# Supplementary material for: Mutations in RAB39B in individuals with intellectual disability, autism spectrum disorder, and macrocephaly
Source: Mol Autism. 2017 Nov 9;8:59. doi: 10.1186/s13229-017-0175-3 (PMC5679329; doi:10.1186/s13229-017-0175-3)
Supplement: Supplementary file 3 — RAB39B4_vs_Controls6_RPKM_Filt.txt (differential expression analysis results) (TXT 4721 kb) [file 13229_2017_175_MOESM3_ESM.txt]

GeneName	EGID	logFC	logCPM	LR	PValue	FDR	19_2_5B	control_1a	19_2_5A	control_1b	19_2_6A	19_2_7	RAB39B_7A	RAB39B_7C	RAB39B_7D	RAB39B_7B
A1BG	1	-0.45426869906921	1.92527090815813	2.20384255452362	0.137667188916492	0.633706158833175	2.61242622224131	2.54445570529041	2.30760737558768	2.33276885454606	1.83807472347299	2.73016239031542	1.72744501823652	1.59291408012313	1.93735242621864	1.77559567144222
A1BG-AS1	503538	-0.449350622983666	2.45720456067564	2.22598466724205	0.135706115174867	0.630943919656024	3.7046370232444	2.8844612350975	3.72441189352909	2.45813919762046	2.11726077131814	2.33523232112503	2.16582400019184	2.19684695624014	2.00251710540342	2.09700038706696
A2M	2	0.893778131238474	3.43300513935847	8.27352527515928	0.00402273231276354	0.136316473236935	1.81228984592084	2.56929988386488	1.6988247218897	2.28105105546411	1.18400651768224	0.78917803043825	3.66595700953833	3.08609720252659	2.5199239901898	3.59707442252667
A2M-AS1	144571	-1.50116609842564	0.677709935247505	13.2794701901727	0.000268328315959569	0.0270183614601347	1.71734828624125	0.691223188276082	1.40078529699677	0.60315779271905	0.687359463939587	0.730216608559241	0.284935859134048	0.369909523840781	0.344419148998696	0.38265174412475
A3GALT2	127550	-0.389969284509879	-2.73252413912732	0.657258971043266	0.417529300612838	0.846053795549541	0.158858590486533	0.0813422536393118	0.212582519412266	0.15870138719321	0.137257030656494	0.0894885998236207	0.0909170750246077	0.134796075819746	0.097583194566673	0.108415515533208
A4GALT	53947	-0.529488184835033	3.14563249012014	3.05071812740176	0.0807014518785929	0.546728290485461	5.77441864071102	4.16993753366213	5.8440267093038	3.99185289848805	2.58607390189077	6.43278447900378	3.66786512399107	3.36611317213887	2.7937154345063	3.56169843979482
AAAS	8086	-0.164737895986824	5.17984057325508	0.720585104752594	0.395952051244459	0.838758055420466	20.720740860507	15.658140285886	21.9474155787485	16.4163280743467	27.1079976463558	21.4179621310393	17.4421958573407	19.1768807650051	20.8626707952752	16.3506768273971
AACS	65985	-0.262486863619271	5.63315855231863	3.12125033237333	0.0772774665474723	0.539305440282563	16.3170238730382	15.9067948874193	17.7489746778005	16.2394294641927	13.4153923357322	16.1475769657848	14.311103197934	12.8969037506938	12.5785354853679	13.783558858305
AACSP1	729522	-0.711978506116231	-3.19525414302925	0.884699640967792	0.346917708373127	0.809459340471779	0.0124645143478849	0.0382941212485117	0	0.093391347847822	0.0456123902530824	0.107663612274376	0.017120693557326	0.0465365927657494	0.029234541952556	0.0278397872377035
AADAT	51166	-0.0588031182975646	5.05008516943766	0.110059981413379	0.740075858161934	0.950085727573324	12.9138852763761	16.5639196448867	13.0975834186304	16.3895812890596	14.1117041865604	13.5085593487548	13.7872812726827	13.5169285935085	14.0654470018898	14.4000601298032
AAED1	195827	0.442340464147584	1.14273719139758	1.99669298599758	0.157642824659651	0.658653219276598	1.64354881583231	1.7548346188187	1.58231563650553	1.5738157463645	1.3282855531925	1.46973154273586	2.30812106090227	1.92116869138948	1.94098948474412	2.35398847522633
AAGAB	79719	0.147195843168989	6.73856134534017	1.22583523548136	0.268218517175115	0.761724284798562	28.3273433513848	36.0366251612358	27.5713629364099	36.015067661893	27.3600696513398	27.9239755896995	35.2312936869453	31.8239345949808	31.5950688566101	37.4752300114498
AAK1	22848	0.235831389267397	7.40897805527555	2.94015740035869	0.0864023130854425	0.556970323677807	6.99095581843702	8.88545827607469	7.37660190552272	8.61478463968697	6.02353886707952	6.77040488892707	9.36467378179623	8.08378247089508	7.73219589380603	10.100186221755
AAMDC	28971	-0.159763490840067	1.35693963055101	0.175173401939595	0.675554381760928	0.932727709283714	4.49631799548045	2.55913381911061	6.97891246182319	3.4628548220447	7.40745821048553	6.49869526311719	4.22596635214083	5.56328010540979	5.56398464734619	3.54092817696851
AAMP	14	-0.215139365660701	6.41888476895606	3.28526405451766	0.0699043831073463	0.517649112518963	46.7284655533394	52.953807119192	50.3298329074879	51.5610949005798	48.5812616431665	52.0847441398783	44.3046715423443	43.1352404441929	44.1664912930046	43.1028768378524
AANAT	15	-0.323520395568009	-1.72167162743611	0.562236435601696	0.453360549602179	0.861371374069764	0.15102499907554	0.26824234557428	0.123566397735601	0.201560302069682	0.120893895824993	0.116979173353686	0.179890340133634	0.129750911664653	0.0806476898117668	0.131764805862367
AAR2	25980	-0.179812329279948	5.32488388976358	1.34629125564328	0.245927532402926	0.742047677565997	15.0136976177495	15.5090406246272	14.7933566238532	15.6112875733651	15.9487296727698	14.0934673466164	13.2364245966341	13.442196186465	13.6144967337497	13.5978935046545
AARD	441376	0.128954527960323	-0.0976318890861701	0.11242078036693	0.737404765920827	0.949678555684651	0.642001584378527	0.411561744127459	0.32294140315701	0.488599896503507	0.282104291023555	0.808737771679612	0.562423410807321	0.499288891365032	0.436993499520857	0.671799837853308
AARS	16	0.0173266005121949	7.27025512386069	0.0237865289533481	0.877429318884208	0.978180253294324	48.1986021262793	42.8673676679173	46.8947855912581	44.1077616929207	45.3440605452105	47.4403402284263	48.206266849462	46.4218175164863	44.4968861856193	47.5578729560381
AARS2	57505	-0.0758548814969146	4.71237358850456	0.174819235791542	0.67586384050035	0.932727709283714	5.48278067926796	5.29870278262931	5.60160331203366	5.4002589934399	5.97969184018298	5.6985449598683	5.11136480233075	5.39051254872905	5.62125727195799	5.1846965706279
AARSD1	80755	-0.179101229534776	1.61651807423039	0.333000466288339	0.563897623409033	0.903970162126144	2.19092472712677	2.66395880668746	2.11427179632852	2.70040329145946	1.97407905855957	2.39382004528185	1.97062760115837	2.02868094108718	2.06920728478877	2.24715795832467
AASDH	132949	0.0137507892740349	4.21227904450178	0.00465574828926663	0.945600122974486	0.991773520747926	5.67818419930092	5.26577646623582	4.98089393074496	5.08615812330295	4.82557588726965	4.80220713574732	4.88402590572657	5.43982040931808	5.11316439140777	5.31976248616774
AASDHPPT	60496	0.0959109710254705	8.34287266840683	0.432630249149497	0.51070113940003	0.885644726769731	108.063856941845	137.534824415729	95.1644128739595	134.354252151678	89.7907855198771	96.2256848877043	127.57820815057	109.684099294268	106.244666637505	130.440008146818
AASS	10157	0.598303709013882	5.09564842190463	3.94722587601409	0.0469487040882371	0.441453102848893	2.40051628270517	3.65206075005061	3.65907738285513	4.08402145748295	9.69744912379352	5.36401160639244	5.77122730563588	8.28333480533066	9.42149039213082	5.87510160337874
AATF	26574	0.0391484772323352	5.18609227635759	0.045983057620008	0.830206598729017	0.968057552451193	16.3406328821534	14.762783197338	14.7636947328614	15.1090799534828	22.7265580803952	16.8422616306686	16.3948073371861	18.3561279241598	18.1971008162305	16.4119620092902
AATK	9625	-0.104284283389586	4.71603172610234	0.277593394158373	0.598282947313172	0.916110806039687	4.18359028415519	5.34281223616992	5.57597476253223	5.06297690655517	4.23790792622793	6.03685500066666	5.43058422506662	4.49009256451364	4.177924062614	4.90178574334909
AATK-AS1	388428	0.535452160348688	-3.31581182601766	0.663548177085961	0.415310091030122	0.845138131405824	0.0114501753024536	0.0879445418230987	0	0.0707778499558177	0.0523756732297337	0.0451509802957055	0.0648757035670203	0.0524653337591377	0.0690569721854198	0.0703291518011866
ABAT	18	0.314356121046248	7.77466804993472	2.09159537906839	0.148111328691144	0.650140719695814	25.1361725904965	30.0889088079568	24.7808097116399	27.5599405630681	61.6516009221227	44.3275782347346	41.0527995712188	45.2133595964767	49.6311167214479	42.4604533885598
ABCA1	19	0.215454400774735	4.70242638447132	0.538689276547586	0.462976440893778	0.864707986558918	2.77507896529027	1.26380627622796	2.54074069032974	1.29373383684713	3.85691225952061	2.18120864088595	2.11044052322095	3.06465591225902	3.53089114158699	2.14383371693636
ABCA10	10349	0.24441690746136	0.307144167296288	0.437145947105766	0.508503211614657	0.885270631992265	0.0998250554128771	0.230015747240212	0.276296104821468	0.195534723286564	0.153946920370056	0.118894083501777	0.237992784323616	0.182961560375018	0.182049456804134	0.250035530295429
ABCA11P	79963	0.210759232840386	3.3906880016858	0.646786646752615	0.421263885359318	0.84816933419353	3.72096558284644	5.19624618169229	3.98669409130756	5.12435368659009	6.92589645856189	6.12996121732876	5.56576581681778	6.0980037521001	6.45563039770786	6.03362379903068
ABCA12	26154	0.245256029225448	0.258446088888269	0.293723735001834	0.587844095729399	0.911717968086227	0.0619600417469535	0.234169107631036	0.0298696864800782	0.162484159228636	0.118766118106691	0.111912740251464	0.149947808573265	0.142202518155637	0.136425132796153	0.141684198240947
ABCA13	154664	1.95566725846751	-2.33034256672026	12.4495857126539	0.000418084543993314	0.0360159705048213	0.00367779577408592	0.00645663605470329	0.00055023863796137	0.0047239152437923	0.0100938382818266	0.00295969240183258	0.0102837243206081	0.0256790289690131	0.0179561255365351	0.0211228553308414
ABCA17P	650655	-0.359809364582174	-1.89142472235379	0.662185122712444	0.415789571131781	0.845218053409419	0.092699120992679	0.066231395632773	0.0812776569174343	0.0533030894843956	0.0276110342303262	0.0728644043454027	0.0532998095989534	0.0504873745298122	0.0628418996528932	0.0385201258628015
ABCA2	20	-0.201474670693172	6.83823872809982	2.52805568921656	0.111837945975351	0.59757113483457	12.9957165665173	15.7023868524013	16.7618803543777	15.7095104940934	12.8746714525952	14.543005927137	14.0379141587121	12.4243166454981	12.2294217803005	12.9946645455823
ABCA3	21	0.023051678542613	7.85438225281159	0.0248245391982564	0.874805061638076	0.977055348998728	29.8295081248673	41.0097601606408	32.680249067867	42.6132903537856	26.9339459919827	34.7314943870488	38.7817236990608	32.8525004128974	31.0281849271327	38.9771866692276
ABCA4	24	0.614584348764107	-1.67341136533607	2.48420932641755	0.114994125199794	0.60388006892594	0.0271162035456194	0.0340804609445799	0.043888085414438	0.0318607929971761	0.0315726993465136	0.0291616775124891	0.0533289152970279	0.061496454085246	0.0322124456603707	0.0564352710891632
ABCA5	23461	0.214066295467451	5.85330667715197	2.33549430366737	0.126454844212908	0.619871508032316	5.90183681093125	6.16743404819466	6.0980504921563	6.41686962920333	5.27245499165471	5.29324406798286	7.13676036893699	6.29869459989573	6.56725720346319	7.35076888045831
ABCA6	23460	0.43541049185939	-0.763255164665061	1.24266810114595	0.26495746459881	0.760022054972429	0.0954671338095053	0.133555809388338	0.112478086772635	0.109210212762265	0.0499072124974562	0.0672234666978168	0.140495721676999	0.097207925372125	0.10452973239742	0.171344007744137
ABCA7	10347	-0.248646486750122	5.34492322902432	1.90259857289217	0.167787744252984	0.673178960709262	5.07702082845778	7.63620986178014	7.14486792143732	7.13472776619744	5.12805392314999	5.95721330163487	6.08277236723415	5.05229057110404	5.12861374682918	5.23209016397087
ABCA8	10351	0.433895993963639	-0.0407924939435504	0.317837471287401	0.572910152912364	0.905573969382742	0.0947357067350154	0.0069298072512505	0.119687351325673	0.00338006993459889	0.460856200681248	0.133840405876555	0.106888134156595	0.295514128511824	0.211614455905743	0.132666354534057
ABCA9	10350	0.242287857369757	0.819267262447182	0.40118464648557	0.526478089489054	0.890919060443983	0.177674883355356	0.393989035065065	0.261104956566054	0.38004839020872	0.14288226628279	0.195333498244851	0.369021455920384	0.249487191783057	0.230445633256958	0.379239228355408
ABCB1	5243	-0.0470429294673084	1.6663754087388	0.0149191796592412	0.902784901459393	0.981765520619318	1.04910895840534	0.888124254058907	0.655615637573392	0.800397120238274	0.395818377659532	0.273924426955156	0.698152913137436	0.615991770400023	0.596548663985831	0.72477013532982
ABCB10	23456	-0.115927947686189	4.94361837166365	0.41413654223313	0.519877391703726	0.888581274082983	8.67032092015741	9.66540840339931	8.01629076172185	8.64741773524233	7.25529498270642	6.99662259685717	7.69481626369728	7.42216480243801	7.63995199546093	7.72993912033902
ABCB11	8647	0.0856540640480301	-3.03703633978688	0.0125784034269145	0.910701712716712	0.983523707186111	0.00756311055579865	0.0638983860525777	0	0.0446254175532949	0.00864884153751727	0.00852093892910426	0.023373780377007	0.0173272945210806	0.0247074517761482	0.0274501273884079
ABCB4	5244	0.371064505806414	-3.09043591955451	0.43617873222431	0.50897260853394	0.885270631992265	0.0271668903490009	0.0069552930017566	0.0426768840484221	0.0127218780637736	0.0207112428995211	0.0178543369925596	0.0326508111459988	0.0391882071979472	0.0136538170933309	0.0278107001982125
ABCB6	10058	-0.0838881638421163	4.55903948095724	0.181331741436407	0.670231252230802	0.931794079342041	8.98359014832071	7.63292475208082	9.14200384436609	7.68923799243334	6.59840983576581	7.73844117423308	7.99414138979292	7.75838511222641	7.02443798980138	7.47345005534925
ABCB7	22	0.0518177600968229	4.38154766402883	0.0682303937378084	0.793930965943266	0.962744054486036	8.0891887685345	8.32240976678305	7.11017671469078	7.82296060925821	9.31170271152597	7.91860831730405	8.01680369966884	8.49124631569109	9.13267530416071	8.1522635200706
ABCB8	11194	-0.309488418377882	4.99152397476079	2.7430352388247	0.0976790742489691	0.577237096960345	6.35519914090957	8.24808734009197	7.70602019271301	8.62546019498523	6.46816446085827	6.15682826745677	6.19334219464197	5.67894301687477	5.66555456218267	6.03893883650526
ABCB9	23457	-0.202054767046032	4.32479456110641	0.964253866850996	0.32611744109951	0.797683985232435	5.69074523450874	6.51403975610295	5.63300212101796	6.73781800225291	4.91366903781612	6.3307649433485	5.60420319559828	5.04708583989154	4.66616298211942	5.5725882110175
ABCC1	4363	-0.279051416789806	5.06500568930084	2.01276622550586	0.155980685871576	0.658174249459541	6.4504744882892	4.36162047275903	6.7410257856732	4.14505964025113	5.4795807606132	5.62451916842564	4.17069994954687	4.99926050156421	4.75402485625181	4.22324934552388
ABCC10	89845	-0.167269891364243	5.02850695670945	0.715840944362078	0.397511552725559	0.83937100905657	5.75635509141002	8.56990521773985	6.45034373421021	8.34811638840119	5.15740721978798	5.86162054290185	6.27366414541266	5.6968986331503	5.81114828115851	6.19266100665064
ABCC11	85320	-0.00421566817627269	-1.29864561251946	0.000110606930221024	0.991608816371104	0.999339293104473	0.0427097190863116	0.0741649959652549	0.0563973101372105	0.127306698182562	0.0832419867848871	0.0941452464207774	0.0765184432333802	0.0831954060715536	0.0727960194762079	0.0870981085299689
ABCC2	1244	-0.00790140041004664	-0.555123739688514	0.000439661322514162	0.983271100595361	0.999016164495705	0.114389269664514	0.124784035627916	0.104171510334868	0.0670750859294842	0.19564708652487	0.119537226254786	0.12296342412803	0.126603365372384	0.129979525043453	0.105528947455294
ABCC4	10257	0.524923085761814	3.97503704233809	5.46191853094216	0.019435296070904	0.296589778202036	1.80167518766012	2.43292411460555	1.80755963426859	2.41387784044079	2.80174803194045	2.4215424178754	3.13423040048078	3.35281188471712	3.44184929006615	3.28207887739294
ABCC5	10057	-0.0653880149405101	6.2765270973004	0.256099798148853	0.61281239733636	0.917760262915519	12.1296314092041	13.7881523724328	15.2598812454367	13.8233579927401	13.0248770768412	12.7831674870302	14.7622411041436	12.4861169015087	12.5403841010804	12.0222100624588
ABCC6	368	0.147056215876265	-1.59941620273988	0.0895562399444927	0.764742064371147	0.956247469770007	0.0494033555457436	0.0406552303464022	0.0591302763633578	0.0158639358118677	0.116219336353271	0.0616236068487717	0.0508936622435971	0.0898289268214449	0.0762624965941226	0.0394084148703862
ABCC8	6833	-0.148654536960969	3.82230653478354	0.400209192400897	0.526981240988633	0.89097935258776	2.80168395802285	3.40524873737058	3.13192435640976	3.55473662729968	2.16220160204632	2.82184719262398	3.21486396244508	2.4887067689721	2.45495853171023	2.65580582841816
ABCC9	10060	0.280043829256759	3.88185374199278	1.55829358258191	0.211915247586481	0.716113360712421	1.89051074037617	1.38288671597396	1.80723011782467	1.30555079404927	1.83867368061192	1.51893746544287	1.82910104044971	2.06524300019167	2.05512036563078	1.99375664185396
ABCD1	215	-0.128459538944302	3.06153343644219	0.202634472060805	0.652602726957345	0.927785336876547	1.62137794833458	2.95243076187011	1.62577496601495	3.16538936834336	2.24074394277266	2.48744439917301	2.28205084081349	2.04736991666481	2.1102898484402	2.20695405064405
ABCD2	225	0.548713681822474	2.44321152902557	3.67243615421642	0.0553192718111777	0.474400645542855	0.726874964833064	1.06723443079977	0.640857306349299	0.906216937488975	0.927876090806478	0.855115148873166	1.37570590755733	1.18248538828176	1.167325947212	1.30256948731809
ABCD3	5825	0.305376904653749	6.09354473020501	4.25903934794451	0.039041993999642	0.407170111536223	16.0669692641624	15.4490444969261	14.8366638502013	16.0791310224572	22.6112313807491	18.1524011541005	20.1680598265794	22.0166426803241	22.4772741759232	20.9515981984614
ABCD4	5826	0.104613400324211	4.65210649487108	0.218172764070104	0.640435721264432	0.925287095566717	5.75682498381599	6.59835890932689	6.74180614472384	6.65643799598733	11.4489074097585	8.99261689354179	7.80420134210358	8.64564182743805	9.2879604222292	7.61707425493921
ABCE1	6059	0.162940133859128	6.56559276027949	1.84893230277692	0.173907624944421	0.679396962775797	22.7412221076065	21.9441384771473	19.8642477229161	22.2512357109907	22.504279494038	19.6500948019315	23.9062481723145	24.3877791413228	24.111913911838	24.4733679484761
ABCF1	23	-0.00959437940898601	6.26656729464492	0.00443811933411808	0.946884851196011	0.991982150597599	21.0125492286051	19.0977005632355	22.2215945277835	18.3752720717713	27.7046188748021	24.8394501996373	21.122842254348	22.5952622534352	23.8198775014485	21.3324740591477
ABCF2	10061	0.0411624658704303	5.76133583188271	0.0785419344895448	0.779283146273282	0.960438176675864	10.1012661391234	11.0543273937216	10.2385443649474	11.5514696164475	13.8669145402696	11.4758457720152	11.6913802007938	11.8633176677373	11.9160800523688	11.6907987294045
ABCF3	55324	-0.107394280680684	5.48361109571988	0.471960321724689	0.492086708607043	0.876915183801078	15.2346541216071	19.9297376716088	17.4401037248952	19.1656220786659	16.6862785772307	18.6827052408338	17.2889599538717	16.2594779141736	16.6896856368327	16.4881789366012
ABCG1	9619	-0.193577306350269	4.37417519923942	0.894774216770593	0.344186811258451	0.808332107315095	6.43194783204164	8.0482931017505	6.8967006146222	7.82087712233816	5.55586162749414	7.1128086939642	6.49774919934685	5.93910905013689	6.02591087628243	6.09354983986821
ABCG4	64137	0.0134913650573911	3.92694646585915	0.00327685413918744	0.954350977544446	0.992573805928029	3.86564188189486	4.49878870440816	4.29248464510607	3.61163336977937	2.70080656064787	4.64961919012301	4.54733545062779	3.59573365224511	3.54726998825454	4.30385567152309
ABCG5	64240	0.123304739992285	-3.67888783109438	0.0306337144735345	0.861060070776305	0.973797542336774	0.00988517871458173	0.0556778820074924	0	0.022219642212407	0.0271302164288179	0.0148494464914135	0.0203667520620818	0.0369065752116691	0.0165606516326653	0.0183989834755261
ABCG8	64241	0.294110865037969	-1.44902395652333	0.584774326373656	0.444446998655781	0.857492832362738	0.111797105612568	0.15091811374093	0.095794791886552	0.152299736490294	0.0712839791262915	0.137406135263886	0.160539426510619	0.151780887174444	0.132808347727326	0.143767516658295
ABHD1	84696	0.025427144443783	-3.23889502370228	0.00196892045828623	0.964607466584633	0.994258653053605	0.087412507028897	0.0287735565259391	0.0653893551502641	0.0140345365749182	0.0742568241274391	0.0773793771181192	0.0385926007262131	0.0762912229950762	0.0564848781827837	0.0697278211935567
ABHD10	55347	0.140260838671068	5.82878335153226	1.01436613624672	0.313859115265969	0.791550236648521	18.6650446093859	21.8758192767622	17.3234858090013	20.4060411233451	19.5217237378325	18.6327213655088	22.0819819512351	20.4076166708402	20.7507915893082	22.8530324759735
ABHD11	83451	-0.274991223818912	3.14770514841981	1.09263611521756	0.295887868211263	0.779939066575666	6.09614183634861	5.4357780376146	7.69469835534352	5.42038992717193	4.98704980951	5.08593542330911	4.55387976408054	4.66389484751126	5.01409619701101	5.02285509327476
ABHD12	26090	-0.00179837407577696	5.67879452229589	0.000160160927364927	0.989902665207962	0.99925060401439	22.8539620237595	26.3070541905978	23.1282980778632	24.9778920987272	24.0825220475537	23.0651842937447	24.3976677437926	23.6257710672006	24.5796576987887	24.1736470032758
ABHD12B	145447	-0.35032410626313	0.532352621728497	0.791353097026585	0.373691292055302	0.825820168464519	1.01490921509898	0.59275548004783	1.40611615439166	0.695079322838938	0.430391268431663	1.32806042084067	0.827707347659625	0.651267082482265	0.626977738392663	0.773317462377674
ABHD13	84945	0.113968738448307	5.25247544828384	0.476238034342778	0.490131292096263	0.876352349075326	7.68321879963084	7.49158780820815	6.62156388198902	7.54037374161514	6.086463185998	6.21976712273411	7.73781644560573	7.19738333301275	7.1290762918574	8.16956508675054
ABHD14A	25864	-0.237073549071831	4.1650087331565	1.21891474565967	0.269573738796187	0.761818564118551	17.3724581207575	19.977158281428	17.2636041758259	19.0484634321525	13.7014666628057	15.7076453236135	15.7811692572497	13.9555788518637	13.7766685859985	15.1421641333889
ABHD14A-ACY1	100526760	0.133682452536362	-1.27857731450518	0.0719415175929559	0.788530627901354	0.961717242900509	0.0432443688312197	0.280477094906387	0.0905776549149055	0.394214372478769	0.175830626255008	0.232778311018937	0.212844662759844	0.21037944222937	0.222171850109754	0.246834260484865
ABHD14B	84836	-0.297101250145195	1.3086709432861	0.828849678821228	0.362605367380271	0.818216001371011	1.00398585730071	0.956080227018649	1.43168074620218	0.895198415218777	1.09473323958567	1.13530934357003	0.881612094800579	1.01097609987812	0.930984519357877	0.736442529395452
ABHD15	116236	0.276082626027497	0.176664584720899	0.319614090170971	0.571839654951018	0.905531176972306	0.209901678577288	0.103344666508962	0.343829118353752	0.0967818295670067	0.649939173901298	0.406268463024394	0.252272526535493	0.394576840956948	0.505832887245606	0.324567939795987
ABHD16A	7920	-0.279489721704589	5.79482019843573	3.87132314953855	0.0491177847227257	0.449846405716813	26.4450449293268	27.4505560022218	28.6449794230246	27.7007809431266	22.3556170476711	24.8157800654501	21.7729252609878	21.4883471894409	21.5007159010131	22.2484398720012
ABHD17A	81926	-0.376542844851492	5.37578451161835	5.73862009263573	0.016595825837068	0.275365811152649	22.4922379318673	27.7942830712609	27.5228597143749	28.4718299992722	26.025578854694	27.0716399513435	21.3983826502148	20.3094482389902	21.096224225385	19.5659679519109
ABHD17B	51104	0.0170174022970001	5.38721179290881	0.0124110624426903	0.911295236537584	0.983761156835678	12.4897619498641	13.3907719631996	12.9340228751855	14.367246424746	14.0658751387845	13.0163244209947	13.3998880856565	13.4016568873559	13.8906093546786	13.8084133883521
ABHD17C	58489	-0.0798375404872142	5.51101666449882	0.259983084627909	0.610131776120323	0.916862700581291	18.8143992141494	21.9551014666093	18.9106015094564	22.314734748994	17.411748834719	18.7446891152299	19.1927871586163	17.7317612171047	18.7503627431187	19.319369235351
ABHD2	11057	0.0574303064416616	7.18810868854659	0.250840156190101	0.616484118009282	0.919084293500939	16.1351775730342	15.9857033441812	16.4600708090905	16.3253669497674	14.507056179094	14.6034786533295	16.6331151194962	16.0217290340219	15.3463223136489	17.6449011478545
ABHD3	171586	0.442630447253507	3.70803721645943	1.50523222386417	0.219868050626012	0.722173523626783	4.28677033016713	2.9430998834933	4.09546457108866	3.03819158196972	11.4530524121888	7.19521871902257	5.57418137146147	8.02613975405709	10.5657920244988	5.99389675048927
ABHD4	63874	0.23107779956934	3.44660571842696	0.716217319170752	0.397387507080074	0.839261864481269	2.84276044182059	3.49346986176073	3.17312205479519	3.86223846002427	6.0276634343206	4.84876745020143	4.55217337573588	4.99043117145273	5.34603444638002	4.22353835582396
ABHD5	51099	0.0634109895784941	5.04478892483485	0.133203348633887	0.715133547033415	0.944299112164148	6.4091463214537	6.43568726804196	6.0462347250952	6.26295324002839	5.93126662825643	5.1476925319426	6.2150236510811	6.18597398094636	6.27620544079611	6.72615691296933
ABHD6	57406	-0.181408248374056	4.30522900972466	0.655998359271976	0.417976237789433	0.846278212810249	9.79812745419228	9.88148620500712	9.9689610548179	8.76888167300501	5.59156821675427	7.85525170269556	8.05708030698328	7.13396261294346	6.96286473291696	8.52368854028505
ABHD8	79575	-0.218653529461452	4.52573283605005	1.15380156379699	0.282754760910238	0.7724684716278	10.5144877952376	12.1833571266712	10.8803819689576	12.5987497625899	9.56774991436579	14.0848776220637	10.9518230063721	9.69453377295613	9.27932137386371	10.3383271915085
ABI1	10006	0.125859800721755	5.98560872646128	0.77231630461509	0.379501437455595	0.830091051028584	15.272039405887	19.1967281851844	13.7298581965973	18.7766614286413	15.5214780344438	15.7042763057453	18.8613073606661	17.0880460607135	17.2636590746439	18.6711600085289
ABI2	10152	0.0806580227967783	9.0411302174919	0.408901664997643	0.522527503843206	0.889523441717818	78.6668944469851	86.4009356219295	74.2481087884086	85.7150728092587	71.0759817399662	68.1311572235907	83.7647893676515	79.169432627537	79.0894815220946	87.3434193446547
ABI3BP	25890	1.054776401749	-1.35412642732619	2.8646209904295	0.0905470366273028	0.563990573492295	0.0645899448315468	0.0961177021262201	0.0591881111407086	0.0544438360491796	0.0332380026894527	0.0409330818777393	0.376357665163904	0.0369943354966063	0.0385489615021934	0.0315575679016848
ABL1	25	-0.291890015782655	7.2818359663452	5.5766709200384	0.0182012896768186	0.28640986946587	29.9730855337739	25.0398732152265	30.9222580200114	25.2889199905306	31.9796099860315	27.601209823216	22.1805739278386	24.1262009271508	24.975805539488	22.3614881697441
ABL2	27	0.163386503268182	6.70658593617385	1.67607784471392	0.195446430922894	0.700704284698334	8.96200688425416	8.4606022587065	8.34482296918884	8.63575441512938	7.07544841597104	7.29842340209222	9.41111516647704	8.7291896970824	8.42430203850917	10.0851168080735
ABLIM1	3983	0.230800230730808	8.47118436256203	1.84974221669938	0.173813379059682	0.679396962775797	36.715906931617	57.7018611511509	39.7348782139097	55.571576454768	30.9438697731587	37.5749675964119	54.9041976087175	46.7051634244789	44.2189246402907	57.423751199037
ABLIM2	84448	0.00786050959681298	4.37545100327587	0.00113868703274989	0.973080943480868	0.995844118027026	4.26577483450537	6.77033139982528	5.30965041052538	6.69090280784135	3.72024365172808	6.17993216817937	6.4198139718014	5.22107027499512	4.58949772776403	5.98095623753696
ABLIM3	22885	0.232844672132118	6.46795872481315	2.18386982684092	0.139463403112479	0.636324346516051	17.4112924035136	21.3231634478144	18.4525592583623	20.0949796923579	13.7108179555468	23.182949011439	25.7419145713168	20.1739072028686	18.5628898082376	25.5450213288151
ABR	29	-0.0284213329936384	7.71209624194358	0.058082801146373	0.809552220338621	0.965025468824626	33.5055227892225	39.8469704152103	36.9421502542423	37.7922121099561	36.1779467314068	41.3627039351777	39.0952962084777	35.9537839923558	34.6054142535076	38.8048613541899
ABRACL	58527	-0.131626024384272	3.99974111415162	0.374344685512867	0.540645514625632	0.89570464584602	20.1511025375231	21.5500658276272	21.7415968833572	19.9937336759807	16.7343313138216	17.1055958260881	18.2053857347677	17.7334207864827	17.5705182093848	18.3038748840218
ABT1	29777	-0.24043038749298	4.58357472155611	1.60718411536479	0.204888080828355	0.708895461158847	11.6177131745768	10.4184941305146	12.1335366291342	10.3128726780519	12.0518530237836	10.9494818304737	9.71592172167081	9.453082610296	9.81312645635543	9.35640750492065
ABTB1	80325	-0.305539088533281	1.94974900024382	0.990437631204464	0.319635437126647	0.794642448493826	2.00380084683404	2.00320139328599	2.6029438917143	2.05799138766852	1.57544285369738	2.29340621000753	1.78807851437173	1.78587501518368	1.70360515164737	1.52736563981936
ABTB2	25841	0.341241093056609	4.11121812073919	0.796849559224931	0.372036971870316	0.824093460883324	1.79906354717255	1.85276351841816	1.79347944154542	1.74255531155755	7.43081546420543	4.37745206738006	3.56629319539724	4.11186040575124	5.14380662577461	3.35608266073182
ACAA1	30	-0.0482637183279719	4.85157717159897	0.0532536031453166	0.817495491482248	0.966456959886152	10.2824164518158	18.3847928964302	12.037998646066	19.2395736689055	15.1809191496602	14.8967676441986	15.8649734701428	13.671414631837	14.2524171039716	14.6104964891488
ACAA2	10449	0.0784587986443092	4.6260093362418	0.100938028176358	0.750706854282377	0.952796866592947	12.118867908302	9.38693392314529	11.4500074289418	8.63594236156877	19.35079910093	13.6589186084113	10.8878227397308	15.215661157845	16.0857873633059	10.7186731613617
ACACA	31	0.0982028804207017	8.14800162131376	0.767174635519524	0.381092523069171	0.831195859512545	26.6882829300418	26.0871808686155	26.5729154756579	26.1605880822769	25.6279012254211	23.6844424064369	28.4275456733181	27.151651321107	26.3014209826064	29.3241041918384
ACACB	32	0.125621395495622	1.75924698168879	0.0761532417367903	0.782579735178696	0.961222815681119	0.275275881687498	0.160446254110583	0.233085584612177	0.144815659267369	0.751932097387071	0.526794911399084	0.305703135431428	0.445291964770915	0.514155501959466	0.270353059818132
ACAD10	80724	-0.0800055031097753	3.76727931107285	0.104869868073726	0.746062067213851	0.951943254044726	3.62061819654169	2.47863136503505	3.47408055487822	2.71030582619952	4.52098343472208	3.4277743490917	3.12744776389067	3.33297164360361	3.77416726509584	2.61701908422964
ACAD11	84129	-0.256224917124696	0.960060209582636	0.600843311266054	0.438256445415982	0.856253509690018	0.606806161701443	0.432914179204386	0.701968334996694	0.467970492340045	0.67591572201455	0.57495670420986	0.50218133318429	0.529972985386915	0.530835015663026	0.382777502114573
ACAD8	27034	-0.256198175675856	5.24466297471237	2.42236671815043	0.119614092490546	0.61389738071646	17.7287678612929	19.8675590350159	19.5206209129872	20.0219402386828	15.7800098252265	17.3074313133054	16.4000317600374	14.9695788538526	15.0498025423249	15.4927298676046
ACAD9	28976	-0.0789718849608816	4.84786082155534	0.199887954415885	0.654811301183414	0.928505332470117	10.0195922315271	10.9700570113463	10.0567829910341	10.858843880099	11.8024933697569	10.2495187156764	9.68285686792066	10.6935280214109	10.4145850628752	9.8444125587656
ACADL	33	1.28312400324096	-2.41435006609575	4.2722811956889	0.0387388908419159	0.406966665234648	0.0435106661493236	0.0167094629463887	0	0.0285256183155265	0.0829281492804116	0.0776166851749984	0.063499552279235	0.121836163951775	0.120274226556273	0.109329863254572
ACADM	34	0.0828045230759846	5.97447662012291	0.389165465550294	0.532738394900957	0.892750302386603	22.5429544863431	22.4164722424552	21.7843735506766	21.9347582538194	24.9489199963234	21.4054143578596	23.2298238893855	24.2817915728432	25.8582554925445	22.6034994347625
ACADS	35	-0.761175449014117	1.82386125841798	5.24116357465804	0.0220585156587709	0.315753943479449	2.37839015603664	2.01123707889919	3.21095502938344	1.78379179500021	1.50802049239184	2.26041574369294	1.31482594993725	1.3139839904165	1.42495898044073	1.1518512284115
ACADSB	36	0.209312620248213	5.42862056063197	1.5664961312082	0.210716590893386	0.715329873575968	6.31734078949978	8.33858733629616	6.27700827750345	7.90613093237321	6.2006414342278	5.78877214819326	8.23938708751328	7.59308269046273	7.4071409985193	8.4228508557468
ACADVL	37	-0.218030591476363	6.66985996697686	2.67809622623246	0.101737287354926	0.581031446546169	40.0387741796201	42.1338955975537	53.3803058662581	44.8532938405475	45.8729512732797	46.3514148507073	42.8144062444399	40.3455190320991	41.4577687811565	32.6546433515902
ACAN	176	0.608471811189923	-1.31945930408264	2.39097882280964	0.12203719538746	0.615718423983426	0.0418740941476663	0.0235331237197443	0.0288793122599164	0.029844029246076	0.0280304649377681	0.0598345343918719	0.0578670726952438	0.0457574733393545	0.0492773054915869	0.0650125167241553
ACAP1	9744	-0.533972458159526	-1.0577044313009	2.0300612789008	0.154214389277859	0.656332559286935	0.237591137525912	0.226723693806064	0.263903928560994	0.149696127558069	0.151492666962972	0.231178882877687	0.15946376448395	0.117296234397533	0.13388507675595	0.172868280150437
ACAP2	23527	0.389790078309669	5.17788690350111	5.41859386247542	0.0199233990838078	0.300316693974146	4.30646363080439	4.41791674989234	4.05509760401523	4.3234300108646	5.37740817904599	4.37518126791779	5.51173925760792	6.0171802645279	6.11724140567475	5.97224331738724
ACAP3	116983	-0.472752560237157	7.28035614674637	12.9898474832164	0.000313184478416062	0.0295113566533125	42.0319517038391	43.5287955276511	57.7530474404254	48.5429530452097	41.2674561678337	45.4716993100752	36.8024338152722	33.6370823276005	34.2802052427916	29.9636084953434
ACAT1	38	-0.00235576953073759	5.49523080752104	0.000194786744089015	0.988864604114266	0.99925060401439	20.4388499741011	25.8270041104159	18.3124451824234	24.2690415147472	17.3862789869418	20.319908818713	22.4108715356791	20.0361165028524	19.6346624490312	22.6694099569516
ACAT2	39	-0.164698603869183	8.24275609530192	1.66796252233712	0.196531660168561	0.701045318049167	199.633234258635	231.496304037278	226.823581677093	219.399602856724	178.655400248292	165.648687197861	189.266524212184	178.035406540892	171.124683476217	192.701344169201
ACBD3	64746	0.037125641430639	6.35884627475745	0.082569775644366	0.77384467051368	0.959210883089832	24.5477963673125	24.94059595173	22.8969456986167	23.7777803392383	19.2253921906856	20.9514860102995	25.1787328739671	22.210408019809	21.5234585233362	24.9365113162511
ACBD4	79777	-0.461110475800739	2.0280237400115	2.09127650148985	0.148142243190876	0.650140719695814	2.71743400545646	2.00859268383142	3.00427043684713	1.88943578261364	1.57869051394663	2.23981589578243	1.75478464277421	1.6801168815795	1.42163812616492	1.69368534192345
ACBD5	91452	0.0165123234795618	6.35498209833766	0.0154302283139032	0.90114229847548	0.981641224124408	20.2934935280757	22.1755470135325	18.6727465551568	21.285785535874	16.172991782763	18.2138386937289	21.5964341599109	18.7385792744787	17.8808696374743	21.0469736406799
ACBD6	84320	-0.217938463781525	5.492527767175	1.81266011245508	0.178189453573853	0.682759498249582	35.0467511241347	25.5749911210383	32.046214253494	25.662540940447	28.2800794658814	29.9050485100762	26.0319271493834	24.7860788737874	25.7992816912466	25.2378036577102
ACBD7	414149	0.52005484659912	4.06007599976426	2.27440570825103	0.131525533288944	0.622992575433957	2.84785056653462	2.62973230352409	2.76364131851848	2.38468848527696	8.68365504952215	5.84958032663089	5.09199019285075	6.51154643601016	7.58872941628078	5.05927276537057
ACCS	84680	-0.42347225882306	0.613652331367491	1.56090491602871	0.211532772349027	0.71582973567361	0.71047731782944	0.829705960384421	0.892009505163037	1.04131352850321	0.551149715558079	0.617895513922506	0.637745835010394	0.566900311873675	0.57633811277896	0.538235886595602
ACD	65057	-0.371648842168783	4.47381052831256	3.58694908173741	0.0582350645836783	0.484037770296696	11.7859464281126	10.8279099215856	12.7733516004097	11.3257079816522	12.6293389875369	11.3781188414979	9.06221886162147	9.49567237149799	9.95376924326792	8.16957613225596
ACE	1636	0.0573373024193751	1.98312305839844	0.0322483424049711	0.857483693015798	0.973224827621576	0.76493922683428	1.04944439450775	0.734503137718873	0.931176955989461	0.510306018550413	0.679625904825367	0.87973110973197	0.736335432405083	0.697673690918821	0.943535715281457
ACE2	59272	-0.192845877527351	-2.45275730156915	0.182562454347455	0.669180293532753	0.931408053107476	0.0463394177552676	0.0514100670634544	0.0323534670820468	0.0376135184681084	0.075366010090256	0.0493076145972368	0.0344769370046267	0.0471843919807015	0.0388162407814396	0.0517500921022496
ACER1	125981	0.287112235704762	-3.37310983547524	0.25584985141688	0.612985807556624	0.917816476021284	0.0912804186450653	0.0382413260445845	0.0434526689095965	0.0466312956969938	0.0607326740318309	0.10284060598603	0.0683883586398335	0.143642068295417	0.0583884739548751	0.0463356752968212
ACER2	340485	0.0316355226075945	3.28822071789546	0.0165664876754672	0.897586435113263	0.981376748704179	3.36193125736174	3.58392201224946	3.7595761065434	3.57563281675462	2.99455524300567	3.00662241363925	3.31659560315311	3.63597762776393	3.57981827894045	3.37620056524608
ACER3	55331	0.246892112917818	4.76783908583146	1.94539843012236	0.163083577880453	0.666905482903565	5.69655486882277	5.77895271501684	5.50032539914893	5.62050078940233	6.29593080166222	5.65748002410496	6.73127268308186	6.97811661616577	7.01898323736473	6.78688046851362
ACHE	43	-0.032592199833149	7.10733934556378	0.03015535063264	0.862138207943214	0.974163900058814	44.058412022644	59.4573775009257	45.8439793441116	58.3665241027435	25.907404472016	48.0145327281356	53.3263603664675	42.5705153313578	37.979729133216	50.7951071848265
ACIN1	22985	0.0250364890848284	7.21769289940289	0.0265820828128653	0.870486841055158	0.976002075988352	24.7665540752502	25.7291545542959	28.8121418987504	25.2040292524153	41.1008033218227	33.4248046880063	28.9800414118072	31.8881318314314	33.9700995564243	27.4724960280741
ACKR1	2532	-0.0784845190497609	4.18962555429258	0.128462907094582	0.720031103152587	0.944866552625241	9.27126054381491	8.66803390343916	9.72841203150819	9.72754837726931	7.14080747421272	10.9621157928694	10.1299234496828	8.06226875755311	7.53407382314037	9.54034939975985
ACKR2	1238	-0.033132481624031	-3.34964853356781	0.00356035103892305	0.952419519240583	0.992478798231916	0.0244012519621207	0.00937084746317748	0.0351379419939223	0.017140151931868	0.0390658822150696	0.0309279856822851	0.0157108391469888	0.0310577444963063	0.0367915017352726	0.0204377897525439
ACKR3	57007	0.601055602277358	4.1113786668639	0.564199570174964	0.452573103419282	0.86128786812743	5.32249403512809	0.158501191377173	5.23193308428293	0.0821421376391998	18.9145840004734	10.9226517900591	6.59915094989327	12.690845134885	15.259362943518	6.92341482195063
ACLY	47	-0.132713825611086	9.14736391900213	0.986095517964372	0.320698540063181	0.795283039101284	126.236707049467	153.691628750012	137.411390086115	154.829287991783	118.587459219671	117.365583538306	129.333273652326	119.698159751493	115.017632730884	130.435072855181
ACN9	57001	-0.208638668138278	3.00789368372409	0.61158179436712	0.434192857505249	0.855867035268642	5.06067967893062	3.87680660727469	4.65180571890371	3.13732274388502	3.91098343847955	4.03017731647732	3.44993835650863	3.71835335566084	3.96186821149301	3.19585960129877
ACO1	48	0.0908062239975546	4.97400901804939	0.241531843604463	0.623101919253952	0.920790096542651	8.05827753678353	7.50910340364233	8.22506687199974	7.46446987844812	10.5207781642721	8.80625503682361	8.39642796153501	9.51307293409293	10.0053235483287	8.24994154747805
ACO2	50	0.00665126090349769	7.17846639980186	0.00330963207562718	0.954123485607958	0.992573805928029	49.2332870626751	53.9423039442918	49.3497017866259	58.1572046023315	51.1037201646083	53.839293047332	54.1659752570603	50.8957229947132	50.8690050065596	56.8394741991165
ACOT1	641371	-0.100215040345579	-0.0735415049294108	0.0814505870987978	0.775341160527774	0.959561298820614	0.580119595930392	0.761359434562841	0.371605706517702	0.595018823895565	0.551329926706926	0.723389442616642	0.51058757093046	0.705396357842496	0.469896867660729	0.553507535323625
ACOT11	26027	1.16127435136523	-3.3526989589551	1.82190576342068	0.177086595890575	0.681290644722603	0	0.0043599038810131	0	0.00637973589667768	0.0545276696117287	0.0287792636339403	0.0555534482003552	0.0346800089440051	0.0114118039543547	0.0443750396806778
ACOT12	134526	0.703870637370965	-2.27660614047505	2.24242880273708	0.134269929272224	0.626819335175451	0.018156788790316	0.104591660976641	0.0903221288787509	0.0918277822956186	0.066442583556191	0.0818250042965769	0.135607685508046	0.120171142103355	0.104942409843194	0.131799254177625
ACOT13	55856	-0.147420592125849	4.26604103504083	0.479316476373246	0.488732087951137	0.875969998138371	5.50175189072636	3.98102098875002	5.25174911029747	3.77422009741635	4.66285369848757	4.0636542990701	3.74742674522666	4.37158433025815	4.45395200914511	3.93161105487816
ACOT2	10965	-0.208832505840613	1.48666113837284	0.374966267115437	0.540309593883895	0.895565616386887	1.41085597348158	1.60594939548822	1.79645399387191	1.68260603337911	1.02142867174389	2.38430024903867	1.61025945289789	1.44691729277902	1.18860609503386	1.5019113998403
ACOT4	122970	0.728978107541744	-1.96331139558091	2.64942057849029	0.103587647154339	0.584475802275573	0.0774500521836918	0.0849807245435212	0.144842229698655	0.0746100731151901	0.0961600672170655	0.20568121197206	0.153873806939625	0.242219958302075	0.127898561996393	0.24094551154347
ACOT7	11332	-0.186685707176374	7.47631953340885	1.65584154047966	0.198165727333197	0.703298747500153	88.0687822824995	124.235736451819	97.963201891508	127.840578110197	81.3838020173026	101.115722216549	99.1297025583291	85.0246448974604	83.2055948366759	98.4077123295358
ACOT8	10005	-0.292981678951358	3.66855673607363	1.62379205558109	0.202563849207515	0.707917888079652	12.1741617709904	13.4543282859872	9.74598463787953	13.3877613688845	10.0864990996673	11.2142487301316	9.41995618716532	9.59347470302985	9.38523665387054	9.96209896403814
ACOT9	23597	0.0119907613383906	3.22799734031353	0.00231638757981045	0.961613542461776	0.994002010140463	5.87085362060264	5.68566809832999	5.05341204204639	5.48183147506673	4.48612956623775	5.71910051654099	5.87023178041049	5.13684663458306	5.09726692638076	5.74482956425877
ACOX1	51	0.0905982727241477	6.02713655491497	0.465355337200194	0.495131726945657	0.878562701261213	7.8425900592821	8.95451030107281	7.61372310064282	8.84426537239862	7.93598658207326	7.83147519552083	8.8128775603445	8.47143817473728	8.49151148110744	9.24827109998587
ACOX2	8309	0.269171090533902	-2.63388069015989	0.332833534826044	0.563995344492422	0.904018629774403	0.0391011833087252	0.0840900647193752	0.0491397180843388	0.0483398308273384	0.06438873366389	0.0572690866201978	0.0483368563448282	0.095554013383179	0.0825378860929893	0.0480333791210356
ACOX3	8310	-0.0380195499081588	4.2656453605668	0.0351049979654121	0.851375812573873	0.972231710146271	5.58859988831826	7.31565171753028	6.59633890509047	7.56256423776349	6.55540960593544	6.81663996192995	6.90279825369243	6.34304181332914	6.31224737380183	6.86559924932474
ACOXL	55289	0.0961051765298937	-2.82364016839927	0.0217577816154808	0.882733282071831	0.979275949450054	0.00380466212641578	0.0818221489410186	0.0358608119648351	0.132556286663987	0.0278454063829043	0.0257190160470751	0.0627109432786674	0.0426144189127575	0.0573655947831895	0.05523571777482
ACP1	52	-0.0110638941571242	6.84055168056072	0.00907983914383692	0.924085923024178	0.987973468309517	70.9248642790642	77.5426951928927	68.2756495637303	75.7233687378254	74.9275143659237	67.9390842052924	69.8267649273772	73.1665421292098	75.1062026900664	71.7845889137176
ACP2	53	-0.0224758011160797	5.67706913766038	0.0232068123785965	0.878920494433756	0.978460589533615	20.6962048530288	26.151257619527	21.9493454651294	26.1665620744284	21.8919924554576	22.9571229457039	22.8066328727389	22.521615762952	23.3492709272641	23.6756749670246
ACP5	54	-0.0499695694450742	-0.846333960829765	0.018164985934412	0.89278776237768	0.981376306317707	0.282312461388852	0.518700250751479	0.318848278056438	0.354615135983417	0.248143801194433	0.293119515506472	0.250911059534497	0.304369704493538	0.361674071830495	0.383276433209365
ACP6	51205	-0.307723914774367	-0.114433269879422	0.810479780298087	0.367978441522883	0.822138387421301	0.55928533258312	0.452578761330009	0.522970174487179	0.4040828738628	0.644142564842029	0.652620032194531	0.462983135924537	0.401689323728776	0.511987933439967	0.379214447030976
ACR	49	-0.237546342434195	-2.95621868823354	0.162604432526755	0.686769911333009	0.936291884533769	0.112032025431926	0.161972020385433	0.0138033587660266	0.0518458318289496	0.0783761807943627	0.103946125439894	0.0746780908943	0.107364582433947	0.0662426065306612	0.0441575603412626
ACRBP	84519	-0.0845858312434272	-0.659085815914989	0.0442385312422875	0.833410451924714	0.968057552451193	0.201058035785448	0.242668181390025	0.481287843294754	0.258247379266151	0.407288897748991	0.393715043373876	0.281095734981967	0.360704578710018	0.428258802454057	0.187111613499783
ACRC	93953	0.155590145126566	0.58949340215041	0.206997758126532	0.649130776469191	0.92693490754782	0.250001499020343	0.554230487469741	0.434384490305323	0.5459823349172	0.506806329554485	0.387286460805791	0.471186752919382	0.56408213100277	0.511160302061487	0.453687206128423
ACRV1	56	-0.422251595886847	-2.08857423785634	0.590110553473261	0.44237637156098	0.85675400701301	0.437976513941383	0.118032802089384	0.0402353223605455	0.284978730332743	0.168707615353103	0.164481315817656	0.12664941991513	0.187773801618519	0.123577696608689	0.171619454375971
ACSBG1	23205	-0.258262777399563	0.664261878544572	0.113567161907611	0.736118955938123	0.949604233672263	0.448393475652929	0.0139619338041973	0.520358833481686	0.0204301408261729	1.19459947015094	1.1366553664174	0.340197660562716	0.583051831577638	0.584713262477353	0.36879465804031
ACSF2	80221	0.450939756173712	0.847809125701011	0.31643295287757	0.573759236731038	0.905573969382742	0.447531582322515	0.0418456809131546	0.542049569128814	0.00437369394123528	1.98658670988258	0.942651824147809	0.629408721412813	1.25216258155453	1.25175684064836	0.517170047588796
ACSF3	197322	-0.102615927062567	3.37319224060894	0.176020176032818	0.674815985751707	0.932727709283714	2.55616585025906	2.47189358003439	2.73418265778155	2.60076122373139	3.46974515825177	2.88791285866132	2.52080496715113	2.57860924283844	2.80797951116262	2.54716610666387
ACSL1	2180	0.0882214210034556	5.88508185350659	0.280107289121872	0.596630904273309	0.915138303223989	12.015951788579	17.3529645591267	11.1279489876553	17.7646147771051	12.4961324407053	13.2972921764393	16.3058910078582	14.0270819752967	13.2855810099808	16.317961607689
ACSL3	2181	0.27458046266412	7.99557302012457	4.85981165771619	0.0274893368547018	0.349487449290548	54.1045306002941	58.7287620618431	51.7949277068796	62.3849021163882	45.6695225348354	50.4744978493048	70.0088538080073	62.7621965510214	58.1660059697262	71.3067814026582
ACSL4	2182	0.0773038823351975	8.4019889791042	0.187572064715368	0.66494509611829	0.931143338542933	64.9693967589084	76.5789518957858	63.8387878510421	77.7560309722488	37.562413248547	50.7297033956834	72.853201914002	61.0155965813373	54.2779128805447	74.6588054138737
ACSL6	23305	0.399018729155922	6.17324160297781	5.80370922935199	0.0159924027875447	0.269925411416978	9.08508099782089	11.6627348794392	8.97082144104909	11.9115928904306	6.8219754984669	10.1376430768682	14.5572435085275	11.8267206992499	10.9519150622801	14.4839679620026
ACSM3	6296	0.0383681501031952	-3.05874483869585	0.00454203392581221	0.946267557263332	0.991982150597599	0.0253965210294927	0.0520163309723494	0.0354629189113106	0.0713570319526432	0.0619570082950136	0.0333816671009505	0.0436043918191156	0.0991285159544555	0.0255280930933912	0.0236348873525277
ACSS1	84532	0.24683472241286	0.539641309775912	0.0834187666014437	0.772716775705124	0.95890929051188	0.205972545079498	0.0150666531727351	0.279909772478374	0	0.758218240058447	0.889555245141517	0.330909016167103	0.654152689075923	0.483092468919423	0.249190795208456
ACSS2	55902	-0.253529703702425	5.2613950909338	1.81855072550428	0.177485884743239	0.681664946613036	13.3991009904524	14.2181030601674	18.4030605146698	14.0672373241544	10.7692835768306	10.4246509372399	12.1761189788249	11.1852336600296	10.5306429110807	11.8432634985307
ACSS3	79611	0.595615777354691	-1.03090109330062	1.71227769509333	0.190690117701796	0.693672701078314	0.12502322963777	0.05029917464574	0.227575652850365	0.0501828384948855	0.155225746486895	0.150917965083356	0.147193935114024	0.251574898379576	0.233388886708423	0.142945481904813
ACTA1	58	-0.983599648162564	-1.22915683719495	1.29566739839024	0.255006142302071	0.751353609691487	0.018153746432945	0.120841223318723	0.0887226612373959	0.0952128546992775	1.51685145115425	0.136352156120888	0.249351656166685	0.295756322924612	0.0729911830672969	0.0540624286573099
ACTA2	59	2.06060403169205	3.01143877371716	18.5225364898615	1.67907152657294e-05	0.00340079532985537	1.15038439284446	0.773121567724267	1.11333746088096	0.917729363505615	5.94337271924697	2.12347929505625	7.42795605922888	12.3463544298695	7.6349690916167	6.34896799753086
ACTB	60	-0.118312056444831	11.2528544644776	0.69551607629046	0.404294471842249	0.840754347437782	1262.01174378052	1413.84243594798	1366.47359455845	1467.09953730747	1438.28110743259	1373.09029198831	1238.15840092146	1321.21276818676	1309.48859840299	1275.38756002059
ACTC1	70	0.17134677167185	2.5888663367263	0.0148711145372076	0.902940850755731	0.981765520619318	0.00977900159868361	0.0112663316372889	0.0281636361500163	0.0109904900554193	8.92166763957876	0.203823028066544	5.18055242518568	1.72510506716445	0.0344038232672104	0.0109208155370575
ACTG1	71	-0.204487336842874	11.8010386376551	1.74856504038416	0.186057228507504	0.690213562848572	1769.40723004642	1562.41043450487	1789.54031609642	1671.52650720455	2112.27536303018	1802.47484299148	1481.18931433363	1610.73023047289	1636.11650913425	1509.23034810802
ACTG1P4	648740	-0.287725192572604	0.0980814018223554	0.534652393319647	0.464657437284403	0.865281218642325	0.528140057596681	0.405644753524536	1.10144955841766	0.511697929584763	0.491496698367535	0.374456163289526	0.633187223715252	0.370876142043638	0.379851073555294	0.493200386094334
ACTG2	72	2.95437703133955	-0.248556803482593	10.6735785159646	0.00108676669596322	0.0629931445709472	0.0135664361021557	0.0520993773309642	0.00710390740400315	0.121977099247674	0.775699067273572	0.00764227711992353	0.705771971657967	2.47267247842569	0.511376996320469	1.46959634203616
ACTL6A	86	0.144482371710504	5.03124365156603	0.244313146787903	0.621108141781418	0.920701183961393	16.6879726889527	9.21194620923734	15.5223693922059	9.5720104715169	30.4341434851388	16.9068661291115	13.6145219319509	21.8782093360088	22.9356857739626	14.6002594580607
ACTL6B	51412	-0.3058460839212	5.9348541235674	3.81446164403005	0.0508119315129008	0.457048006732427	39.4221271493843	49.5782098534527	42.3481366918166	53.0015144608072	33.4755643122021	41.0794757966299	38.4972409557708	32.8453398228998	31.9500509081882	37.1892127420576
ACTL8	81569	1.34077093967851	-3.73562283840987	3.20137344211943	0.0735764572985851	0.528312938336857	0	0.0149047332031195	0	0.0218097150857944	0.057697672051734	0.0109316183198476	0.0499775216282502	0.0543385363137955	0.0390123034699649	0.0433429035769513
ACTN1	87	0.641432577730351	5.1618164918976	8.19323422013076	0.00420468982884962	0.139268495252179	4.98220655994721	7.30940933329315	5.7490024372589	7.72197528026273	11.4820158618026	8.86785363969222	11.2880659408744	14.0866983863352	12.7546460671498	10.1677509831604
ACTN2	88	-0.0737674502676623	1.88845037925198	0.0348945696625762	0.851816755046529	0.972231710146271	0.650190698074824	0.455962331358992	0.891869855925438	0.520255601808308	1.26884936979222	0.603146157832744	1.15031628215479	0.775386068857295	0.45464984270907	0.420274549353681
ACTN4	81	-0.0286902746249093	6.8060934888129	0.0458664930607711	0.830418669455113	0.968057552451193	26.2725083151693	24.1144089372359	29.4611293116468	26.2707464120656	34.0684189647895	30.4230006656821	25.9030334664874	30.1065637609688	30.739668793456	25.5253555577463
ACTR10	55860	-0.180824548379858	6.95987275885606	1.25798694951612	0.262032477790032	0.756806145080831	58.2948008622466	65.2421357235179	51.8821377750223	65.4377717546858	36.9332284472802	42.6126797531822	50.4515014002478	44.2933057657654	43.6064956508575	51.2104085321613
ACTR1A	10121	-0.178874225533308	7.98875777936849	2.4425996980799	0.118080385887238	0.610765095245301	84.725512368873	101.701712928733	88.0169033708495	100.035773297735	90.0884768502462	90.3820114766689	83.9015901002872	79.6724006067544	80.3125315463844	85.0549719474563
ACTR1B	10120	-0.455548428991347	5.69839744287019	9.55567044659475	0.00199332695264726	0.09493084927729	27.3812737695052	24.94305451328	28.2486531848522	24.5630370735507	25.0496190614336	24.0872424343966	18.2350380261301	19.3633070487299	20.7749780967703	17.1154873368498
ACTR2	10097	0.129145151995295	8.9559240279075	1.14634511233044	0.284315554600548	0.774092148890026	127.822583630469	129.339307207995	113.002492027298	129.688946049104	117.521071721815	110.229285699802	135.881224095872	130.207065477901	128.759104301698	139.059545148133
ACTR3	10096	0.207913137841518	7.83493075477511	2.93583857564158	0.0866336643678321	0.557044127565395	34.4839777005108	42.2099795528035	32.3537168281085	41.6809042563144	38.6015171369502	36.3688996235227	45.1872840264133	42.2398402094817	42.0470063919207	45.4408797550051
ACTR3B	57180	0.0630292977831999	5.00083585729863	0.113983042839795	0.735654280514642	0.949526577621769	11.9972271825669	17.4033164235401	12.1038085439416	16.1701600410336	14.1162786916096	13.0853295690371	15.3503331437928	13.9700172294022	14.3353542199555	15.826611387987
ACTR3C	653857	-0.276189292754579	-3.32550284661287	0.146943880184256	0.701473172604662	0.941357053672253	0.0986717292457338	0.151572177546477	0	0.0871324507262486	0.0580302833840445	0.023821711584586	0.101648270765217	0.0430589806599844	0.0283379768765046	0.0550964095332694
ACTR5	79913	-0.0406118268223872	3.37176403013366	0.0277727028783674	0.867644315342518	0.97495422629771	3.7840150430811	4.20709092078177	3.97435392756223	3.97037549227748	5.01442667238207	4.26324074612195	3.80061613275215	4.23127002630275	4.66757857835548	3.75404575952199
ACTR6	64431	-0.0137945858438882	5.61019641659718	0.00826697989413105	0.927553827116087	0.988620671030775	21.8074929198834	21.3574729070702	18.1587804352468	22.1627935808101	17.571428558506	17.958613356788	20.4617969050382	19.0388383584092	18.8242139006913	20.7583825329759
ACTR8	93973	0.12131842634907	6.39203635783641	0.933339578142135	0.333996638715356	0.802475425525401	21.6379514194974	24.7368676468158	21.3917057868823	24.8919604461483	20.892709466443	20.2708451546443	25.2388481670468	23.296938053505	23.0107789509787	26.1098209659336
ACTRT3	84517	-0.424779942814916	0.747165661620254	1.35940288807529	0.243640993094101	0.741226742576573	0.906001551883631	1.28094759631452	0.797776249400431	0.987847797810705	0.544320002106554	1.02582022517068	0.886897655530862	0.624193990236299	0.439489764446309	0.815470872203347
ACVR1	90	-0.19442851011138	4.59522892519486	0.70930666384263	0.399674078814244	0.839410839426197	10.8282258460742	9.31877694131312	8.72558132045524	9.80373910484892	5.45760363240655	5.88598897594131	7.55977718166436	7.34541666286238	6.54191967910272	7.86744158828959
ACVR1B	91	-0.234474671730278	8.02847943993261	3.00693292001878	0.0829090320220382	0.550866205276212	70.4536041157219	59.4256880333753	63.5423646623487	62.7176699953061	43.6420045756705	54.924196156649	51.7904879477658	49.9549540419505	47.1362431903971	53.3840126547692
ACVR1C	130399	0.832274608029798	2.44801462372231	4.5308849955608	0.0332883987320693	0.380024874876602	0.295998512704093	0.901569276662352	0.248206971141468	0.727069950898094	0.335001320482023	0.292229277364539	0.98289388631887	0.693935543995885	0.627782286632059	1.03484539460567
ACVR2A	92	-0.0756212054010305	7.16257565459163	0.407536616403462	0.523222477010843	0.889760979290491	30.2194311631857	28.2832581266879	28.5721420457474	27.0321030005565	24.9236749469749	24.1306965926952	26.5777254898334	25.0976220506259	24.9721289183036	27.2347900119575
ACVR2B	93	-0.0810828746586073	8.66359097018385	0.475073469829702	0.49066234772998	0.876512310082636	40.756291393832	36.0324369336246	36.1035690297042	36.1411640269073	35.456261631187	33.642391795968	32.6710305250984	34.8356202247951	34.6411846263204	36.2312012537971
ACVR2B-AS1	100128640	-0.138615534830426	0.504654079128165	0.184905008748303	0.667191404597287	0.931143338542933	0.498592128888306	0.545497246843371	0.574756064947721	0.499890454117825	0.725220997497302	0.606190157724566	0.461899919299631	0.540555292369562	0.569681152547752	0.532773743198349
ACVRL1	94	-0.310532562472612	-2.07855181750016	0.430361482221403	0.511811627729816	0.88620837523118	0.0508287866346778	0.0585595534644729	0.0598857894388133	0.0380838656107562	0.0465004569645545	0.0787407313953556	0.0719978779206129	0.043129685061725	0.0149018671505757	0.0496681918452626
ACY1	95	-0.0866141778837004	-2.01289098165878	0.0365763899031775	0.848330085673845	0.970929101043052	0.0807073589927114	0.157037086212485	0.169045901455212	0.187458920294184	0.162436377267495	0.0788047205041936	0.138569975789889	0.147922225276806	0.173067691913241	0.0660959906975395
ACYP1	97	-0.137881557973895	4.44234109995022	0.439328573279884	0.507446702569563	0.88470548589871	36.1928190546032	34.8338715233252	35.8364168546549	34.4789897065381	23.7434654722227	31.6276975449514	32.1054433283398	28.329733632794	27.2786281184732	32.2174246859148
ACYP2	98	-0.409331667418706	3.37550951640244	2.45227471252914	0.117354693354495	0.60820795635281	7.56558620573509	11.4741502800353	7.82267517432913	11.4174170806388	8.05687009218344	9.98874387556617	7.56547616560332	6.16132786560767	6.44624042405901	8.27568811245668
ADA	100	0.773906572383398	-0.344719402709725	2.05816695474182	0.151392191632374	0.65249756089613	0.318235648957683	0.126738876917126	0.419686978669397	0.0596101367447733	0.868017382898805	0.51124938328303	0.540321601159625	0.8881055293043	0.829329760612325	0.401462937088699
ADAL	161823	-0.193670564873392	4.84191501780797	1.08923964854805	0.296639739567464	0.780405832016919	7.7694260285094	7.20476010258681	6.88347580005608	6.94623271037763	5.88423712437428	5.54932316849365	6.13286203030773	5.90823601917259	5.54137332959998	6.01948832512734
ADAM10	102	0.0394884336349601	6.86750678155968	0.103870413137932	0.747233514623093	0.952053813332609	26.6746788955244	20.6462442820415	22.0229243840262	21.2453443000076	24.4671844223524	22.18453913886	22.2229289173438	24.5039557872121	24.6152735977437	23.3258759898044
ADAM11	4185	-0.590764534639461	5.87278383914947	6.80958149247081	0.00906700129091075	0.20723952168061	18.6373569592282	13.5474950603502	23.5931448182495	14.0679140313932	7.82996206904518	14.3496860421397	11.5996101987381	9.47293661845358	9.30201494122877	10.6117411999722
ADAM12	8038	-1.58185543452439	4.21742703284016	9.81085831223167	0.00173484521291057	0.0863551059228733	7.46024938207839	1.58930132637899	6.1200042958935	1.68295519906764	1.01125909787679	1.00744173123157	1.05772633225904	1.12897625607626	0.968838301263295	1.07136706167456
ADAM15	8751	-0.030494589612003	3.67173356026647	0.0126356391284617	0.910499627969453	0.983384244220027	3.39398521527569	2.68672968893023	4.53236798905799	3.03141945483197	6.06712218224359	4.84653980780272	3.84183593972859	4.21828413945221	4.68727423431061	3.40285163739868
ADAM17	6868	0.219867791160166	5.34461208589081	1.48747460606753	0.222608702726905	0.723591210247334	10.7436933632038	9.13400476624718	9.8278710068143	9.16740037128269	14.5642182893558	10.7072324701244	11.6175133260701	13.2423998745568	13.9078710894018	11.3880231175437
ADAM19	8728	-0.447021381976807	6.45108441352942	4.97707394061615	0.025685390877233	0.338629082392507	17.5591095180813	17.8262252761921	16.5254153640992	18.7087186677668	8.00662961814278	11.1767501077713	12.0387812169814	10.4687765014077	9.9106203837058	11.7520160527366
ADAM1A	8759	-0.11208835424289	3.43964095864709	0.210035449556056	0.646739620430731	0.926397038843841	4.05009230630438	4.56109502299278	3.30935526415487	4.59471948857546	3.4754486562159	3.54582821765917	3.73670138742775	3.41503959553047	3.58535775361058	3.8697467639441
ADAM20	8748	0.27905329753787	-2.42016549638856	0.364760055805221	0.545874433759865	0.89811889797223	0.0970107080155943	0.0596082560694957	0.0338656903822643	0.0363430155575425	0.0414165513454892	0.0619347436935923	0.0766184762984955	0.0724384069340784	0.0585079755389006	0.0613914505938399
ADAM20P1	317760	0.0325911560820108	0.326273952434226	0.0100928391055697	0.9199766581741	0.986785286929986	0.398489483623828	0.452245247135956	0.501417464265889	0.381012705394568	0.3781589163036	0.301537673318722	0.444208969821317	0.366391362608599	0.442402862324007	0.401844465182867
ADAM21	8747	0.678165407128795	-1.71861293185046	2.335202151647	0.126478570441613	0.619871508032316	0.13556251090067	0.0364421845790235	0.042591444841118	0.0952230662881556	0.108516339486304	0.0878202062583404	0.185038772175646	0.134583559483994	0.115825098055488	0.113543276403021
ADAM22	53616	0.311450846649703	7.12359807279569	4.00111182667217	0.0454702600237804	0.434036539479433	12.8143433488156	17.072330756463	11.928022968387	16.8913240823527	10.3922493294253	12.4658271496106	18.4212770216141	15.3054055543057	14.5287409370164	19.6359849417962
ADAM23	8745	0.258826452567695	6.22094247973141	2.74339556020885	0.0976570557102201	0.577237096960345	9.10823278059174	14.0626840156808	9.30340837312613	13.5879745301845	9.63691437157807	10.783000115154	14.1043711415524	12.6148425754674	11.903503755539	14.7376655667163
ADAM28	10863	-0.930515613995941	-3.30718787847711	1.74706982792741	0.186245520233707	0.69027611684308	0.0869199875793553	0.00430709759177101	0.0323007168639783	0.0252098632140767	0.0153906403757683	0.0189537966086054	0.025996071731415	0.0114199905228654	0.00845518983978315	0.0187875334371211
ADAM29	11086	-0.0165326683638261	0.0246446852761835	0.0016923097515873	0.967186125683304	0.994288400673386	0.194647907707289	0.43826562441488	0.284831859711245	0.50944621689994	0.158557837696806	0.198270370902777	0.346102455301886	0.236207630321583	0.284103701133568	0.312663174595916
ADAM32	203102	0.388938304345352	-1.84824431484856	0.969308129607017	0.324852789994248	0.796865188066215	0.102633795381564	0.0813720821151605	0.0658785164429174	0.0632557715593398	0.106009361346357	0.0820612976258162	0.122783059736203	0.111247542442215	0.0865259128941017	0.122012180847603
ADAM33	80332	0.674858889482696	-2.07160368409183	1.82583814189497	0.17661991539443	0.681049881213006	0.0101471910379147	0.0428652421187214	0.0371942148261294	0.0399150264712902	0.0835479550603664	0.0800259577705282	0.0914663071440314	0.0852408115313066	0.0688483848150929	0.0708249715129833
ADAM8	101	-0.110187544046798	1.77331206212355	0.123038667155995	0.725761895493122	0.947310331727781	0.839666225500541	0.96212287858834	1.05408987511056	1.25722832685833	1.07593055964298	1.15862570079626	0.974881128190248	1.04992300025199	1.16017875006472	0.760550770433955
ADAM9	8754	0.339807221178948	5.31664787244509	3.8155040926937	0.0507803228990361	0.456996971299242	8.53716325053453	7.51314212421081	8.48162166285525	7.78479099631173	11.5449582557805	8.69498867147477	10.3539107192848	12.5423571121862	11.5333906269401	10.2278054467188
ADAMTS1	9510	0.798411023902517	1.56160494639685	3.95048695937552	0.0468578063450445	0.441196442121791	0.339707818651325	0.420449032168539	0.252087141170995	0.314161185097373	1.03534127255124	0.540196108173446	0.789899511101238	1.07328513382118	0.837083791362406	0.693710114441681
ADAMTS10	81794	-0.422348860644087	5.32969396166374	6.07239585708301	0.0137310584804249	0.24943812524079	9.33497860125221	9.02725703640773	12.860183115012	10.5009616368539	9.99047510901138	10.9625664966012	8.24029282993812	8.17283346577679	8.2210471363607	6.74930371776585
ADAMTS12	81792	0.667941810103959	1.88662152479836	0.965352783731817	0.325841922343423	0.797658283719321	0.298883320359605	0.0671886358280307	0.42943937622403	0.0471094688543227	1.94403401640525	0.786400188585946	0.704038411512215	1.26186976427463	1.20355889608766	0.65331618595334
ADAMTS13	11093	-0.526310825670059	3.70650972891363	4.59719008378003	0.0320244029401169	0.373215611248545	2.90311320051859	2.89086196351419	4.31036433112937	2.84672616678487	2.40065183573529	2.60306208092613	2.04952355110966	2.20775334861806	2.19594708936605	1.91022401171962
ADAMTS14	140766	0.53153770223732	-3.32182635617728	0.778031712053498	0.377743788946847	0.828734726400584	0.0102849400713704	0.00789948029931802	0.0143615731987518	0.0057795537936202	0.0235228128013926	0.0135187195607229	0.0176586610499665	0.0366536813725157	0.00689214892325846	0.0134001330191984
ADAMTS15	170689	0.605282209730092	2.35277762895892	2.79591640857354	0.0945047226333661	0.571760855875784	0.391297031992992	0.669497192259995	0.413128010425051	0.709715832916727	1.38242802764492	0.865576747518781	1.15195105582051	1.30543207381092	0.93214644577351	1.14042578760143
ADAMTS16	170690	-0.880540124419506	0.0418854265668307	5.78473225482616	0.0161659600581361	0.271267903582447	0.344874952339582	0.287191794790264	0.226212462768929	0.238680233898051	0.252405677037798	0.141105566629806	0.125282413334572	0.170037092505713	0.129541985067097	0.117570022273044
ADAMTS17	170691	-0.590423956610275	-0.0811037369551554	2.59012661199638	0.107531739556954	0.590836474042653	0.19822403860557	0.142390700672512	0.27032213498749	0.144246927014678	0.13046349183903	0.125320790718089	0.116058209639294	0.0943849319394936	0.117543743763299	0.122628890654446
ADAMTS18	170692	0.0762712658950064	0.1756508375589	0.051567184068714	0.820358355011809	0.966872608925912	0.181699158446165	0.189984304732913	0.15830792740032	0.137283543969773	0.20813240429241	0.223633216651508	0.209201527325775	0.188121795514918	0.147340226803865	0.233607658279824
ADAMTS19	171019	0.897745747603719	1.57574441765755	5.44009079973461	0.019679646398971	0.298429474351349	0.306921622734396	0.689491083535503	0.185798796516569	0.65798783285709	0.318115574571131	0.435737442437172	0.853503917062902	0.68645610158077	0.731154884815728	0.966855916085496
ADAMTS2	9509	-0.704077349434349	1.76068945298036	1.99011206743193	0.15832916221264	0.659251021563742	1.2204600126331	0.154007117028827	0.982768896923185	0.217842854875859	0.348533971790608	0.599408438992308	0.374566503228416	0.406978770935904	0.294266645504801	0.376195739122927
ADAMTS20	80070	-0.89510579335016	-0.0972817182758493	2.5556116001185	0.109903276204429	0.594963327188399	0.355910114961195	0.0798311861331917	0.440356759377713	0.0424781577966127	0.126783297193956	0.120650133886279	0.0648931922205991	0.145922101125503	0.118723666858982	0.0914525437150866
ADAMTS3	9508	0.554949036212311	2.48608427013761	1.17254816462851	0.278878279282757	0.769230506153044	0.446615838042525	0.233450311930481	0.518076424039556	0.217858337849233	1.9734050743122	1.42217500328877	1.11188053511029	1.28216953026043	1.43252196668324	0.92998613212709
ADAMTS4	9507	-1.25067121029809	-2.20009271127065	5.90336425287501	0.0151119928320616	0.261363311517213	0.0708605147007105	0.0416193686961068	0.0938545550446242	0.0187386333216359	0.0705463563546106	0.058701932401998	0.0150290206429182	0.0275877656559988	0.0293290210816732	0.0279297588492751
ADAMTS5	11096	0.731972842877245	4.08515639971379	9.10279573072087	0.00255219096481676	0.107588892323053	1.55005903879836	1.5228039278152	1.92374224193269	1.24960097619397	1.23514282321592	0.824234179126779	2.31196956365432	2.23952596927603	2.16009989835572	2.54283357714599
ADAMTS6	11174	0.520815928485326	0.718655033279931	0.776055452567796	0.378350244008682	0.828734726400584	0.167699853537139	0.0343477402888068	0.161317734395473	0.0237339693233791	0.484123308022586	0.258915259579578	0.189394727944767	0.33139656042619	0.360861794216905	0.210864299336464
ADAMTS7	11173	0.0853581430853984	3.99712375574739	0.0521022529633655	0.819444757034011	0.966694579311342	2.22998108095358	1.26057527659487	2.89170309056259	1.30487445905794	5.70351714874959	3.54625879789203	2.1159781697626	3.73584500537209	4.05988748717389	2.16712544164193
ADAMTS8	11095	-0.177525721387147	-0.834352933389746	0.200451246874266	0.654356858842869	0.928486139254902	0.0862670523913357	0.23474446170384	0.10583328718096	0.146816654931556	0.22323361265754	0.136069252384464	0.121878024897852	0.153092720345429	0.13130973683296	0.145885906651155
ADAMTS9	56999	0.626935326889728	2.66838865735764	2.96663689161267	0.084998390546013	0.556060937839601	0.450682313660339	0.612642221183993	0.425436809122754	0.49541415069594	1.5080175461186	0.758160504842304	1.02013882023577	1.33143939015183	1.17039778177006	0.889401627360429
ADAMTS9-AS2	100507098	0.0908887292080934	-3.00902909405488	0.0194315045916458	0.88913649676936	0.98068280445444	0.0364704528877297	0.00622479993065649	0.0466823645879758	0.00910859061370364	0.0926800232083595	0.0730475464748166	0.0250470828770665	0.0660186166671934	0.0692455254083976	0.031677962572764
ADAMTSL1	92949	0.77540356312298	2.21286135393916	1.63642756037562	0.200816326575064	0.706187040206884	0.199174207867297	0.116723333359242	0.23391078123148	0.125510849851516	1.59779130895882	0.453985564437181	0.425783374423774	0.910868754424189	1.31349070421897	0.492432064240923
ADAMTSL2	9719	-0.310923135540457	0.557290772316593	0.749420706695433	0.386659700449562	0.83515432870743	0.268545735089514	0.470477356410857	0.316106416578917	0.41655456750054	0.276133613297135	0.575105775497097	0.374959181687032	0.341238187808974	0.238704613847828	0.299901621508157
ADAMTSL3	57188	-0.152640607726331	0.612436965611761	0.183440520911866	0.668433032592911	0.931143338542933	0.209248636457722	0.281725873562358	0.127617556198785	0.316790200013563	0.181295518827671	0.170571249370694	0.213024842290786	0.194264392295915	0.174452410409377	0.19381767623544
ADAMTSL4	54507	0.12984802439542	-0.89936117172496	0.0942012083714614	0.758902626246646	0.954416073617936	0.177520095815104	0.0384978605010483	0.135606904185322	0.0868466083542995	0.131833313234953	0.110589389264644	0.101119220084621	0.153111878488383	0.157446861462536	0.0909606927686661
ADAMTSL4-AS1	574406	0.0246882662086605	-3.10409993612738	0.00193451716175108	0.96491783814027	0.994258653053605	0.0435736642180726	0.0937084746317747	0.0273802145407187	0.127326842922448	0.127562064375737	0.137457714143489	0.0628433565879552	0.0976100541312485	0.131398220483117	0.0875905275109022
ADAMTSL5	339366	0.266728275379893	-2.9964441362458	0.182649590331057	0.669106043326378	0.93137827549207	0.0568821624318249	0.0436890753270997	0	0.0461710217947694	0.0346922380188827	0.0249223296906992	0.0390653837242591	0.0289596889528037	0.0317649180773559	0.0670529282279236
ADAP1	11033	-0.195234377097218	5.99286823759936	1.09638850552684	0.295060044698686	0.77944565138398	22.1450698770006	35.7276308985972	27.3890153239639	37.0459315077631	19.2128020873418	29.1749322837102	28.5074779468963	22.3104469613671	22.0360029965285	27.1356844554609
ADAP2	55803	0.085399251621498	0.0266584407004724	0.0560080550541664	0.812920405814844	0.965581882104712	0.338279997190403	0.438919723302558	0.257965644454207	0.361732649865134	0.216331154645212	0.518029071853965	0.412768150801062	0.341104191281368	0.31362223499329	0.447465419876236
ADAR	103	0.0540347403023433	8.27423870128157	0.244253635876532	0.621150654045346	0.920701183961393	45.9134160596429	43.6530921303145	45.2794608209729	44.2963863034857	48.2762568439685	44.5278990750232	46.666283243499	47.4741210735479	47.7339345055588	47.5968675954771
ADARB1	104	-0.0414519996734135	6.67434901638866	0.0417211257040435	0.838152281016972	0.969243873659229	12.4550907233094	20.0977006947422	13.1932864522712	20.4036836920448	8.61109285814405	13.2551332492505	16.5791989360847	13.0642123830759	11.7473113154115	15.9554560329902
ADARB2	105	-0.430112787572305	5.89703610419756	6.90974324305101	0.00857273003460837	0.201738950155476	9.47313593412417	7.09902306679955	9.61464714769892	7.73968381532643	6.56968097141478	6.68426879631202	6.46178274400091	5.23262176725236	5.23447095659208	6.56460707263368
ADAT1	23536	0.0165885507603228	4.95138382034976	0.00957036725916183	0.922068671627563	0.987392599257617	8.72275339707259	8.99955071495565	8.26387512535084	8.49382774079829	8.39260490417776	8.24647092505462	8.49799856324095	8.53735416959582	8.9291466835175	8.73381310853735
ADAT2	134637	0.0593011901003089	2.76020614598947	0.0489057649432576	0.824978381436306	0.967196362372989	1.00834829391013	0.820698081457442	0.922248760867924	0.763334835919905	1.00001127259051	0.891128394126259	0.940077113840008	0.975460760346512	1.0135722561215	0.85176455837156
ADAT3	113179	-0.621705161601867	0.579189063400508	3.04307938374603	0.0810819721996048	0.547078321821087	1.03277623618275	0.912649080116104	1.46539716493942	0.617804443064526	1.28009237664139	0.994666337399936	0.577726011240316	0.593649876350062	0.786967054337505	0.793713589733888
ADCK1	57143	-0.192011814022621	2.823932382048	0.523602598238927	0.469308948882915	0.867668102881404	3.2088629370778	3.65035196792998	2.71300258897975	3.53826749602314	3.4458316467693	3.3557156732129	3.10582332773633	3.02870008280542	2.68519772587157	2.87495235259747
ADCK2	90956	-0.125750665931742	4.32474119832058	0.341146581880061	0.559168139675174	0.902381334299499	9.0819312823145	8.55950014559576	9.79927531687143	8.02228715089318	6.46376513807472	10.4988853070002	9.00967445634085	7.51313640464962	7.20183789748659	8.51735954329223
ADCK3	56997	-0.307175972111685	3.43675273641371	1.55031872418878	0.213088394723896	0.717010413850386	4.79212548793713	3.37235135723406	3.98066868299261	3.85890238623681	4.08180065004631	3.86837222347451	2.99318351070155	3.45526967018688	3.72755121434179	2.81720905804673
ADCK4	79934	-0.243929565587122	4.56879922349005	1.56087056252558	0.211537798699821	0.71582973567361	9.50520156251842	10.4115753934719	10.6473730561839	9.27889105777713	11.7284911524492	10.3550727775438	8.49751250177599	9.23448574629758	9.58044881998887	7.78381686184754
ADCK5	203054	-0.421961287956595	2.69985275710052	2.41597584606129	0.120103106098979	0.614859281840126	3.11091413973817	3.82998037262624	4.11410218955729	3.7106877007269	3.63125179382271	3.31046299686217	2.66673317995971	2.66821644769273	2.95356056351674	2.58152175995747
ADCY1	107	0.117298436550877	8.03378699268027	0.72113818596074	0.395770817148788	0.838710471314347	21.5576411897771	21.6788235349768	20.4009953714195	22.142607719123	14.8763465333722	20.7246374810599	23.7908314514746	20.2721736071522	18.8482900677823	25.4212003382079
ADCY10	55811	-0.0536825007630247	-2.09850022611784	0.0144722299323727	0.904245043412103	0.982349069664899	0.0466329035837613	0.0383753576245231	0.0313955752785662	0.0411793652021119	0.0426618746934536	0.0394040375906627	0.0617652469840666	0.0169582962016356	0.0318076931930107	0.0446381536008336
ADCY10P1	221442	0.242000508912487	1.12607654994767	0.513603633868113	0.473583017910475	0.86791284638892	0.381373036247546	0.415853147654599	0.525639394112707	0.257616220937894	0.556789286462099	0.498686598739873	0.49873059966716	0.533195333396863	0.570057571936762	0.492105357111664
ADCY2	108	0.494207278620282	4.83838463557079	5.21690944665566	0.0223682704366285	0.318237596640843	2.88227454124216	5.11960299402883	2.41685163500225	4.38520050060456	3.81786367638769	3.82318295364271	5.45161563144235	5.2243363328638	5.00640654621435	5.5267592639953
ADCY3	109	-0.0322753053703563	5.64479306299221	0.0465217743150959	0.829230122660843	0.968053564924242	11.7497356951452	11.8655051904767	12.2708122851966	12.0581826628095	9.12769539143364	11.6273091456453	12.0005079044355	11.163040736101	10.5368539880236	11.369349653395
ADCY5	111	0.0072629997522904	6.4379751498897	0.00240728133894663	0.960868250096149	0.994002010140463	13.1459043921807	16.3683410962418	13.9240079989274	16.0640944303296	10.2724069499192	15.1360373995103	15.7936959175639	13.2092284935855	12.5294229419948	15.7158939305201
ADCY6	112	0.0551319865480772	6.53750253197241	0.151492027995339	0.697113581215212	0.940167278737906	10.2329916734355	15.6684679855527	12.3584208158814	15.2451810073505	14.2990206484764	15.5335590891016	14.6778957390694	14.3706823172382	14.8415924341905	14.2118276655749
ADCY7	113	-0.106614804875199	5.28649513132908	0.274642551999094	0.600234374386358	0.916491098800697	7.94622398586662	6.17773882108303	7.73825509649986	6.28649408236237	3.89709897510572	7.09545974528759	6.98924570031435	5.74643135497391	5.08745375895104	6.56521278378893
ADCY8	114	-0.252475874668062	5.17753424546853	1.23384768629094	0.266660057620618	0.76051713302559	9.81881150643539	10.3957224946782	9.62130457192898	10.4265621415772	4.60413202287249	11.5534197521452	8.29611991295136	7.1352384824667	7.10793990445703	9.23443230916207
ADCY9	115	-0.12305788118851	5.63135387032287	0.592559511097903	0.441431074923889	0.85675400701301	7.46860837847727	6.83660745711397	6.77791004017593	7.26321868233672	5.05925889506939	6.27530844128757	6.49504430153924	5.73928789921752	5.3838341972444	6.82571570378432
ADCYAP1	116	0.094483096495247	4.64082900358916	0.116490978360435	0.732871916214574	0.949124813590299	11.131133857627	7.66425483158954	9.68740387236497	7.59076794190161	3.5633810977817	4.95952831398476	8.9897431240579	7.54008466015144	6.25436714166846	9.14522630997331
ADCYAP1R1	117	0.258937746402104	7.23036065056498	2.83421206843309	0.0922760519747066	0.567566102055947	16.2869357145861	26.7547600380161	17.7328233622134	25.6567871199156	18.0594125286536	22.2187694447347	27.7440181609757	24.9800438476987	21.9254967679572	27.0674875459967
ADD1	118	-0.0465241260542773	8.41080473391214	0.165979031495908	0.683710377290478	0.935501611151415	65.3044918917363	76.4507467944372	68.11355322913	75.4984914626795	75.7018224353366	72.6018351049836	70.6772117464051	69.6498522710009	69.7682703729053	71.6914921062116
ADD2	119	-0.201909782161617	8.22235574147135	1.89470892471309	0.168671756347952	0.673502156947036	85.0963893717897	82.9740653488522	85.2400298434868	85.8193716745539	53.8069964924185	65.0194677156133	71.2317470222621	62.9165510890651	60.1600749868413	72.7521803729325
ADD3	120	0.104159678806249	6.39469203428335	0.761514691745301	0.382854919064542	0.832659648193218	18.2519607610815	20.1260668382643	17.2744344796666	19.4148707090438	17.5786925776453	17.3429940154874	19.5873861830305	19.8880265647833	20.2497864606325	19.5958116814602
ADD3-AS1	100505933	-0.169614584659706	-0.404100457432731	0.205519787270657	0.650301844163952	0.92693490754782	0.500797569566336	0.455071779930556	0.79040404746556	0.943351111950185	0.374265103721158	0.540380638726593	0.515904680489244	0.502747239033959	0.602652463319961	0.527763341630794
ADH4	127	-0.436916963046824	-3.50093678778113	0.329750448541461	0.565806069969615	0.905111895266169	0.00912426804040894	0.0840961348893542	0	0.092291793322883	0.0292155157545745	0.0308394265182968	0.0328982907655996	0.018581288268634	0.0366861529851464	0.0305689023079989
ADH5	128	0.0505348771539464	7.53687643824522	0.196278776126707	0.657741427227615	0.92958500558021	71.0936136712295	69.961594803888	65.092130808672	71.6603437515323	73.6700394332852	61.787112879326	68.898317551034	72.1749647362055	75.0461514862415	71.0805409247117
ADHFE1	137872	0.121435703037527	0.847038755195212	0.138699964635582	0.709576858932771	0.943461859345193	0.643188673091254	0.936788044023399	0.913097645443408	0.942409873395879	1.18991172636085	0.799793538863385	0.976708463445095	0.989652160245363	1.05837857410492	0.936435439708465
ADI1	55256	0.246573102208533	3.62236780219008	1.16089142030737	0.281280744414249	0.770520953231189	5.83941177623351	6.86822734114989	6.14368885554833	7.34383922533812	7.69783019685555	6.95522911111246	7.58049863644017	8.43614323774133	9.1185556488519	7.38752120283677
ADIPOR1	51094	-0.0864928583804817	6.24613891300348	0.349915268306802	0.554161098541076	0.900564848975379	32.7216557381062	42.5315641312725	31.9142676874796	41.0345449700493	28.4551885914687	30.1537852087166	34.3456128575008	30.9393135417486	31.0470761256675	34.3096782814292
ADIPOR2	79602	-0.0551716750059431	6.54938825273069	0.208569776559365	0.647890715279304	0.926490830161623	23.9772302067133	25.8278990539197	23.9566081669608	25.2688981648819	23.112420302676	21.3570806552577	22.8755523808245	23.0812697483924	23.0829170491943	23.6287309561449
ADIRF	10974	-0.44126451158532	-2.32430001862313	0.862551083303352	0.353025772465937	0.813052821411878	0.37618596774936	0.165105407684556	0.379900476752472	0.286893495431029	0.172075909756854	0.408691239373053	0.276810023065993	0.205202954707738	0.135048171052092	0.270070793158615
ADK	132	0.0899239274258617	4.43528356407259	0.209062456667972	0.647503235244157	0.926453527273682	10.2005795044458	8.61937125696372	8.13653512314768	8.95870635815762	10.013006622483	9.36882841135888	9.2029134405435	10.2011068852605	9.94693749984946	10.1533983336731
ADM	133	0.322569884613839	0.0678361186044827	0.251508976544098	0.616014559227846	0.918885342263089	1.28978046085495	0.105284607798847	1.67702711798837	0.161063014978823	0.23370972422463	0.3650360828324	0.513502651484741	1.57976535566305	0.682678290767677	0.445334125916944
ADM2	79924	-0.0980300279794776	0.224246897534091	0.0637052966070613	0.800732609620763	0.963372912496522	0.488082144910473	0.243427116408308	0.365112245385011	0.16385231128316	0.199097425190238	0.190439894156203	0.237254628709781	0.311958435240222	0.212385609517917	0.273715558523811
ADM5	199800	-0.0140755327930364	0.933508219593762	0.00177670458630175	0.966378345091589	0.994288400673386	0.70534868953005	0.676369312162298	1.18191259434102	0.739883225058969	1.02854464241029	1.03548874622297	0.97323887655248	0.805266140444003	0.975416108189883	0.816350352047632
ADNP	23394	0.0260567563414774	8.16387696304894	0.04923122431493	0.824406440727716	0.967057613088378	50.0285639384923	41.4171888231156	48.1863391394373	40.6221105166421	48.2456069757608	45.1385960268244	45.8780529949692	47.0272824833979	46.6868100756131	47.4102878122159
ADNP2	22850	0.103311315692562	5.97436881862839	0.390165556183177	0.532212391238787	0.892719969959728	11.2776181636626	8.7945064233594	11.8704657516664	9.04694572849956	14.9231690781225	11.8561680055533	10.8132570005446	12.9696495301449	13.6541296923238	11.4452128468828
ADO	84890	-0.085755048421918	6.19081794618192	0.443666410137283	0.505358123224399	0.88421645447895	21.8195942625837	20.5910029869453	20.8961131072538	20.7952939339575	18.0097493519956	18.0329461142249	19.0936477564468	18.5466441951186	18.7036639908236	19.6129606580552
ADORA1	134	0.338736243631519	4.1181698236956	1.4584217438314	0.227181404821877	0.725822481945856	2.89195379112561	7.1316033650221	3.47245029430237	5.99988698964278	4.875425159483	7.78484394359202	7.80006833341641	6.19801500032351	5.86361670455817	7.42640710204346
ADORA2A	135	0.481005165006461	-1.57570500436463	1.58158055596045	0.208533174004823	0.712190045073447	0.0856715488597083	0.0961708871038506	0.0690167938301328	0.0999883899558314	0.123593208175726	0.118795571931308	0.162934016496655	0.147626300846677	0.139109473714389	0.106714104158051
ADORA2B	136	-0.672451975173717	-1.22472592103815	1.28819886240121	0.256380142856479	0.752444120132248	0.455015388046972	0.0294299294334274	0.42135027235924	0.0699791030597645	0.249761108273078	0.275207115744047	0.133221248236323	0.273110436483169	0.120361234677727	0.106977643974412
ADPGK	83440	0.0108694255252957	4.74146663528489	0.00338740675531923	0.953588179618248	0.992573805928029	8.82652790130533	11.212158140033	8.24439463354186	10.8168456650551	9.61837292978572	8.82516211620375	9.51219897444958	9.9459177562587	9.65144262452284	9.78802026114254
ADPGK-AS1	100287559	-0.304707473677256	-2.85754952593433	0.305602672234168	0.580391181289106	0.908185152783531	0.0198427763208454	0.0812826622447042	0.0831235231184896	0.0520357433008505	0.0302551050121941	0.0223557601024576	0.0340689259158145	0.0370417641318584	0.0465396774087209	0.036932758038785
ADPRH	141	0.213654521867195	-1.1581434537656	0.312248590159776	0.57630362737058	0.906781517804893	0.166739679350069	0.0979332456227782	0.136102916893154	0.0744074384788099	0.0964597169305125	0.0801152239413167	0.131353197257171	0.144812427352685	0.130632147207803	0.101319334315526
ADPRHL1	113622	-0.431883526288832	0.850203105940624	1.65148413025617	0.19875705335734	0.704358496044338	1.24285629462915	0.859132563880696	1.27372291386211	0.838097812456177	0.856826358907285	0.780143486761279	0.786499746953287	0.641798975746681	0.807580095447791	0.674159016943957
ADPRHL2	54936	-0.272311469292172	4.65434793616398	2.12975417953572	0.144463922089606	0.644996176682173	15.5315195295029	15.2877257916126	18.0271375714037	14.839418492422	15.1907107087541	16.7405775080653	13.282952401932	13.7543014183287	13.6960408430963	12.3961056663507
ADPRM	56985	0.00863638278943361	2.56038959896476	0.00100866040867054	0.97466391284218	0.996329785135197	3.54477212298211	3.80068732946582	3.90545031173556	3.56280301711061	4.08629275027344	4.21482658927725	3.81100661005323	3.9969966830029	4.05336676561726	3.74612030352293
ADRA1A	148	0.826504693987335	2.5069835525606	4.23389180224329	0.039624483724645	0.408509020310674	0.693592878037883	3.38896047752517	0.886434445755768	3.00357356839415	1.50924912515907	1.77477954875891	3.85515625874201	3.06436412363556	2.85570611703903	3.60156907265459
ADRA1B	147	0.0455318570960315	2.31159240774047	0.0200345308880365	0.887440685812486	0.980324483779743	2.1589803366485	2.75654245873345	1.90448382548651	3.03868886955388	1.26423117372383	1.85927719112986	2.4263000282654	2.16164106325667	1.80780011336316	2.58552245872761
ADRA1D	146	-0.751185775114479	1.31860049379016	3.37458152783918	0.066209392005885	0.506809598842615	0.511364571314209	1.83114654704311	0.741244507778767	1.78123853474704	0.762142664069367	1.03779027392354	0.75355454741326	0.634481994091083	0.684217050275625	0.578636298020259
ADRA2A	150	-0.261892418395928	5.02846856679677	1.37156457837137	0.241543249321043	0.738852317788935	11.0518833344676	8.37574233933146	12.3458445434187	8.5776348039148	5.49789862560087	8.14957790783794	8.68604551387498	6.95237995207479	6.35946126388262	8.21085872637013
ADRA2C	152	0.438435494426436	3.28488519702622	1.78296267059025	0.181785947995233	0.687076658469207	1.99659069297822	6.5236030439775	2.75739363174147	5.86119663242394	3.47175012208109	5.43919753647052	6.83073264682072	5.8219788252933	4.95939922948398	6.06091457905027
ADRB2	154	1.00071408384734	-3.41834718515732	1.40997102433967	0.235061203422559	0.733538504358635	0.0397924432095308	0	0	0	0.0849424667164099	0.0199253101794676	0.0455475845985179	0.0450200409936664	0.0577757503580351	0.0543139433841681
ADRBK1	156	-0.101312310218682	6.81866598938854	0.690838752212215	0.405879236456504	0.840907586533666	29.9952602298828	36.3594323410696	32.2452111975269	35.6027830427579	31.3501922277575	36.0179921528772	33.9598638054133	30.3606947231976	29.9240396188792	31.831758634294
ADRBK2	157	0.213847287032119	7.2854657485129	2.3962955963496	0.121622950029431	0.615718423983426	14.6788553962392	19.9984130186116	14.5405922705235	18.9100074875054	13.3595517577412	15.4324861061117	19.8516715417737	17.6186554395046	17.0550314346239	20.8801458306924
ADRM1	11047	-0.240669506641703	5.78290089514556	2.82797911074017	0.0926348604954515	0.567566102055947	33.3321101802568	41.7846088383084	40.421410726463	43.7142434870361	38.256660369186	39.6221861018608	34.8089352140684	33.0640747907677	33.4496069943187	33.334035086399
ADSL	158	-0.00795448821435374	5.59100017211841	0.00285959114668799	0.957353333620227	0.993392474327185	29.1128948553824	31.7839001326875	28.9043039066483	30.2396583477899	35.4800048555092	29.331172044599	29.7709445460089	31.7376368735844	32.2191238889914	29.6480019023211
ADSS	159	0.0793098769095214	5.99650467090199	0.324828027153971	0.568720521834858	0.905375926093147	23.6680741578382	24.5671149251751	19.0873361030027	25.2543565384408	21.9227925402377	19.7806690439269	23.70671881799	22.9133366282771	23.9179145860333	24.6412255141107
ADSSL1	122622	-0.456812739869115	3.3181219323811	2.50595011322129	0.113417064840471	0.601022625564029	7.8127098997483	5.80930484124532	7.35760158066598	7.22383621817271	3.20904478063113	5.49011572185023	5.05077467252598	4.44434266937872	4.01674401211361	4.51827045861242
ADTRP	84830	-0.20515219200639	-1.6294701930907	0.216033602651331	0.6420788768938	0.925614293507114	0.242961873680965	0.238860783560864	0.157757978146703	0.218449299110137	0.0933544225160974	0.0930687860024271	0.200232869214583	0.11380038995202	0.117225882816369	0.173651546946623
AEBP1	165	0.177262813916978	3.04671791982472	0.202975789675541	0.652329520620568	0.927630682085678	1.71244713659767	0.780674614896136	2.38118073338603	0.675471322730571	2.89471603843542	3.00227024988291	2.10099213982893	2.62338367706245	2.26325663228093	1.71251938412733
AEBP2	121536	0.251674920302188	4.80424852358549	1.90076857783259	0.167992315954505	0.673295763169939	4.97522558336504	4.06754382465272	4.65080517688397	3.9243316619584	5.06815237811071	4.73189680903635	5.15160081089743	5.64254468136569	5.72734044209726	5.39225445110756
AEN	64782	0.560236987297461	4.80236538345858	3.75926502979081	0.0525156573461935	0.462920659378327	5.27046681901992	5.25200513789895	5.6076366478619	5.36004894970282	14.3695533780525	9.08482559888912	8.82323953368143	12.4472582518791	14.073024917071	9.18633611029724
AES	166	-0.0979679131885346	8.20736518070848	0.510291185217966	0.475012831398675	0.869085785208092	134.582634272824	207.260995632159	153.557773071768	191.843515504053	161.624593571829	193.178008470887	175.653635456123	154.737202511566	153.878116521389	169.033224029727
AFAP1	60312	-0.202633261146872	7.84605366389816	2.76520284629601	0.0963344748903227	0.576208344209904	34.7462208296807	30.6596279761904	34.2678596207395	31.6998131805077	27.5629730599875	28.0793381967972	28.5895376904137	26.4470004847975	25.3499286876939	28.6466442271211
AFAP1-AS1	84740	0.0177742555764968	0.358730702926585	0.00213671353103528	0.963131236447304	0.994208843953544	0.233884240178584	0.140852361339371	0.226849282163776	0.164287120077016	0.0741592969926507	0.266498824065064	0.227249865271251	0.163727432569872	0.172314628380391	0.188474485422831
AFAP1L1	134265	0.606096479012883	-1.46647020482202	0.689477054849839	0.406342310704479	0.840907586533666	0.0407266859671672	0.00987810131446059	0.029183027020766	0.0144543731391252	0.233356504399608	0.0627893262136927	0.218608941293143	0.120042754131023	0.0301646057278747	0.033513058220379
AFAP1L2	84632	0.358060740611553	3.94653992858542	1.77928993217582	0.182236542851732	0.687326652737665	2.29132275761698	4.39052494276678	2.08803610604775	4.15447265915788	2.66049142937035	4.343293421397	4.74325993818542	3.9143068310091	3.78553310613683	4.69084230330377
AFF1	4299	0.342086357105164	4.46574089187975	0.995185239651278	0.318478350356471	0.794381819253461	2.19116893818949	1.07070275898314	2.18889506702014	0.951075557739634	4.11132615096607	2.19208263819742	1.81791396338311	3.11925996206281	3.76247833484708	2.12339729319278
AFF2	2334	0.12275955330619	6.86137108851408	0.716599157993073	0.397261717752394	0.839261864481269	10.5982309482386	7.6275671537902	8.89400834851124	8.29857675736153	6.82595315526098	6.63990958145681	9.10189053233912	8.60255690142387	7.94297813810146	10.0628385389791
AFF3	3899	-0.174205626942054	7.30287369325378	0.939571491325353	0.332388067487559	0.801581037390843	22.6604773828542	24.2317194062076	22.4326632751662	24.0125418747978	11.5992316821919	16.7760239353099	19.3686051680803	16.9366655686693	15.6165011429271	20.4205426725839
AFF4	27125	0.101289555045497	8.09702838558802	0.681617668160229	0.409030241923034	0.841780083168996	32.2480119693886	28.4412850216227	27.3167389340931	28.5894585302118	26.9257486181539	22.6924033125182	29.9461057855335	29.213498021661	28.4022712498239	32.0697508522495
AFG3L1P	172	-0.288369643215999	3.416399168757	1.19761623004422	0.273798638137985	0.766178098071711	4.27484054260637	2.95938935289135	4.18146349664589	2.91469149265654	4.32275542995249	3.04064447340513	2.64227749290266	3.11079388308458	3.67535643702678	2.49519951659003
AFG3L2	10939	-0.0379219415555364	6.57185974618068	0.0874298877193951	0.767470306747788	0.957261603750446	30.9145384627982	32.6257340913991	28.7194816006032	33.7041298315782	25.7132565430373	27.5898921311826	30.5921224868521	27.9545638377399	27.6555760514419	30.9391664304646
AFMID	125061	-0.370135285271336	3.37213805379306	2.13056918174633	0.144387132235114	0.644996176682173	8.02472576704996	5.66675821034006	7.71054038623393	5.77999319427155	5.39598497529803	6.38875097300491	4.78632290198601	5.54219666142912	5.25791673509587	4.64552717905386
AFTPH	54812	0.109816975844324	5.86123171282517	0.650310721124994	0.420001610557544	0.847748955284591	13.3388970040215	14.5589307310192	12.7669509947944	14.237775059304	13.1733297438325	13.7419012456983	15.2583059665879	14.193509847412	13.8837911184218	15.9070823154912
AGA	175	0.345974288766912	1.52517137672282	0.912517456230169	0.339447344708116	0.804925105970272	0.970710128007864	0.88412296331939	1.03009698992995	0.917185675212423	2.06294620640948	1.45658093474409	1.18583201508309	1.78876059928679	2.02919192888167	1.2519361601035
AGAP1	116987	0.0524226958119417	8.67078226978831	0.149180516525519	0.699319719226581	0.941024266704206	38.2107862983608	41.1348938686195	37.1057374042001	41.1817346976337	28.9734597250324	34.9256107391627	41.8219584165481	36.2224785206112	33.2613712726141	42.8098797392898
AGAP11	119385	-0.671240407013542	-1.63885674098638	2.19356843569704	0.138587912983739	0.635263543151373	0.183144737389229	0.0923125005247404	0.143852436205056	0.041810018785311	0.081156562192773	0.128961912476935	0.0736990235738301	0.0670177890747555	0.0719115459168034	0.0703068604693954
AGAP2	116986	-0.149474162747447	7.41801836988731	1.24755348487804	0.264020263334452	0.758835941647094	27.2400396133082	32.3891673146939	32.9558855356645	33.2826871276563	23.488626958136	33.1256609345504	30.481762137103	26.1069336103566	24.8410909169776	28.9491711266168
AGAP2-AS1	100130776	-1.07200380475646	-0.451908282824705	7.49286485216648	0.00619439313434202	0.169753345910172	0.642784122555406	0.543521394337139	0.75963552764962	0.477192577363776	0.312906161177715	0.79727269862455	0.346274693779223	0.270208462894056	0.284527355026537	0.223912384138473
AGAP3	116988	-0.305393149879963	6.94608483511273	6.42041578270837	0.0112815744865461	0.228454429500535	37.4491457161278	43.2577181360953	41.5899773915399	43.8882136624467	36.5233890470356	42.382275000377	35.6478988452721	31.5397256210824	31.3999304939686	34.483319503032
AGAP4	119016	0.0602679761124769	2.91383698186029	0.0453701235942638	0.831324905440354	0.968057552451193	3.07408814504288	2.59206935380416	2.21510191626312	2.44849163703558	3.91278456530759	2.11568890296056	2.62639644683133	2.84434686235306	3.31504774702793	2.66432533768914
AGAP5	729092	0.130075113534683	1.37289885885423	0.160040694893828	0.689119052756896	0.937174255508934	0.770359393148731	1.02901639084521	1.02114130162357	1.1460304058386	1.29376116816365	0.846957094401022	1.11563795611296	1.17850442182687	1.23073083435964	0.960053800577039
AGAP6	414189	-0.111041874755156	3.25589874951641	0.194204861760017	0.659439749054632	0.930194349831226	3.4817558400352	3.53225508561504	3.93629764464514	3.19197611503486	4.09406580096827	2.96863041663569	3.3317860958125	3.2799308639346	3.51616328993811	3.04807171268579
AGAP9	642517	-0.0782505466409386	-1.52016485280934	0.0396739462134925	0.842119442439172	0.969314661248665	0.177770327449216	0.127823541433204	0.0911067940338284	0.161535340535946	0.183393847683886	0.0980113236163464	0.120789828246979	0.146350025175724	0.136869935236372	0.130943414864783
AGBL2	79841	-0.84195710228268	-3.3476281698908	1.46409615873441	0.226279501968122	0.725822481945856	0.0351790941173908	0.0270197550009793	0	0.0480095989541663	0.0206893384400114	0.0311412689431674	0.0258859359171093	0.0102344473931608	0.0151548629468977	0.00841857189918311
AGBL3	340351	0.0751220585175189	0.598593904296341	0.0555829665447192	0.813618597671761	0.965628400883959	0.38331997845958	0.4828386844599	0.388060744250096	0.439424398919014	0.413800432859958	0.374283388072564	0.505450557827154	0.398115803212205	0.367324909295835	0.48230021444535
AGBL4	84871	-0.673168228651957	2.51812270628043	3.72667388477045	0.0535499285996756	0.466437613373645	3.39624921887776	1.48528559523456	3.61693733689904	1.55532537958466	1.60604182439731	1.77360934106027	1.57815063752805	1.32296844695109	1.22704008910945	1.52521907997119
AGBL5	60509	-0.165253076822248	5.83318290719277	1.46185577331815	0.226635078506782	0.725822481945856	18.8816947125647	17.4247541464507	18.1562504748222	17.0959758521021	19.3135821343174	17.664488257693	15.6080393566141	16.7961492769306	17.0589033451847	15.4954625278128
AGBL5-AS1	100874031	-0.455138856130664	-2.85327094151418	0.76559437303684	0.381583428408497	0.831653191180316	0.37711025759641	0.545212943312144	0.16262188030245	0.17451791057902	0.365291366166884	0.374884674936789	0.159964907678431	0.293636857055987	0.289872437914269	0.222957706391388
AGER	177	-0.164823782032804	2.70642441936763	0.205895506832803	0.650003663237901	0.92693490754782	3.48618484398451	1.86520753451171	5.61214204987752	2.38359784092091	5.87999737536153	5.05249532190062	3.05209109951257	4.2695952015508	4.6867930961275	2.54326080252018
AGFG1	3267	0.051484680783282	6.7535990996802	0.178110274388378	0.673002295744296	0.932727709283714	14.1341150136521	12.2376914752174	12.3291404481602	12.2456217666458	11.3574829965216	10.5795844055184	12.89780008345	12.3388734066681	12.2399298287092	13.2014265672787
AGFG2	3268	-0.0171256275635584	2.98310153550875	0.00436309299035287	0.947335062063722	0.992036080621908	1.34178989951757	1.90549005534759	1.4897356001006	1.81806029753481	1.68763868758416	1.61743529363187	1.65871976573787	1.65670569228354	1.70148905828724	1.51941719701237
AGGF1	55109	0.0675798484995932	5.49471625675026	0.202541344146425	0.652677318876436	0.927785336876547	10.384334921635	9.55252715889214	9.22038645026289	9.62926739551964	9.6741168076258	10.2350501686469	10.2375006294668	10.1841844055696	10.2126614421952	10.6462689477019
AGK	55750	-0.0661048739440082	5.62097518270564	0.194545636269822	0.659159948426698	0.930023016352538	16.9611642484737	18.5581865015034	16.3374666715885	19.7943967516435	15.1666824419128	15.687285261229	17.0880647346815	15.5355403724416	15.8048744480016	17.255969429268
AGL	178	0.375739602179944	5.93107677087856	7.2356167896025	0.00714712523841414	0.185477899596606	6.84073653476404	8.22747575659501	6.46981714953008	7.8080858795936	7.49455384001016	6.95057358159306	9.86268649561849	8.9265186090439	8.71339719442859	10.622712018946
AGMAT	79814	0.272048585920294	-0.477503835937129	0.632756056099549	0.426346173035507	0.85158081104723	0.183202804839257	0.211066900375437	0.212849192639728	0.273459874829295	0.151889452366228	0.193504201267309	0.265400605501447	0.244838224209309	0.23882202880791	0.242955251676827
AGO1	26523	0.193056734404123	6.52789933757464	0.511131387043406	0.474649497043508	0.868966107782198	9.68887635578053	6.61543234738005	10.7538556992462	6.90395601409092	22.1501596850321	13.6295996099378	10.2622411354197	15.0091554902915	17.0521738991225	11.246232254722
AGO2	27161	0.233778183182934	4.81148907254439	1.6946515823539	0.192988921523279	0.696144499065759	7.46524930742845	8.25791207075073	6.83213017391645	8.16396210324659	7.51627573817939	6.59427855742192	8.39465148350853	8.87002083901481	8.84965262977517	9.25586622313206
AGO3	192669	0.189282825258837	3.58873521047995	0.660427514135726	0.416409055286724	0.845218053409419	2.64537687938316	3.19230966035027	2.63036350213838	3.19302456114808	3.59164203410191	3.41573934602488	3.50853856396403	3.52086610419361	3.77699167974233	3.47982574054652
AGO4	192670	-0.149010848649261	6.83907696907923	1.26898823726106	0.259956571727542	0.756315311094007	19.5135014681728	17.5600124788312	17.8699827153454	17.6637762900359	13.6588300039293	14.7492127275964	15.5268309504752	14.7271777216649	14.1591694898197	16.7063395418972
AGPAT1	10554	-0.201799991798765	7.33374349457757	2.65219879772252	0.103406775141888	0.583965467786886	75.735885803087	86.0151624849562	72.1275645078224	85.2489340149721	64.1961316924356	68.0077674237788	66.1895077715237	64.9544723255865	64.9902778740122	67.1163613644194
AGPAT2	10555	0.216747869886779	0.411792142298056	0.218517339330894	0.640171960923187	0.925235410386111	0.466587246820912	0.349409118588245	0.47642988299018	0.393293408669219	1.41395708792454	1.62960204777863	0.931283333415821	0.979883876743929	0.955596670824415	0.833706910146836
AGPAT3	56894	0.0381075262972118	6.31738596690559	0.0774414601911531	0.78079508067922	0.960555555083365	10.0669775314602	13.6064991079829	11.2526012490671	13.9518901757834	10.5478988783497	12.5988435398464	13.3247857107838	11.8311101816886	11.3083961234957	13.1497352453525
AGPAT4	56895	-0.203623943030657	6.93335817176969	2.56002794697474	0.109596645979336	0.594811120959708	17.4198119001674	17.1235200025701	17.4309231453772	18.3660284765349	13.8366590656523	13.8228482237265	14.609329662091	13.6922120792727	13.923272750443	14.8622687090301
AGPAT4-IT1	79992	-0.0178837224954196	0.514104731633244	0.00300528050915227	0.956281517086226	0.993392474327185	0.551170364417215	0.749262790140608	0.786664676514393	0.93192052426969	0.892452044119827	0.664935911637387	0.814009896030693	0.710217292836118	0.735432503622414	0.773492867710178
AGPAT5	55326	0.0459787138555518	6.451043046403	0.14869191876997	0.69978855468053	0.941063272967003	16.7776624108894	14.8061767013049	15.2031779122047	15.1000297422228	16.3307178309125	15.4006437387827	15.4182229886997	16.527244519684	16.9089804393561	16.010922769772
AGPAT6	137964	-0.0758780463252473	6.9281185629125	0.456052129842767	0.499474818474664	0.880917403297172	18.7093795789184	19.9460938633814	19.4890081800309	19.8420700689212	19.4631761813604	20.4291789602524	19.088047105622	18.5143926861303	18.6092698523504	18.839042839413
AGPAT9	84803	1.53861194994343	0.0895009032456844	11.1887567075712	0.000822944687801507	0.052535936955991	0.109617103185244	0.265334959810941	0.038266485762329	0.257594159717787	0.279575871039834	0.351786556137642	0.698074548235299	0.561461859297464	0.634398472403646	0.645467208373202
AGPS	8540	0.158797220518304	7.03365077792498	1.59989617181597	0.205917925318695	0.709665264607617	17.3478416689239	17.8838558855249	16.0684602258434	18.2182127025087	13.7488315152263	14.4834701135018	18.8576638617801	17.3967129602089	17.2755100389793	19.6759521415723
AGRN	375790	-0.18484192694125	8.21358536531403	1.49545048745844	0.221372707875646	0.72307156917741	37.0282836592867	33.2390585370647	46.8196137289817	34.7429148330486	50.7473138349927	51.9965044137327	36.1241387546197	39.8392433239892	40.7605243467142	33.6390880223351
AGT	183	-1.24592198461939	-3.47275947165215	1.61395940360081	0.203936123911924	0.707917888079652	0.0944473099967398	0	0.0842587823939358	0	0.0192010313870492	0.00788211611516328	0.0288285680744436	0.0106855006248431	0.0140646836027905	0.00390648699906559
AGTPBP1	23287	-0.0114598478068715	7.44610830523524	0.00613498640427679	0.937568613464739	0.989763170378309	46.9585022951861	42.3536333384673	42.0479802896898	41.8919717991623	28.0392194981182	32.7505139797799	40.7040662616987	36.9285328766059	35.3820654096697	42.7351716938373
AGTR1	185	-0.0791719434985983	-1.82684324069815	0.0281768089782437	0.866693818752028	0.97495422629771	0.0860209835118669	0.160864920826046	0.0352517426646867	0.147118454029952	0.164234836818472	0.0758465928911052	0.0886159013361223	0.0913977700504392	0.139098497308998	0.104418423204104
AGTR2	186	-5.78088916236787	1.27086929597194	23.8458411104727	1.04367122047984e-06	0.00035366404953991	4.40367264627192	0.143520395779607	3.27461950939879	0.12950599790122	0.0569827089915764	0.105262547567626	0.0224579915229809	0.0348823787788801	0.0156523578728882	0.0243458091107686
AGTRAP	57085	0.241547344646849	1.33810528151068	0.264975950289788	0.606722034919192	0.916491098800697	1.87622751414993	0.671772627516535	1.49216465035554	0.634185621479116	3.91687789584039	2.28072416639018	1.6857730404719	2.65019616005044	2.80056144719276	1.51239644168824
AHCTF1	25909	0.319327800464398	6.46498591859817	6.79710934652068	0.00913055827173408	0.207655585114602	9.91551418365293	9.19448314132386	8.59423408884749	9.05127118483182	10.5114037832147	8.4406139501193	11.5821085271564	11.394705385698	11.5998164324802	12.0720695387992
AHCTF1P1	285116	0.991666795225536	-0.74504459087543	4.192027115552	0.0406145055786796	0.413330177844152	0.0909385725568847	0.0345308729516816	0.0502941529506819	0.0114836690172769	0.0701078853694743	0.0195701453590436	0.0799979713559665	0.101960508414311	0.0770306453262272	0.112967592973545
AHCY	191	0.106654317130717	6.21524708029315	0.473912451616641	0.491192742810514	0.876647135607761	25.3870790078615	30.0248118271468	25.5464599893668	29.234058070511	40.8592832500341	30.7687295284462	29.2165682582578	34.5041455118931	37.4913316501865	30.2096564649326
AHCYL1	10768	-0.0234606335373505	6.65791152623721	0.0216722464168697	0.882962347598757	0.979275949450054	28.4938634264675	17.7427460781013	26.4678284455488	17.3890933689202	27.9131536950785	22.892604091288	22.0770430635554	24.2293602821532	24.8254225671214	21.9298652640408
AHCYL2	23382	0.0482190511563089	6.47608723155259	0.132963262641937	0.715379196866368	0.944299112164148	16.0444614999186	20.7361960910546	15.2591566375416	19.540680124485	16.6301769258873	15.5540256085011	17.968112960226	17.3298412551662	17.5520281499875	19.1301478178664
AHDC1	27245	-0.252678038371375	6.13266986099973	3.63614728785864	0.0565376245715739	0.478046776667804	11.8442985855667	10.9780862885429	12.4362822734602	12.2291606664039	10.1389160423731	11.4339595015404	10.1312468442153	9.46905496516881	9.20097159878357	10.0919557305593
AHI1	54806	0.483327041115792	5.91576749061766	6.01878556894945	0.0141543834280625	0.252699483673648	6.15591570171156	12.3415122942451	6.69136634501568	11.7800428329704	8.31082772080625	9.89452167693351	14.8816361890637	11.672037073614	11.0114376434106	14.1742537145947
AHNAK	79026	2.15662193297108	4.03256746443104	11.8627140141611	0.000572690235886355	0.0433106208006586	0.101729163109686	0.0877169096579759	0.109051302884721	0.108399732058296	1.40609294018909	0.36005665606419	1.13053244562661	2.6335778835603	1.75186080935171	1.00746046961605
AHNAK2	113146	0.161023536230109	5.29500112297161	0.565210069049101	0.452168610313803	0.86128786812743	2.27966601627881	1.89516526595475	2.90932330914714	1.70787292331287	1.26936162725043	2.1807575921095	2.57997761827064	2.1034148674166	1.87579012068223	2.62510914466024
AHR	196	0.282208989737624	3.54192389450809	1.13767781454619	0.286143552239456	0.774352029696729	1.42356911759162	2.17568067241758	1.61044341332332	2.28538285748965	1.10666267814813	1.65921824759148	2.34493139437367	2.052883601315	1.7331131509489	2.23538666211858
AHRR	57491	-0.127757305897003	2.68352617048568	0.190271118151262	0.662691063997421	0.931056592442827	1.43721649586787	1.12225004318732	1.2245115641724	0.896375436719599	0.834720172841729	1.49343192112009	1.22093760845193	1.06386492984874	0.915540703369971	1.10445912113865
AHSA1	10598	-0.108726079206074	6.75116198029253	0.784849614575275	0.375662046738686	0.826682766857248	77.7028238642064	87.1459362840621	73.8729140394407	87.6553246419249	69.2571121589387	78.5631710460591	76.6785908694646	71.4500272055968	69.0106957929874	77.9100224103973
AHSA2	130872	0.0794781269323094	4.28110093445536	0.115891882204352	0.733533506762532	0.949124813590299	4.6646563549627	4.9005420313208	7.11877146891776	5.56057970189013	8.59755056864995	6.62799238603463	6.55445220436723	6.87889590802255	7.7458391171199	5.40224748994108
AHSG	197	-0.506291567182758	-2.416879813675	1.04019874552099	0.307775253468019	0.78850068935155	0.172189381296592	0.0705345416173054	0.102186975734507	0.04515498385611	0.162777465809408	0.161663554459921	0.0886918319295998	0.0993531915482603	0.0807713409572843	0.0705079926194986
AIDA	64853	0.038344669186365	6.69043118914935	0.097628097701147	0.754694792711591	0.953291215213187	37.8558717565903	35.391876552645	34.040340907408	35.7304314217243	30.8239130643096	29.5681328868097	34.2081937007957	34.8395569824913	35.7061973117178	35.393229657783
AIF1L	83543	0.368219503602858	4.75584993131897	0.418834346104518	0.517519256648897	0.887808014676456	4.52835865360197	1.01402433601542	4.97378409544592	1.02191390044316	18.8808639758246	10.6377801513993	5.94828907830413	11.0186339000369	12.6459491578502	6.04098038159401
AIFM1	9131	-0.0367087976451464	5.16257851464977	0.0501140066308849	0.822865012395505	0.966872608925912	15.012104643368	14.6717879123476	13.7274123507916	14.3084600460681	15.3923642936512	14.4877091653453	14.62525196525	14.0166744408237	14.1970510663656	14.4708377484071
AIFM2	84883	0.280238715874953	0.664572629099221	0.59830861958595	0.439224092961499	0.856590450364595	0.280576857176754	0.469407374463167	0.238564511350065	0.608818196619952	0.482871475994618	0.575884380239308	0.523707529177901	0.577043336512296	0.569645651482744	0.493273916366012
AIFM3	150209	0.356159729304559	-1.70348357421764	0.600131190801992	0.438527975225892	0.856253509690018	0.0446033588768282	0.068516365148634	0.105102149188004	0.0877259649308288	0.12921632745842	0.196820885051896	0.145504749876764	0.177881984945498	0.1382395111173	0.0830188797413611
AIG1	51390	0.0346476728159119	5.00491359876598	0.0306785209620557	0.860959531550618	0.973797542336774	9.17983280954631	10.0359799786277	8.3507334410336	9.79026196836122	5.99259706926087	8.10063808634144	10.0125883129649	7.95508263572238	7.72057758245755	9.65730700641746
AIM1	202	-1.15947735110931	-0.124652471020559	3.37949237167251	0.0660123838392862	0.506622045135916	0.436359782505879	0.0348925093570644	0.257917366985435	0.0322467265158873	0.0710906830563274	0.0740800975323096	0.0775889111263366	0.0730383398112289	0.0588832915307639	0.0627494992578986
AIM1L	55057	-0.0259107133558388	0.181170655315602	0.00467834011165902	0.945468501346787	0.991773520747926	0.256480652177638	0.118989216596305	0.311871693149281	0.131552708516545	0.160626054179134	0.296719969405641	0.228752214294993	0.210328138133232	0.190329090641957	0.213379097588046
AIM2	9447	-0.135434137495953	1.993287620278	0.20030740402209	0.654472832696114	0.928486139254902	2.03201261285638	2.7382576104665	2.84805892005627	2.77605781477651	3.21146522683681	2.96108369658967	2.45055212872762	2.63279262643891	2.77638655053508	2.26247985212123
AIMP1	9255	0.00177114061754753	4.95144203954456	0.000103310054701211	0.991890316979824	0.999339293104473	10.7709996896326	8.92545659551586	9.78300434209397	9.44684514946061	10.801880574829	9.06897483431398	9.4102381488411	10.4061713324095	9.8312663852607	9.8646398538945
AIMP2	7965	-0.0982649173940286	4.27586922806614	0.24009191732107	0.62413973512384	0.920922503180147	17.4570039570515	18.1808277968115	15.4976955766587	17.2390276893618	14.703385365278	14.5193234397996	14.8324756444904	15.6863266049925	15.8128003192322	14.8303353565602
AIP	9049	-0.3379884517516	4.95089429105325	3.9258472520475	0.0475492249982235	0.444726589009393	26.4190554090451	27.8164448898038	27.4380098138017	27.1244224933679	27.3579762704425	27.5292238565815	21.6491031178425	21.2641520209455	21.7054940732133	22.2832133203594
AJAP1	55966	-0.0264361083128905	3.00760688342835	0.00756506729397444	0.930689479935682	0.989080063222774	1.66175614628113	3.59650753270305	1.81471902955953	3.72483706792797	2.66184890029624	3.09714849589128	2.79056322671578	2.49719991190554	2.34720466766803	3.27004636040702
AJUBA	84962	1.1001926286433	3.68807347977661	3.60617129277463	0.0575655044186399	0.482569816061301	1.24983418660979	0.361201975891787	1.64391784590652	0.333312011288883	6.29841434117063	2.46778846912324	2.73874355998282	5.94250809053212	6.63075746431197	2.51001505495265
AK1	203	-0.304969442910995	5.73089592731956	3.56122587847617	0.0591440452842934	0.486316949115509	22.6189698737488	29.6105546512541	24.2724997750458	29.6214502106574	19.963843058887	25.7259451994567	23.0755480622893	18.9257616550219	18.5269403354302	21.9006039599575
AK2	204	-0.16335714142385	5.98818462616874	1.30135846904235	0.253965232651167	0.750374873336108	19.2721590318722	15.4281395209273	20.3879142692344	16.2474707437901	17.3345701901695	16.0296228094899	15.1405220027203	16.3820954574721	17.1492999730948	14.0662049630757
AK3	50808	0.0194565997362122	5.89182077928822	0.0184901145355312	0.891838387841797	0.981376306317707	12.1284095590684	14.741068894006	11.9103996558981	14.8720560630978	15.4441013516246	12.5872491956302	13.4834962264414	13.7524410727783	14.6630651601775	13.6564444784736
AK4	205	-0.753599536172095	5.83582538022696	2.08799827608516	0.148460483030719	0.650580661248481	20.6746389248934	2.05912254373782	19.168669878155	1.72112793985873	5.52019911928761	9.15148597460821	3.95530590489449	8.64791755897094	6.3726371939638	4.23736108888742
AK5	26289	0.688798412811559	4.72164602783026	7.0075090800035	0.00811685342516844	0.195759520189308	3.58523577800152	7.92103260769563	3.125342043166	7.34727244396537	4.27461741676478	5.9646031285556	9.74033707993434	8.05096275470409	7.37132443896285	9.66765611607628
AK6	102157402	0.160006187449669	4.10627818544708	0.593434237921729	0.441094184460191	0.85675400701301	14.8515548924481	14.841901500259	11.5893373578663	14.6243311529588	14.2292086188119	12.9921359672359	16.2194294225366	15.3399529502703	15.2967225417016	15.4606207113129
AK7	122481	0.212280900439691	-0.0196468502013928	0.248085356812565	0.618426474757999	0.919990959198877	0.117643611732527	0.294187817328844	0.117474948770865	0.301334258933107	0.470549396862379	0.345227131764012	0.343848377743066	0.273006985560259	0.407010633338087	0.256649093134975
AK8	158067	-0.221204484051283	0.528640379397894	0.461067244754194	0.497125616915109	0.879591374200335	0.814533719343344	0.678296290259627	0.875490810622981	0.717900532576549	0.651045037484622	0.550614091412382	0.688949390742027	0.541283691354429	0.624838261505976	0.612810207458358
AK9	221264	-0.072960472575818	4.14352230206171	0.112101137296769	0.737764584800362	0.949678555684651	2.90435072160587	3.23811219105397	2.75916617028584	3.33473767196986	2.46640323893036	2.3411704003598	2.8684624609641	2.45885429838351	2.54927226008266	2.99164097486441
AKAP1	8165	-0.150550837673955	5.814692352253	1.12348321688125	0.289169661666507	0.775714823711645	13.8322711612473	14.2150094599344	14.5810574503168	14.970745251618	11.51379299322	12.6869590428896	12.6787901173785	12.1566691510777	12.1214853287277	12.4815922805995
AKAP10	11216	0.101504291124192	5.10409471501705	0.357936106866067	0.549654709122494	0.898921732740023	8.44428202257787	9.17786649892691	7.92460248486862	9.37712878326086	7.58897988404448	8.21286298755117	9.38813730804848	8.93416487708007	8.71370138704568	9.47630283348264
AKAP11	11215	0.170230009511136	8.09000800923181	1.46771392886026	0.225706730862237	0.725355491870236	30.3136113576482	29.070069186163	26.8904178318943	28.4319734429573	20.2427879903644	21.6224032805079	30.6805067871868	27.68214336808	26.0876472774679	33.7351816505877
AKAP12	9590	0.366386361214612	8.62339566157585	8.03533881965744	0.00458734286270542	0.147237829842864	36.1459674281003	49.6230038613391	41.2551117468867	43.3718599086026	40.3326019488335	40.0784254332428	59.1507244698105	51.8318625114245	46.8471184956106	59.1091057330121
AKAP13	11214	0.194988714670788	6.27376694709565	1.73130867989823	0.188243853300859	0.691902223178689	5.33349234311674	4.55219726341617	5.6055057816687	4.40470913752349	6.98063515070344	5.93416368094405	5.74698229117286	6.61428132920662	6.89306777303239	5.96380500976323
AKAP14	158798	0.043545971383263	-0.982507886944333	0.0135929765774154	0.907185817343914	0.982686657420977	0.407944830662802	0.742090893041165	0.494688743410274	0.844575381755779	0.471418425778587	0.483798851206574	0.519784052824989	0.535626071551043	0.658251442065084	0.659388064152624
AKAP2	11217	0.180351821338964	-0.342034642976256	0.239354755378587	0.624672533270086	0.920922503180147	0.131520029855817	0.0653630662812893	0.147190485899082	0.0739068076445242	0.116781594282287	0.0857098514639353	0.100951453142148	0.148360388162304	0.121832660225915	0.102237596267605
AKAP3	10566	-0.00751903866338277	2.02675264367826	0.00065420013889117	0.979594463063891	0.997943807229509	1.39211334173117	1.26646722900548	1.0700909237387	1.17267377193264	1.27109486392847	1.10855119406258	1.16956378608003	1.25235240382112	1.22814585832475	1.21052090442512
AKAP5	9495	0.515961045652289	3.54071582041363	3.88167824228733	0.0488157384176604	0.447889334818629	1.00625542043886	1.80015034294947	1.09901291337522	1.62207612634215	1.67433812607563	1.94123263575048	2.37287679399626	1.99252163920068	2.03832595143807	2.37028371982383
AKAP6	9472	-0.115758632001373	8.39326764101532	0.523892976520074	0.469185756823796	0.867668102881404	37.1230033617578	40.2126006846831	33.8604815802084	39.0258305843369	23.1885500156101	26.5416593391637	32.8702881480805	28.4997369245755	27.0623273102201	35.3372998704912
AKAP7	9465	0.108714833243315	3.29343797802191	0.119147892370933	0.729960512666284	0.948711771182518	3.19411889181052	1.99949739122278	2.70381640532275	2.00241840401586	5.8611377360126	3.5570345905352	3.45848367469119	3.56569158762502	3.65298398392685	3.31964317807508
AKAP8	10270	-0.111352851050222	4.66371810542771	0.344764914357413	0.557091651253395	0.901320757251021	6.53627100611081	7.06947523775834	7.30697529394462	6.8706127278731	9.02429597519095	7.266442312388	6.78857244713376	6.82930260237831	7.09779339244011	6.67053769746401
AKAP8L	26993	-0.206381716216403	6.21123192659927	2.0864370718038	0.148612311214766	0.650580661248481	33.6438774217408	28.2621091186155	38.9862912346866	29.8315499811778	39.6448199204937	37.8323007778358	30.4634848373901	31.5583157590244	31.6058857715351	27.5030100250069
AKAP9	10142	0.111879895729567	8.51056724299741	0.756700812184476	0.384362971165061	0.833275087955159	29.4129554602767	30.8769235938347	29.607085930616	30.03708273543	24.1241506195012	25.6039284545663	30.965160109588	28.416488044356	27.4237747110261	36.2094947375338
AKIP1	56672	-0.24879214237953	4.34365700614873	1.48883140629977	0.222397862296808	0.723591210247334	14.0759195127264	16.0096840954796	14.3542887967753	16.9774470265497	11.9792550115832	13.612557361179	12.9025424657456	12.0620775739078	11.6820837232454	12.471349628776
AKIRIN1	79647	-0.057901045745688	7.67575477518333	0.181337849102363	0.670226026242677	0.931794079342041	75.0594505100844	92.3708428765027	72.6420996721469	89.3313028899622	63.7228782056593	63.0275386904726	75.5631654865406	70.39156898677	70.171624168048	77.8131483008983
AKIRIN2	55122	-0.218288292128869	6.58804117500426	3.19074471371619	0.0740562675763132	0.529604501202198	55.8577748137652	54.9011373031079	54.4413900598325	54.7946881067629	47.7109851648818	47.9899600242883	46.3596612543567	44.0240634656463	44.4132332973054	47.2715216315118
AKNA	80709	-0.0769522062895848	4.02886880120622	0.130352674325835	0.718066654037514	0.944369300291915	2.25497578067394	2.03627766519367	2.44867060043889	2.02582062805953	2.29117570536879	2.43447051144174	2.05719000319699	2.2699454682599	2.30230517111935	1.95562030294602
AKNAD1	254268	0.208840338243568	-0.904867626433488	0.0678968370433921	0.794423961193376	0.962776819465553	0.168012537995797	0	0.138912351930385	0.00331275545010312	0.342466453110605	0.275633457482635	0.0850221579172335	0.252112229564532	0.251843014381178	0.134961919924297
AKR1A1	10327	-0.238524323909496	5.72815444909164	2.85041967009008	0.0913500880498377	0.564971925547322	32.9310339059174	38.6045702352663	33.4825365333571	38.0960922188771	36.0915062570528	34.5264198420339	29.2622532839312	31.4252480349791	31.1659724530667	29.7055081690244
AKR1B1	231	-0.0851927575301045	6.66454194686485	0.368250446356872	0.543959472589465	0.896810429126026	62.288646505452	87.5583029834095	60.3502493808581	89.6170514266397	70.0415419800002	74.5573394601551	70.5943968524387	68.3629386895177	70.2324679024074	71.8694827917185
AKR1B15	441282	0.45865353784541	-2.86572008862419	0.663617159985653	0.415285846774795	0.845138131405824	0.0277798868491835	0.128020193035409	0.0232745864731771	0.118641494725939	0.0355800034943403	0.0563365154581932	0.103024431969423	0.0848593141929847	0.0837714193356977	0.0806611435567064
AKR1C1	1645	-0.0375551509021283	5.72577931522074	0.0547044029881363	0.815070591047726	0.965861391045863	36.0549289234934	49.5617938519486	35.243107961786	42.6481782403824	31.930500649646	36.5862794773215	40.7104641435858	35.2857417833278	34.4187744780885	41.222582249158
AKR1C2	1646	0.103871435902557	5.41019369852276	0.39291245845704	0.53077244917585	0.892234966757367	11.9185732295315	11.702927771101	10.992278907924	11.20529468675	9.47625137647954	13.2107348970503	13.4519996296645	11.6309831633025	10.6234398168201	13.6961726767403
AKR1C3	8644	0.26074583318185	0.202985263365041	0.549775680763266	0.458409365330077	0.863291664256971	0.619600417469534	1.08775327415707	0.602543675546404	0.978220958621382	0.681555564134991	1.17175963184082	1.20819433597039	0.848708691104947	0.949044402060192	1.12029366050981
AKR1E2	83592	0.164856737638112	-0.726753089476451	0.209417218864076	0.647224565765739	0.926453527273682	0.327539332949706	0.365183406113294	0.381752926902425	0.243432280684787	0.217486228832536	0.422587963785777	0.364631201829235	0.344270281882988	0.361097789607747	0.401181814062027
AKR7A2	8574	-0.0971803180322153	4.61994969116532	0.228304078510973	0.632784189857742	0.923493440362048	9.00777946143485	8.01735216788508	9.78383545067331	8.30664511615869	12.2175867014534	10.2767354945215	8.18571312196068	9.07023699367043	10.2845756766214	8.61971651505659
AKR7A3	22977	-0.474614366860926	-1.18208966460249	1.47662825398826	0.22430280928854	0.725355491870236	0.363757583641605	0.312915325442445	0.487622279051252	0.40064587207061	0.485861392254647	0.229502323694851	0.194859980781991	0.281496784927038	0.358329264818959	0.268112181443524
AKR7L	246181	-0.0258411712600371	-0.322261866956696	0.00604553252171924	0.938024515803397	0.989763170378309	0.296526882098026	0.353613829077207	0.359579285400208	0.399038143852028	0.356942250143863	0.268143527071612	0.321549413138025	0.349607661469225	0.333360048854602	0.335507133419749
AKT1	207	-0.261943935498679	7.13835840444488	5.27284391307345	0.0216605976114089	0.313882722459405	48.2092137786429	47.4455917327738	51.6497385939336	49.0063330846861	53.4250780380838	52.3946667337018	42.1680605258234	41.9411764391566	43.8180875385694	41.1741664022311
AKT1S1	84335	-0.158820679041412	4.53032154474799	0.589398171862008	0.442651936323761	0.85675400701301	7.70758466656392	9.96947879764576	9.12685753276174	9.26372327509175	12.1616249027337	10.6706957348872	8.46841837954176	9.11795471360462	9.80956359439438	8.01831760121325
AKT2	208	-0.259080990585377	6.07700219749619	3.56348669271503	0.0590635537006587	0.486223152486022	13.2650270076873	12.5186035302801	15.2979630135461	12.8273016268983	14.4278832229037	13.2157552169459	10.9521504703554	11.7532818689177	12.5734841483748	10.4555104949919
AKT3	10000	-0.0403566086368072	7.75292973300927	0.111538419768067	0.738399418846591	0.949704280392466	36.8672872115575	29.6568665198944	31.1976860683047	29.3663225028771	28.5472039070445	28.6556050919062	30.9453749886662	29.4238668132366	28.0458400246565	31.8353542620642
AKTIP	64400	-0.00759688624317648	4.91372200873655	0.00187343368362347	0.965475798955002	0.994288400673386	13.5630109128428	15.2669745654813	12.68082639473	13.6175807254778	13.4711740117121	12.7033940591204	14.0056403821819	12.8587448644365	13.1921763347808	14.207360512829
ALAD	210	-0.0935328834583478	5.30395022487604	0.341979631774934	0.558688763751475	0.902158363350136	12.089007310445	13.9254973825405	12.8744183069406	13.6663713944378	11.2931100359937	12.3097852658415	12.7751086837499	11.4285474431912	11.3276522077428	12.3538509217387
ALAS1	211	-0.0254925340394256	5.91982011168365	0.0374970332868898	0.846456595282806	0.970149232361845	23.6647361963309	25.4752526597651	24.297654998182	25.4543279459579	24.6239784728732	25.222257237944	25.5544871995481	23.2039350259141	23.6466924135571	25.6548162036241
ALB	213	-0.79561643585827	-1.38062337109411	2.91327703041236	0.0878531981337019	0.558262244613762	0.212954406309384	0.166648448877869	0.420796651300765	0.121926207600791	0.147034155199448	0.0995910808302629	0.0869235212618445	0.135012037489951	0.11308706660063	0.116666095487003
ALCAM	214	-0.176301720428987	9.09601093658867	0.579632511914497	0.446456400581446	0.858139200701036	166.228534438338	121.865142070869	144.331025716115	127.91175247723	52.1703317893864	87.0388964867246	114.305333330931	94.6214478917537	87.1888155257059	119.024470540576
ALDH16A1	126133	-0.288842452061707	3.83294456692527	1.5416658636375	0.214370014939184	0.717926042504233	3.99101094954183	4.46071648140926	5.5556741395296	4.43644081889834	5.87163336113021	5.23658128903494	3.68319531013244	4.32128617563546	4.72461634968797	3.50912331716032
ALDH18A1	5832	0.103691285941567	6.02672497979705	0.408207737870157	0.522880591349705	0.889527661111911	17.1105411932247	15.4307523557383	16.1419977077543	16.0452808003218	24.4617110777887	20.1175695721883	17.8012744974921	21.0116448500509	22.3565832096132	17.690481816725
ALDH1A1	216	1.58483551485782	-3.20059976189624	4.17124331003805	0.0411156175044546	0.414947477689573	0.0228665172460565	0.0058543074062907	0	0	0.0627579510468223	0.0257624419922791	0.0431865700823938	0.0737310067738399	0.0996015890511672	0.0297925287514217
ALDH1A2	8854	0.55171636045188	-0.611895829184396	2.09074450084858	0.148193835736507	0.650140719695814	0.178129139323481	0.194913627234091	0.107330440999617	0.189227277327823	0.0870611089364408	0.112715325597661	0.243832223561266	0.213677282134588	0.147166006941091	0.247978515664199
ALDH1A3	220	0.135632875137288	-2.34636802428261	0.0659074943297888	0.797391418766131	0.962825824204805	0.0361655179295522	0.0753957741529472	0.0324645519475646	0.10742142715755	0.0283592915650781	0.0174624392216622	0.0585459138913825	0.055237464889568	0.0597225903227792	0.0432731456849283
ALDH1B1	219	0.0117839459428497	5.08777539081774	0.00498669167970434	0.943702969037183	0.991570860390643	10.7871019911764	10.7698203652372	10.6995813752201	10.8080103308754	11.1572450464366	11.8020208324606	10.9186135691083	11.259292284889	11.1829387391701	11.3142361381455
ALDH1L1	10840	0.706810757134332	-2.9794957304289	1.28456905212901	0.257051222734219	0.753093516888206	0.0109801924305073	0.0295171723072419	0	0.0277661080854341	0.0376693995211113	0.0494831053651236	0.0537292547051778	0.0419265386328976	0.0441483105853479	0.0306556489649994
ALDH1L2	160428	-0.275971568315465	4.30529257592255	1.25589489532345	0.262429563628468	0.757202242885251	3.48851483980545	3.18805205033242	3.42392506438625	2.94893369764848	1.59079488080829	2.22218746310919	2.54511009508699	2.3290630625324	1.95372195313689	2.51163330016406
ALDH2	217	-0.114633494297946	6.28021486133833	0.734350983828621	0.391476490549528	0.836271827351028	33.764699365527	44.3534037715396	35.7327749395917	45.0111705559314	35.372124486407	38.6333580116218	37.9527503935903	33.8537857891738	34.7722555283843	37.71202130488
ALDH3A2	224	0.0995999286677635	6.84610544874754	0.522656034315958	0.469710887247092	0.867668102881404	26.494985334115	35.3088041777341	25.4771260984711	34.7805111540145	24.4483724171622	28.5866022432817	32.9506310229755	30.077739831363	29.3764214090818	33.4496888480809
ALDH3B1	221	0.0324563476864444	-2.9638976179317	0.00179106885090263	0.966242787656995	0.994288400673386	0.0592746376274044	0	0.0392064993285205	0	0.0856217380960159	0.0281185095967331	0.0321382749655057	0.0476490620468556	0.0439023218126497	0.0243878716697022
ALDH4A1	8659	-0.122193774728019	5.02560254663824	0.432550859336075	0.510739927676842	0.885644726769731	8.14776772950964	12.0199469842784	8.97736506774666	11.6466699057802	8.99698105757977	9.74491085246516	9.2623268445266	9.0979820448701	9.37300573718115	8.9590377450288
ALDH5A1	7915	0.252792764076299	6.90501666122524	2.65805399454155	0.103026711845747	0.58335533911866	16.7367101659259	26.4071569038159	17.1201296644121	27.269245724815	19.4509016754169	21.868538580302	27.6685806575952	23.6210907263296	23.4955606407287	28.2099478130502
ALDH6A1	4329	0.497548065069834	4.6190248110334	3.45727227438488	0.0629741215609499	0.498055204679308	3.7048923780655	2.90710870918727	3.35139399558965	3.05434890608799	7.26446481495492	5.71026626235778	5.26924754780229	6.71985274811685	7.16919390047628	5.49792145709653
ALDH7A1	501	-0.112968197641406	7.2741733290482	0.850227297745711	0.356488044296901	0.815218140847596	31.2703823564493	37.3104772135393	30.1761249573001	36.4702985758865	30.2440842101658	28.0365281337603	29.5945357107826	30.3115029044786	30.1692798798505	29.9660397076804
ALDH8A1	64577	0.141744295014992	-1.04738898884271	0.146737335003995	0.701672982062513	0.941357053672253	0.19412254786128	0.173496221992215	0.0998018453391951	0.234038790725679	0.148531512409356	0.194848190572437	0.163618747019461	0.194068408142674	0.198676027092742	0.216788648144002
ALDH9A1	223	0.211900801748611	5.36779994009669	1.41096155933582	0.234896834507804	0.733538504358635	12.8926454867061	15.0893134191069	12.2654161390334	15.0865149122424	20.8109981867217	16.726624420179	17.0242150249918	18.5810783000766	19.4536782362002	17.1525921773336
ALDOA	226	-0.616111809443613	8.53987783585013	8.71203542026512	0.00316116060061312	0.121887988935238	257.511414723398	136.831624731779	266.481233571959	138.444578616318	118.873206384733	164.294866230964	117.260339357667	131.695856315943	107.281453404425	117.620990769065
ALDOC	230	-0.882873361374722	5.41663648076491	3.40905715072778	0.0648394834766604	0.502957232265661	58.3104199749693	10.3407386894087	65.4196853550939	8.14338896145201	11.5214775094862	35.6354336625317	17.1707386615705	23.3641523854176	12.1424583538423	16.2568113376705
ALG1	56052	-0.113683470126291	4.11103213367643	0.291025830421322	0.589563902806126	0.912611893357797	4.01622029625651	4.9425860834252	4.34549663562495	5.37010458126902	4.10252763800581	4.30766060764259	4.31232582552915	4.00532799281496	4.09469899417731	4.38008052676701
ALG10	84920	0.203721882294467	3.60970311401446	0.824058238402827	0.363996297912038	0.819573059737799	3.54555575360062	4.12916639033034	3.31404209375827	3.79335077203242	3.70059506854139	3.50989723169205	4.06892144170891	4.14233039674049	4.3562298941943	4.42707667506228
ALG10B	144245	0.0929740313514511	4.57698539769862	0.207519032082837	0.648718949732953	0.92693490754782	2.95481866746788	1.9521575660237	2.60644929480645	2.05276203545672	2.2186416285982	2.01236237813283	2.24349660147828	2.47028995910705	2.62960264834534	2.53317146046784
ALG11	440138	0.210076991037104	3.7536101790139	0.900298178353871	0.342701771162053	0.807231757362719	4.33295837473181	5.78004100913932	4.74792490139957	5.42754103809339	4.83020097563099	4.45738122089625	5.87057401900706	5.49435111290446	5.65389040051912	5.93166011827826
ALG12	79087	-0.170155940265602	3.55669169223673	0.53523255633698	0.464415253363327	0.865281218642325	4.75202299589331	5.37103963405687	4.70971997138168	5.59729610461804	5.58648465557018	4.98948911313258	4.59749602911731	4.44739571925869	5.09788918973278	4.34662609874161
ALG13	79868	0.0237512896230038	5.35970517741069	0.0222394560173118	0.881451850000387	0.979275949450054	10.6863112734661	10.1733706986402	9.82201340070999	10.2101303981871	9.50145746380676	8.02645111574183	9.71497811572917	9.72350540930469	9.89650585740033	10.512307882136
ALG14	199857	-0.214840373714882	2.86395144128178	0.647730575554303	0.420925228396788	0.848155911901635	7.34576951215402	7.75448709469449	6.54804177148632	8.76460128530457	6.75149681119797	6.37065137224339	6.28267093411769	5.84461501726517	6.13029260701629	6.90618116545121
ALG1L	200810	-0.325968308532811	-0.445931158828001	0.876495285158573	0.349163392670534	0.810488003062081	0.83324579175754	0.813157577912208	0.944503441297496	1.11275131846933	0.609832540115496	0.751017608653679	0.6564094358047	0.608880167888499	0.709464789162261	0.733482168607401
ALG1L9P	285407	-0.0528262587938435	0.209760955989295	0.0251300185204069	0.874043513010312	0.977018927206635	0.533434121470958	0.484963954726178	0.539651409634808	0.379287863649889	0.441532398668712	0.396572135097254	0.355135688756692	0.406447009967739	0.459598020069242	0.5754563095384
ALG2	85365	0.0660019364116735	4.1870119410525	0.106804169851604	0.743812297060646	0.950864515852122	5.76021390831473	6.43563092623359	6.19703385028857	6.00534955849612	5.86658531544412	5.49600917272948	6.09267288239679	6.14513166847492	6.36693616178894	6.51374490665775
ALG3	10195	-0.21448216054341	3.96325560579925	1.02303139195403	0.311801032093094	0.790374182620524	10.3439429239176	10.172795953426	10.7446599485548	10.3049240212447	10.2808391612638	9.59550705643001	8.64640065074777	8.34018405006913	9.48209703917035	9.06558929762485
ALG5	29880	-0.105697974946377	4.183065991156	0.265974608256392	0.606044911554675	0.916491098800697	17.1339837973756	15.1265409454246	16.587699922557	15.0656989847834	14.44246019829	13.7693420693711	14.3231044812304	14.1647894816361	14.0505319570055	14.9120044868849
ALG6	29929	0.145676353108997	3.82313358727395	0.463534873184104	0.49597656269842	0.878891920602656	4.00937687608989	4.11005202944443	3.8539256116869	4.30742034689583	4.14329796592831	3.64509640543305	4.41450811036125	4.31974438312553	4.60357621831445	4.52836589086523
ALG8	79053	0.169634513798866	4.36988666083112	0.601658173101068	0.437946056410906	0.856253509690018	11.8929154141484	9.15042018492717	11.0555954894642	9.18059185379292	15.1829594453965	11.0414111542178	11.1844589560737	13.8080985812012	14.2767068925238	11.7139139201327
ALG9	79796	-0.144531743389375	6.04390472397016	1.08496874043809	0.297588668033836	0.780437114512357	12.1473868858702	10.5799853133135	11.4771335190648	10.8707398277595	9.63817627124824	9.06537362942587	9.39331907083727	9.77453582000676	9.86923219715846	9.67526343167564
ALK	238	0.347184346427601	4.6716067898651	3.33084029893583	0.0679921286705135	0.511566737533355	3.22661279536786	3.97802571096062	3.70514977699245	3.97780657328705	3.38691533662206	3.66447126908497	5.12324320679727	4.24951245110068	4.09073735920741	5.2609991677349
ALKBH1	8846	-0.136516773539445	4.03068687290146	0.426701816748968	0.513611770170279	0.88665418622847	6.62552987995856	6.62593229910862	6.66443248553763	6.93997789570647	6.37765909554533	5.97720379729713	5.76038980920805	5.992402570591	5.85238693882626	6.33041760118639
ALKBH2	121642	-0.203410522308407	3.48981843892762	0.7127135699	0.398544441679063	0.839373102565538	10.1221367161833	8.49279044440556	10.2689147712169	8.49395478993583	11.3371717185167	10.4353027565975	8.43056491302743	9.45421613081547	8.72648111612395	7.87574866599003
ALKBH3	221120	-0.683380338686115	3.03319128316181	6.46185289249554	0.0110214659925442	0.226576471473309	6.6519461371818	5.09143406335853	7.92461471795256	4.99911266185705	6.01179927930638	5.99680084966338	3.93017305407043	3.73817267854586	3.81749935149929	3.84284288136635
ALKBH4	54784	-0.361221051109906	3.71492375056393	2.66375681020551	0.102658008791261	0.582955008765534	6.12113631257233	6.95731302084622	6.70920680616027	7.44876577194141	6.67858976482048	6.68053563853804	5.31036733359077	5.30087315870762	5.51103506740894	5.08172810361381
ALKBH5	54890	-0.35886849471218	6.48794078996789	7.92649864340689	0.00487159773549976	0.150353435805676	32.1426966350085	27.5882335107887	32.0373021785605	26.941343150747	24.8487037012822	27.979311507316	21.6603641468872	23.2572115471379	22.467358015689	22.373892791108
ALKBH6	84964	-0.285799995582263	3.83299082783003	1.63740504178131	0.200681878840212	0.706187040206884	14.4344519539284	17.7299886925617	16.7427536393856	17.8324947730545	13.1376522626236	14.086531479503	13.3562394425275	13.0980394885385	12.0569680132255	13.1889638517747
ALKBH7	84266	-0.445972730225405	5.09818124085746	6.82481064958344	0.00899000866226759	0.206831981682337	25.5116830901039	28.4879395245712	29.8293071894092	30.288438456938	27.379074278488	30.7372385763324	21.0334023236681	21.4597580739347	21.5255623651163	20.8243316714299
ALKBH8	91801	0.251235122657152	4.2176243324163	1.53539015791321	0.215305277297954	0.7185313842033	4.12241362445377	4.45358338938443	3.705864126638	4.68053002564965	4.18973319099157	4.26183130627918	5.32847383471612	4.76946764263907	4.81320049502561	5.38468170042926
ALMS1	7840	0.211531718154127	5.80365410290271	1.33662317479794	0.247630357143352	0.744115709962995	4.35073831513747	3.10927648577784	4.50813403110048	2.97294754733934	5.50792056105796	3.85873014162842	3.90041217333378	5.00206101685845	5.32982311652087	4.66835263407149
ALMS1-IT1	100874291	-0.273733679865377	-1.36572689929349	0.195667810086787	0.658240626314737	0.92958500558021	0.5895929988576	0.0708800046618535	0.257725403876748	0.0345722996377031	0.281418864338296	0.0866428521858451	0.100349527953055	0.245357945163324	0.247365917402401	0.143138031581322
ALMS1P	200420	0.0463091965634865	-0.496729416540486	0.0154550245496425	0.90106330668623	0.981615859481796	0.249530390667917	0.601099838529952	0.320720000474449	0.605503859703679	0.394304597231786	0.402530064910143	0.444008841018417	0.473513551767806	0.416138384367552	0.443332290277124
ALOX12B	242	0.319061902837318	-2.98827083859305	0.339528976404028	0.560101231903553	0.903122408911578	0.0360849849160058	0.0388017504870178	0.0113372910728156	0.0324443483410579	0.0363133814354992	0.0772444228959817	0.029738822621958	0.0624630576760246	0.0616622824180295	0.0402983331118637
ALOX12P2	245	-0.324452975448536	-3.04862173222497	0.131044010670617	0.717352019427403	0.944299112164148	0	0.0851772117678993	0	0.117306010909432	0.00895192594110802	0.0404228971505782	0.0302410950054755	0.0332120389122351	0.029507635062249	0.0400683064994477
ALOX15	246	-0.664472768959644	-2.79720257641483	1.36178987983333	0.243227520542979	0.740725484025179	0.111005695401451	0.0258361666272404	0.0810253045300851	0.0415859423920732	0.0215415445895317	0.0416879952730255	0.0242569737053359	0.034251461888624	0.0371935946504122	0.041322307149952
ALOX15P1	100652883	-0.296953062339226	1.30319924645048	0.76910528308743	0.380493982540733	0.831043338402502	4.98446407267902	3.7148716729025	4.7698615414477	4.07690756665146	2.40906273659596	3.61767430407999	3.61237080101121	2.99596313873298	2.7954971407783	3.46590851220223
ALOX5	240	0.557548476132221	-3.21729544922707	0.692225671572864	0.405408377489098	0.840907586533666	0.0705073270283846	0	0.0369203465627809	0.00396211243407492	0.0193509808707435	0.0357465199607825	0.0399488420637216	0.0430757940065912	0.0460671933741146	0.0393699451174865
ALOX5AP	241	-1.40460882607908	-2.52680721340487	3.64624402654127	0.0561958069860279	0.476951547173485	0.242819304366335	0.101727537253076	0.477773958266624	0.0578881740877433	0.0134631518636169	0.107770432767756	0.0530608943970021	0.104892659488748	0.0443776875046483	0.0493038774796494
ALOXE3	59344	-0.142798613412102	-0.396552934310994	0.169601685197628	0.680466045470196	0.934546372360911	0.239199791091733	0.269456691257926	0.186489593926049	0.218053813920403	0.177496022310279	0.269493192874783	0.210822164167306	0.213792845835039	0.157621132937102	0.243384374876727
ALPK1	80216	-0.693499584335211	0.993384557737419	2.6378543776073	0.104344380000569	0.585371639602049	0.58054419856664	0.407455252223748	0.856078597527127	0.313108643864043	0.207559412212259	0.210504348636593	0.299028477245569	0.251400160919103	0.276684057765262	0.240329072404267
ALPK2	115701	2.23923938987415	-0.439017939110124	14.7633287404632	0.00012188288278441	0.0147068989366938	0.0531813587284027	0.028497645709937	0.0259049335745978	0.0166799505923274	0.0995683072346509	0.008360441791741	0.208949856315459	0.365205039392183	0.0982114699289515	0.0704403822156169
ALPK3	57538	-0.268111098280674	1.13738469550195	0.522344421579227	0.469843328276684	0.867668102881404	0.319225685190993	0.148635700899864	0.329121030209463	0.155220663240102	0.167205390739279	0.161192054269941	0.215545172124154	0.166733744567145	0.149632928189622	0.181943817906375
ALPL	249	1.2056192362398	1.78196113300067	4.14092776149617	0.041858222098115	0.41694953736059	1.11638547594032	0.224380538640644	1.14002663182971	0.0625391059702056	1.63538399288178	0.971734965316378	1.07124199373274	2.90028607541316	2.92253397964934	1.09914790189464
ALS2	57679	0.0451613388574978	6.35098524028487	0.132690273528101	0.7156588178044	0.944299112164148	10.948218849781	12.9827551451106	10.4954111731075	12.7152475342063	11.7089224422235	10.86146428794	12.1429570847003	11.7458432301885	11.839262038114	12.5326173287821
ALS2CL	259173	-0.65285242392857	0.360209023218241	1.66793484212611	0.196535373790302	0.701045318049167	0.577240948981407	0.122122376587504	0.508602509969108	0.124312036063288	0.0948657389164893	0.262864196840249	0.201185355202328	0.216452978870888	0.149400916949512	0.154404945552654
ALS2CR12	130540	0.27171957294815	-0.0241000387545155	0.48047763404653	0.48820604766019	0.875590714078393	0.205641737954972	0.498136683368909	0.23607189794985	0.680020324739762	0.383496377066524	0.33861681311563	0.513317088765741	0.378515410803867	0.44521531082193	0.556466496284768
ALX1	8092	-0.808593431531345	-2.74828089392556	2.49257731002338	0.114384273337096	0.602395113101264	0.160599113841954	0.117987159087803	0.175504422361544	0.078476178992002	0.0702676568844694	0.12587001821028	0.0791252780550588	0.0782088291415108	0.0350937242641167	0.0857765447722129
ALX3	257	0.105859264360576	-1.76429591122965	0.0404962892606324	0.840513340879214	0.969314661248665	0.195474169980723	0.168903502313294	0.211112939719912	0.199094809449465	0.0167651765933606	0.295933996214197	0.138442468910949	0.211478444256311	0.208767294465372	0.225119903363609
ALX4	60529	1.40766436774238	-3.09387603690855	1.35142691859347	0.245028815826517	0.742047677565997	0	0	0	0.00371275885242073	0.0559105041580997	0	0.0136126114526416	0.085775285568284	0.00664122729213361	0.0036892217140828
ALYREF	10189	0.0941647691293179	5.25904731871169	0.144319800370511	0.704023760243114	0.942674975626436	29.3898287875945	23.4392486519252	33.1581969037733	21.5611549122016	52.7578151175764	42.7737832410664	29.5896540973661	41.1971213266884	46.1951904619946	28.6394853375908
AMACR	23600	-0.00566041794516038	2.48689561901141	0.000385763349111556	0.984329869203949	0.999016164495705	1.44099875474397	2.13494295664659	1.54861578590268	1.9706674920425	1.35278770104792	1.55066408192778	1.88680053908467	1.483730003777	1.58924945542638	1.7175385206921
AMBN	258	-0.620143619308241	0.168426310541068	0.315910828748887	0.574075512844532	0.905573969382742	0.121762491059733	0	0.103904403898112	0	2.40940654460746	1.14319227796658	0.139372878746514	0.518890828128099	0.720760588440256	0.276995685290887
AMBRA1	55626	-0.0103182769348691	6.21086807162975	0.00626899092000599	0.936891870681412	0.989763170378309	12.0606383991291	14.1067105848055	13.0389060728131	15.5455557240972	14.3197252365169	14.6807740187339	14.4578094158204	13.4847037170687	13.4657635971688	14.3923742296102
AMD1	262	0.156837988822294	6.51622123175862	1.36924099542157	0.24194233399066	0.739081218099877	23.6090488857109	30.6792183309805	22.4877602816951	29.5753196400684	24.2191187551908	22.4268505052374	28.5002241171946	28.1244707298086	27.7745205387331	30.0270120295452
AMDHD1	144193	0.142943098789213	-2.33660421548449	0.0741328533413643	0.785411738415724	0.961717242900509	0.105670215659933	0.103886548655451	0.0132799167903486	0.128262260523866	0.0580031156483778	0.0761937891132451	0.108857874239435	0.060254350745643	0.0849741301001927	0.103847446058494
AMDHD2	51005	-0.366016112947022	3.20641241907463	1.95523856574092	0.16202346202063	0.6659704745196	4.34252997725501	4.47382395016215	5.69503189415742	5.08081306760351	5.36061611213649	4.19705985341926	3.79287039404897	3.82861092962652	4.45678470707491	3.09712383179939
AMER1	139285	0.133958036403989	5.7045507078268	0.906335525622183	0.341088584803191	0.806024112536846	5.63864581198828	6.23383890343274	5.62748860505853	6.25667719136852	5.73958656900228	6.06722036995965	6.62172327781942	6.5831382772121	6.2181981040913	6.76276287992462
AMER2	219287	0.158670429186754	6.23870795918858	1.41297888893659	0.234562509555402	0.733538504358635	6.62087303238874	6.09549548687298	6.70653203932725	6.15133142553775	7.08904070430274	8.03007097858441	8.24663650499654	7.14642654462561	7.1138562912066	7.98339960449863
AMER3	205147	-0.12069557281623	5.93545133832773	0.581351706066901	0.445782982536634	0.857660341421658	9.74762104532891	11.7481529245333	10.0708329695673	11.4210216720372	7.31107934429505	10.2206802076864	10.2871317977039	8.50199297642073	8.30590317592398	10.242300918279
AMFR	267	0.0181091024683594	6.976232162012	0.0225441269961948	0.880648625461886	0.978739162993623	32.2015188393452	38.6517262903134	31.5570662689053	38.0116768500772	32.2952067431664	35.5054802940568	36.4281990354847	33.5726626111972	34.2817081252315	37.1909487947745
AMH	268	-0.512337010055564	4.00112940657785	4.23924859469144	0.0394996452753974	0.408224779705442	7.65942965455189	6.04099250832351	12.6086294999869	9.0910414559702	9.18465827142234	9.2645681942935	6.64146529871161	6.11809863931004	7.38431085703586	5.19121210080637
AMHR2	269	-1.08591449312806	-3.41903523747298	2.36867030059709	0.123792455142416	0.617112774321497	0.0290771762511583	0.0446661972479957	0.116732108083064	0.0653589046290877	0.0133005534111578	0.0382195898692042	0.00499238688943498	0.0493456380617642	0.0194852111534097	0.0216481866765181
AMIGO1	57463	-0.0428749971769993	4.56670435689266	0.0459202613308811	0.83032081163885	0.968057552451193	10.1245939292608	9.97367624211179	10.6644772170892	9.76507265319199	7.46409725268258	10.0401428550797	10.5768090399833	8.68711885312306	8.53167777053398	9.99695476092324
AMIGO2	347902	0.136728492040847	3.03362105423221	0.222945617143296	0.636804613610238	0.924573882017295	2.98603109552571	2.32048379685729	2.05368444555801	2.08791899074652	1.4034312702227	1.37157728485187	2.48166766119585	2.1830310280615	1.9734927119419	2.37331112179709
AMIGO3	386724	-0.289866165963549	2.59651914204309	1.04043209563643	0.307720999195319	0.78850068935155	1.90472625931776	1.71727401155618	2.44972462353321	1.91536007348471	2.47066730186557	2.62510933356533	1.73060285214825	1.73221121389897	1.9451298887363	1.77769343975918
AMMECR1	9949	0.257657375988796	2.59173219575721	0.40002591538871	0.52707587338557	0.89097935258776	0.584820155430483	0.490013051500629	0.860493109370339	0.521471688753706	2.08259752022642	1.39400371345517	0.92609845832614	1.35009190243687	1.53683083563006	0.957167388743929
AMMECR1L	83607	0.0155748254332527	5.63003060300872	0.0122644391209654	0.91181861753123	0.983891090934176	10.1471193800281	10.6368443432231	10.7583638161545	10.6985065081193	11.0594030457382	9.81706345350913	10.6482708637584	10.5190380713114	10.8502781185731	10.7968211630045
AMN	81693	-0.201998842955884	-2.66942533858933	0.179961907567129	0.671405978615576	0.932068071155291	0.0695835316068181	0.0801667875462582	0.109309835314777	0.0651700060607955	0.0848775200342093	0.15025885001427	0.113497442983513	0.0767567121527211	0.0582866865427141	0.0777082307868077
AMN1	196394	-0.0815277103169152	5.36064913874753	0.178639603320732	0.672544959849667	0.932685858251375	23.157093259231	20.6447972641118	16.7496228979834	20.0664097290434	12.1989131367084	15.5933595772867	18.4973553110738	16.0353853558937	14.9492909451299	19.2348479460365
AMOT	154796	0.268784329412343	5.05818924868686	1.64433268720306	0.19973204124192	0.705164956666774	4.92957992122876	3.3648696045604	4.55814930551908	3.43638204571664	5.98928229139018	4.22399935516875	4.35109484550488	5.92487853883057	6.41996254085874	4.74443155405537
AMOTL1	154810	0.299028549259925	6.62816497612625	4.66104519371879	0.030854403945146	0.36783164110797	9.26423262904125	9.7046533152495	8.68093064068944	9.65084073206313	13.1774312863873	9.72086779430122	11.3678946225598	13.1445182282983	12.9598701971327	12.2461703949717
AMOTL2	51421	-0.194993431308777	6.32092797696047	2.71217669018292	0.0995850257283888	0.578957962773519	16.7516933498102	15.8987803960525	17.0867555571666	16.5840553092861	17.40990386639	16.8481766518966	14.2966628462627	14.7460285574068	15.2818439336282	14.6427839728416
AMPD2	271	-0.0679143330896716	6.7558372629258	0.235558980315453	0.627432215932149	0.921997867673973	22.0295381610421	32.1153925884541	25.4825993083135	31.505242769844	22.6803503309214	26.5325168493682	27.3161978196421	24.0778924545382	23.4622155407652	27.7646884687312
AMPD3	272	-0.375864023790822	0.620293946729248	0.694558997426789	0.404618012019697	0.840907586533666	0.623696654779623	0.254246824979034	0.674321694781644	0.181479453497265	0.140338233577689	0.359301496482378	0.280708755785232	0.341169982913147	0.229264876302519	0.304305119051961
AMPH	273	0.351015942509161	6.90388849877058	5.17660960706408	0.0228929523221943	0.320156507284404	23.3591062566048	36.3116236375245	23.2215121279285	35.2448751691838	34.3549101791267	35.8568838921799	42.9042931443008	37.7813019796748	37.1909891446574	43.3412383668861
AMT	275	-0.902298290780513	3.1710689256425	7.85187864937425	0.00507679253359987	0.152575624777621	6.99480393439137	2.80274302418196	7.44572729732002	3.25329735705181	4.45990750301688	5.03050288463544	2.61875858333822	2.89736880354643	2.87258867166499	2.3810055999936
AMY2A	279	-0.0414982830990478	-2.98745737559249	0.00497252638979173	0.943782852468614	0.991570860390643	0.00553214658454941	0.067984579634817	0.115873783758924	0.0870450853010552	0.0708547863704693	0.0498621119932265	0.0683883586398336	0.050697200574853	0.0834121056498215	0.0556028103561855
AMY2B	280	-0.132214815129791	3.34569183865272	0.275248914139864	0.599832292023206	0.916491098800697	5.16660049908042	4.50954270516121	4.60112984986996	5.1821055243075	5.04715068046866	3.5615158851897	4.98228409758959	4.1578035968329	4.27046170156517	3.7686239016793
AMZ2	51321	0.0682649673294153	5.95843681266412	0.266709191073686	0.605547866450779	0.916491098800697	33.9433738657726	30.560510642994	29.9226841056196	29.9438107984038	29.359278857424	30.5669856249386	32.7172670898969	31.8879587895894	31.7312456599051	33.3287364001669
AMZ2P1	201283	-0.298735030063752	3.50488671613839	1.29309930165165	0.255477573524848	0.751758094459881	4.97850761270159	2.83662794562286	4.13154338614503	2.84480708763438	2.75001500403981	3.75017550969161	3.08586076614463	2.82576749808811	2.75526518418423	2.94980286031389
ANAPC1	64682	0.20886276374182	5.78692413083441	2.00963588375217	0.156302827935707	0.658549316527134	7.52877666375736	6.02907921763514	6.44857378256799	6.18708082009719	7.87314017712746	6.11416745563272	7.17519060409819	8.03682571153592	8.17428284331356	7.78615679304169
ANAPC10	10393	0.0673131536982364	3.13473665122893	0.069951268120314	0.791407746831425	0.961968385295249	5.30705365255011	5.89881972688046	4.77848532765833	5.49172925266503	4.89460365530607	4.38107460000701	5.56159951719975	4.99743969983577	5.23696477507811	5.81829933361547
ANAPC11	51529	-0.339327032558907	5.15744950482305	3.97015799885572	0.0463134265845665	0.43854984272537	30.0847273769741	29.6087174954576	35.1982738888069	32.6054826773276	33.2753604108566	35.644431061168	24.5773691171201	26.478586457856	28.1822076052127	24.9600671882894
ANAPC13	25847	-0.0412315018557639	6.36042315988788	0.103796827656566	0.7473200086318	0.952053813332609	45.2403450466006	50.2200096729114	42.5180543710172	50.597132970994	40.5852523572453	40.8034493407503	45.3073989805813	41.7981262792309	41.5381780376876	47.3643373504466
ANAPC15	25906	-0.231237701724722	4.08149208322523	0.992144938275942	0.319218697331831	0.794457962829925	15.4434239391843	14.2468587315173	16.466797273037	13.6469116441596	23.8706807143907	17.3514526189963	12.9896745560863	14.9301349783146	16.3593089733418	13.5130158261118
ANAPC16	119504	-0.234702191906837	5.84684754385838	2.57659816050948	0.108454517733513	0.593317931382253	21.0621980441435	17.0086789107776	17.5064800748792	16.3903843444196	15.2533794950845	15.4216848279773	13.9186501528069	14.8753455987633	14.9745226255791	14.7637691309662
ANAPC2	29882	-0.242244039489724	4.84198610437595	1.6983361174211	0.192505720490008	0.696144499065759	10.0583768088007	10.0472144089641	13.3915074392891	10.7445137292373	12.0529615011912	11.400030067358	9.77619185462936	9.61188880113687	10.3827434761223	8.63746412253064
ANAPC4	29945	0.148638580676693	4.74592833790171	0.693211471579685	0.405074183537856	0.840907586533666	9.49760580109188	9.94928272789518	9.29977431240743	10.0255856303211	9.95171272636425	8.76492048652523	11.1853187159742	10.5402670286246	10.3033626379834	10.7309474628945
ANAPC5	51433	0.00135629623472601	6.30625602831631	0.000127921526773989	0.990975926594471	0.99925060401439	29.0080224182684	30.057109258158	28.430738612217	31.4923291927793	31.9939264074549	29.2988630366782	30.7547008027241	29.5684871952629	30.3130205128894	30.4553432029107
ANAPC7	51434	0.00998682274361673	6.05982406780356	0.00568458325751919	0.93989950217808	0.990429920337277	20.2213856161627	23.6339851165561	20.8575550638782	23.4230054955755	22.307819221129	20.2635693121793	21.3048266028723	21.8611434672365	22.8386015949723	22.3076405641023
ANG	283	8.72026889497974e-05	-1.37549081304402	2.94665127853477e-08	0.999863036630891	0.999863036630891	0.369413388951909	0.204287542077781	0.301764917704091	0.166071521172927	0.385269794676557	0.349606035644816	0.213112004664882	0.413764386579269	0.274782137891916	0.297033671035335
ANGEL1	23357	0.152248941798885	4.0005994574234	0.479304680384654	0.488737436733571	0.875969998138371	3.20641116758394	3.67721992887324	3.11190024839388	3.58389694921013	4.39603511221208	4.29539474330558	4.31217630094456	4.30024729488045	4.17889171011146	3.82115244652605
ANGEL2	90806	0.0982674468867604	4.99202240883196	0.292993810199507	0.588308382919646	0.911965002374219	6.84562978524325	5.70982728025212	6.70148762891576	6.10476982844341	7.85812087438571	6.58141267081686	6.51597337841074	7.37187531915252	7.90593896182778	6.80779010605779
ANGPT1	284	-0.212699993966897	2.16096901457242	0.437808887686829	0.508181912241179	0.885270631992265	1.39027511179293	0.939936179847345	1.43638616813413	0.851428552211704	1.07386791815066	0.804276556106512	0.692522779698158	1.14224914428739	0.966519026683188	0.962243932471083
ANGPT2	285	-0.45505101538859	-0.0652053656677811	1.3980827813502	0.237044839412657	0.735059513720811	0.188557234641791	0.284381290775449	0.165158091785645	0.308242868993077	0.141136876808356	0.113943493440379	0.151864485029712	0.14312389869268	0.117166531695394	0.17420172924958
ANGPT4	51378	0.410484480842767	-2.65774902925691	0.508125823183358	0.475951300304893	0.869106997429993	0.00469987674439596	0.108294020657231	0.0639869389960783	0.100360452331937	0.0601952167395138	0.052950915391037	0.0629414982171919	0.105282682019754	0.0566907054327991	0.120718785906055
ANGPTL1	9068	0.680566906963313	-0.429186823393896	0.627058467634754	0.428436344598705	0.85218160381237	0.0560141542503277	0	0.021331755791829	0.0143076282341594	0.510113356842654	0.36430558305711	0.225569724380004	0.277400136403557	0.365978258472133	0.176289865359412
ANGPTL2	23452	0.473554093876685	1.3725620783797	0.345508384426086	0.556666804186495	0.901320757251021	0.358914271581696	0.0582398694519989	0.391764980878996	0.00284069707269481	1.85217653368744	1.03370356028063	0.619707276722881	1.16329164379894	1.08486176915934	0.589941874417401
ANGPTL4	51129	-0.388677879810959	-2.88859192792816	0.310798708785937	0.57719047883824	0.907529846172538	0.165877277117828	0	0.0943048369237982	0.0372854538612394	0.0390219385905307	0.0533956474888095	0.0488231851706948	0.0916896351953947	0.0238195199335973	0.0370490816861512
ANGPTL6	83854	0.562753766582733	-2.68182150562825	1.47454435039752	0.224630064039601	0.725355491870236	0.0437566876865169	0.0522789336125572	0.091650734294619	0.0546417336761759	0.0533741109423522	0.0712085735089051	0.125212934504811	0.0792081195123892	0.0635315467049583	0.0977315955856701
ANK1	286	-0.143772926082853	5.77369314274395	0.673434815886651	0.411856630953203	0.843352560900199	7.60145913034659	7.30903995858763	7.69651220905629	7.09138911491156	4.53315899843534	5.90779571228451	6.98603458637775	5.37944459212881	5.26231016248503	6.74079030548791
ANK2	287	0.267464171955035	10.2864768216829	2.17129267528594	0.140607996521397	0.638758553689602	81.2783551051185	100.434536424779	81.1982167530063	99.6672818309944	55.0008877398719	67.844371739594	102.534272862436	88.2634975452325	80.353728148051	120.772973730771
ANK3	288	0.177811048921124	9.11956865736008	1.1526352465296	0.282998178985759	0.772654309251327	33.0334600747204	36.204880316212	31.7413668579407	37.0358441151827	22.2238767209828	25.6573788082354	36.9502542818066	31.726431238679	28.7650890451124	43.6112813334137
ANKAR	150709	0.124810002222804	0.713408383307269	0.152123445482082	0.696514321135823	0.940078929445764	0.359830056108084	0.367449263297965	0.426088054843956	0.32858168069389	0.278688158193166	0.359332394038143	0.374897052978508	0.343491902445562	0.398685687584219	0.433809365822413
ANKDD1A	348094	0.254316477901398	3.62195768255047	1.03464247987163	0.309070771330554	0.788723542594598	3.49011608639445	3.97971942199032	3.91337640491321	3.72359886750206	2.42321808135745	4.41914183310663	5.21826031143326	3.93187851724832	3.54319186055951	4.86960550954891
ANKDD1B	728780	-0.0454825309870327	-2.47517170835409	0.00755631064095486	0.930729504421042	0.989080063222774	0.0318401916276888	0.13042809635269	0.0333454963920665	0.0795217080224597	0.0356019123634871	0.0837026989729555	0.0546678101979861	0.0612392516870742	0.0497857834348778	0.0869193357292095
ANKEF1	63926	0.101382056222855	3.19423149747731	0.148538521343648	0.699935930124197	0.941080358584475	2.63320337352155	2.36165945954021	2.35949697096801	2.6249943171032	1.63766934360277	2.28022320574204	2.80265260916035	2.37101466851007	2.13409315933451	2.69274874350632
ANKFN1	162282	-0.831232544398573	0.634360842217034	4.19290793878545	0.0405934104964288	0.413330177844152	1.3546416381939	0.463057375880344	1.07180861811634	0.627388908305803	0.408556158367469	0.654085676864156	0.506062578030623	0.359993312133609	0.445157961364126	0.415607705877506
ANKFY1	51479	0.0366422898271383	7.44813425043	0.0991409574377826	0.752862964136041	0.953185892013132	18.7041082908617	23.0847342324358	20.4098245429839	22.9957369327411	21.4643454132976	20.0757656814704	21.8052355540261	21.0097250103885	21.9257995093998	22.4842567024338
ANKH	56172	-0.0424142475997735	5.44846599633805	0.0778283230363144	0.780262260377163	0.960438176675864	5.09013029689667	5.65434218416619	5.25012861451156	5.34734312249967	5.38934956060702	5.46581581985943	5.45220293707914	4.90514822617282	5.05347063759981	5.56898019590822
ANKHD1	54882	0.18630036805915	3.11595366562645	0.504337484764069	0.47760044385281	0.869685744315388	1.03452285109811	0.835066640496754	0.945415061475073	0.897317497755149	1.33625180378027	0.914367176213461	1.01595103563625	1.13949168300133	1.18670233266064	1.21418519829004
ANKHD1-EIF4EBP3	404734	0.37210352488999	0.0257536980022401	0.839800697110349	0.359453777761683	0.816217234599737	0.0562318945683557	0.0730901409512657	0.0973956000606808	0.0753517950062622	0.215666824732989	0.118178401260267	0.122540405467949	0.145345333927378	0.172830602234686	0.113518797076452
ANKIB1	54467	0.137799573980476	6.72485694437036	1.08113468872691	0.29844385702688	0.78117635244662	16.02140218247	19.7461832030196	14.6393120548867	19.1225580586105	14.911094917105	15.6416977942324	19.5545045993417	17.5154034220235	17.0446115537864	19.7540878213822
ANKK1	255239	-0.332874142705316	-3.46927460148417	0.333133643723151	0.563819685224815	0.903970162126144	0.0461541572700749	0.0327224244880126	0.0334635103391875	0.0279311009066697	0.0227359440339375	0.0199997460609874	0.0109722573043854	0.0253054056611666	0.0178435648735757	0.0436134771492219
ANKLE1	126549	-0.24023928264522	1.5633141401064	0.586311504726075	0.443848991924703	0.856887525566536	0.830461502452286	0.879193991946098	1.11653644710898	1.12568933184857	0.870111623232918	0.995692764662753	0.910427993825503	0.79132585044784	0.775540770989018	0.827165238462185
ANKLE2	23141	-0.0207208845044241	6.11546003548629	0.0253349220844603	0.873535351880661	0.976823011774816	15.4402433349336	14.2463643342914	16.5520503618022	14.7812509509581	16.8233572173528	15.2146858892745	15.2212162081107	15.2746449991392	16.0304890849497	15.0384801616628
ANKMY1	51281	-0.129949214697296	2.22835624393143	0.195568255187202	0.658322057423659	0.92958500558021	1.42596146937454	1.59745965131444	1.21560294752468	1.65279324271462	1.39582692591598	1.13020787184647	1.23902678387375	1.24606778500364	1.34623935959782	1.32851578065692
ANKMY2	57037	-0.134695783831818	6.32713346169177	1.0060947862098	0.315840228553873	0.793560580174072	34.9124135705394	36.7755332732996	31.7446457432714	36.1478357836582	26.9513304355612	28.481238370531	31.5026490688846	28.2629121618285	28.0177965569465	31.3686609653747
ANKRA2	57763	-0.194394348974974	4.69676368687467	0.972953252040419	0.323944749176338	0.796793750032977	14.2574139478584	14.1591032424513	12.5224661041919	12.9999396548513	9.19533578544179	11.1946112729615	11.4842660270233	10.636048179807	10.194158501736	11.2569635059234
ANKRD1	27063	2.09474242050826	0.434461370451662	6.41144534834877	0.0113387082186938	0.228781599499304	0.0457368957749982	0.533957914213882	0.00478991932863637	0.950957162906881	0.200842399229884	0.0154587702836143	1.38522803032174	2.00254798353084	0.726386758339763	0.893851324874849
ANKRD10	55608	-0.0122659942996082	6.20260106425318	0.00844789604684593	0.926767610117097	0.988533417546814	23.8184428690138	28.929521399193	27.4331250028318	32.001079776093	31.170208263563	27.01523463387	29.3396863662012	28.0433600031203	28.7539882052517	27.2095370100007
ANKRD11	29123	-0.022084684721997	7.81832527739132	0.0354143067982022	0.850730146588235	0.972097523703475	20.8556441858104	23.6129772955089	23.6468192097514	24.8639162237552	24.9884817131271	26.8549968295697	23.6610161321596	23.7544567818759	24.3873416395168	23.9173919034136
ANKRD12	23253	0.107526800992292	7.93715365877875	0.749822157705751	0.386532542532737	0.83515432870743	23.8532619381164	20.3355239615963	22.0695940638753	19.7597946570726	17.6947625928685	21.7151190430715	24.1037215267203	21.5402560243456	20.2294324798546	24.8052041968925
ANKRD13A	88455	-0.191716718391726	5.21798887124631	1.26389456689886	0.260915187605146	0.756555293860504	11.7799728734124	9.55346868702486	11.1005424418354	9.37841746072699	10.026547994512	8.11042721547143	8.67489179757889	8.8449404592142	8.97305939967325	8.72814254901285
ANKRD13B	124930	-0.397253362127455	5.80724665646057	7.57096711980679	0.00593159481561421	0.165119482221071	17.6585700537223	17.7633229290018	21.5448548555578	18.8996509193398	20.0621095971672	20.8662802838443	15.5765963890458	15.1933742177859	15.4705192074489	13.2729907278744
ANKRD13C	81573	0.0413667652491013	6.3727714964904	0.0814418917053672	0.775352830718623	0.959561298820614	15.6512480557743	16.3014713480313	14.0369587523431	16.9653326656492	10.9428982992437	12.616566116266	15.9559803576352	13.7709830839292	13.7273570453103	16.2617533992478
ANKRD13D	338692	-0.296674119167368	5.32273106724247	2.84496869677447	0.0916603787728018	0.565924153593392	17.0090886146755	23.1709062833094	19.791054616172	22.0786745917732	14.8621568480954	19.4606238014698	17.2878879506845	14.6849622173143	14.9212737656908	16.6547300461216
ANKRD16	54522	-0.288286476555026	3.09291243315392	1.2338726714573	0.266655215562436	0.76051713302559	3.67597247024489	2.98169811594711	4.13759355705381	2.99235224746615	3.52323460890289	3.58028178581501	2.88792484338439	3.14132303998257	2.8558679898468	2.59739317864775
ANKRD17	26057	0.162748812619649	7.96371564011824	2.06326893480164	0.150886179831361	0.65249756089613	25.9499701426541	26.3382486386058	23.5268054085914	26.7576950343794	26.5489175788188	22.9553356268695	27.6464918474036	27.9832828787801	27.9304336952956	30.6770461174866
ANKRD18A	253650	0.862566235189225	-0.679791927160143	3.77824027312467	0.0519232407733049	0.461391540931117	0.16182638741064	0.115017250297106	0.0227655716405976	0.184589073346516	0.139207477556107	0.10340585665369	0.196566218626638	0.226261235453027	0.230644067414809	0.234668254729583
ANKRD18B	441459	-0.249358264511342	-0.586905376345312	0.216710523542408	0.641557846632433	0.925614293507114	0.430614153331002	0.0554310721243112	0.231784617488674	0.0378517397312342	0.149655147734178	0.184302482699184	0.131346466580314	0.149421432087745	0.191032169059778	0.145073999202709
ANKRD18DP	348840	0.8261236303864	-2.20511344232784	2.12005834169576	0.145381006049572	0.645632781037569	0.0155932007357248	0.105393711019364	0.0359268767882591	0.11566494236303	0.0285307207887012	0.0175679980079762	0.0738924994215542	0.0920896990522603	0.097178704641008	0.111448903014448
ANKRD19P	138649	0.512656899484333	-0.445380806717915	1.72611735453617	0.188907507714093	0.69274206924236	0.17610786526628	0.402779902231764	0.237714539997501	0.413443942221322	0.200494167935164	0.163137937288632	0.491850735393203	0.350668456280792	0.326503978699674	0.349636513032971
ANKRD20A12P	100874392	1.62429848665554	1.60601524038078	6.55440006946673	0.0104625108732215	0.221129054143494	0.776530667372533	0.0954278961846513	0.509632036092001	0.128000767637987	2.44379365416156	1.66809349892936	1.98922285383112	3.84275478118748	3.6165652412941	2.23159413796507
ANKRD20A19P	400110	-0.830514223862545	-0.539991037051193	2.5636943479579	0.109342799415471	0.594669589043216	0.226774586523947	0.0544303541817216	0.38593064305013	0.115487491509541	0.0972485518249097	0.065869650301884	0.104031898778648	0.0793752088539823	0.0943853151528907	0.079141624368825
ANKRD20A4	728747	1.51361923414203	-0.516263630163727	12.5450508625418	0.000397257053651391	0.0348528177264465	0.0770127656467271	0.0630940198828668	0.112915163974576	0.0836685039426528	0.230152140886051	0.0867660293996436	0.248585947356165	0.313668207139267	0.477372437452263	0.223612780687486
ANKRD20A5P	440482	-2.06112966831734	-1.97489860487794	7.69264119405451	0.00554464266523782	0.160430457149681	0.077936558735233	0.0187063046203165	0.135185039115348	0.008211737208254	0.198302747904311	0.0932947420515294	0.0100359501214107	0.0173594946307922	0.0465145683300003	0.0108795715614657
ANKRD20A8P	729171	1.63187005064006	-0.0563758101543468	7.98879746489754	0.00470676668891204	0.148239684809627	0.0713420799873446	0.0302318348675807	0.105631425325301	0.0497671550370532	0.461369741691402	0.102550196546287	0.319319595000596	0.523530328479426	0.591003178646714	0.288467986153071
ANKRD20A9P	284232	0.173152379037418	1.78258636077779	0.324277089155611	0.569048537534585	0.905531176972306	0.0855573484294869	0.092663305976553	0.106717265685435	0.0740082988943606	0.0743141469879203	0.0852913279390086	0.100269672688318	0.0939693739299961	0.0968714583271205	0.101183389413842
ANKRD22	118932	-0.29738217159881	-3.43697610983681	0.153740645131723	0.694985990324927	0.939817544896145	0.0158672464428553	0.0417841453542636	0	0.0382135448543781	0.00829489698049611	0.0204305716226326	0.00467025697967229	0.0276969893173186	0.0091139714734628	0.0253141926803623
ANKRD23	200539	-0.352050064806624	2.29920954783375	1.35003575549927	0.245271866080295	0.742047677565997	1.54204193751326	2.43859791923246	2.61101062669295	2.35400270962659	1.83938617710657	1.66642190864427	1.75065722411249	1.55947887624211	1.67304913132358	1.5580846378353
ANKRD24	170961	-0.268999190426663	3.64042026700619	1.01435423258222	0.313861954682664	0.791550236648521	3.03415567430632	3.37937059484305	4.41059483789854	3.24118314643673	1.96540949683537	3.83276901995028	3.49762458951224	2.43870408647003	2.3082570255771	2.81242126844825
ANKRD26	22852	0.0646776894664993	5.25135512070738	0.165002223207533	0.684592232727481	0.935789465671964	5.86803495702734	5.15964750068708	5.61962040725769	5.09219527192082	5.70584323628628	5.55033932167588	5.45920488977638	5.84620463357113	6.04971182046791	5.80655525234883
ANKRD27	84079	0.0419023583165267	4.84328008752185	0.0552107157082578	0.81423232379949	0.965730853359298	5.69930611458406	6.87057993837388	6.65459523137618	6.39170237861727	5.87987209265729	6.60611957970354	6.96151410535209	6.26773600675335	6.28113198425044	6.80855767670717
ANKRD28	23243	-0.0953373342237373	6.16282598508533	0.400201528054325	0.526985197753659	0.89097935258776	13.6926505114863	12.2216289997974	12.4702705190453	12.294973139199	9.20700486626332	9.06255995516628	11.1793427579377	10.5687431409186	10.1161448905829	11.4286805172598
ANKRD29	147463	0.504600090286682	1.40721303732273	1.79279703549106	0.180585743139368	0.685503489117906	0.560058651501907	1.49488310169298	0.59901597390271	1.23210017793743	0.712226202812355	1.35147602097611	1.47716447680654	1.42365530776909	1.09397930662031	1.66343647348025
ANKRD30B	374860	-6.79184223087363	-3.3182104171951	20.9984550203636	4.59653887085883e-06	0.00119111193299123	0.0469315827211677	0	0.0491503612981322	0	0.0178896332430778	0.0572814905809126	0	0	0	0
ANKRD31	256006	-0.408659073689628	-0.597881269042883	1.11745523630424	0.290467067938139	0.776473612674609	0.177996541400294	0.119479857648466	0.130018217800272	0.0756483842718628	0.127260911390755	0.0741488265823727	0.0770445392231392	0.0989978469365364	0.108253325185295	0.071827973263303
ANKRD32	84250	0.22910300995062	3.85894753262709	0.793330397117863	0.373094982586662	0.825295843354201	2.9929130652097	2.81887281412656	3.21624051373786	2.63720094785546	5.47393641486163	4.1135653935183	3.67593256751932	4.42898260827578	4.86249918291982	3.76545595412896
ANKRD33	341405	-1.41649238292379	-3.13080291067501	3.40854629382674	0.0648595603728436	0.502957232265661	0.106325987812415	0.0497091550018017	0.183974105826765	0.0155867433850474	0.021146041137555	0.0104166624133315	0.0285739378648767	0.0188286582097423	0.0278809127333351	0.0206505743872776
ANKRD33B	651746	1.03789763665667	2.34039064855074	2.55700915159608	0.109806141289801	0.594963327188399	0.440153302027538	0.0297200348130347	0.42043820992309	0.0282675686848079	0.871718527087117	0.475188652001022	0.466386183510996	1.15246095295841	0.992801572237147	0.518554442666065
ANKRD34A	284615	-0.154640292989793	3.33302736819606	0.344839013058493	0.557049280810732	0.901320757251021	3.0044885929218	3.20611663759544	3.17009114451158	3.05926087171986	1.81794482733155	3.12027488871899	2.85564944725755	2.51461109148832	2.27383432190034	2.82771796867883
ANKRD34B	340120	0.930795105985172	-0.471424337617466	6.43194912507884	0.011208551134093	0.228330496570929	0.183551984263983	0.112783566926578	0.189826876651468	0.0850953006711495	0.0944558996378157	0.113738835387853	0.245815741957257	0.266331011507843	0.223709783528833	0.263916702234459
ANKRD34C	390616	1.44493253457598	-2.41041190103566	4.46452052780822	0.0346058006745661	0.386607635836952	0.00665815872122761	0.0485819009337298	0	0.0392858349588833	0.00913677396939048	0.00937672460049614	0.0703048465663186	0.0440671831938742	0.03680958998588	0.0520490417493496
ANKRD35	148741	-0.421862426334452	0.199444635391515	1.07661800999774	0.299455364063724	0.78219729768261	0.531559833108819	0.222693466921541	0.531386215475358	0.241379005499039	0.181746545184759	0.523263055743369	0.293156877238133	0.259691874884369	0.245568413802484	0.320797738647323
ANKRD36	375248	0.414354225604524	4.98644356356857	5.646851340683	0.0174867434290552	0.281658049326674	4.13972611861517	4.5558345391656	4.121231917983	4.64125124896139	4.78474252707444	4.4481649633983	5.91762241524717	5.65108246731069	5.63510254827292	6.66921468542806
ANKRD36B	57730	0.219328585573813	4.01307292905208	1.06293066445471	0.302547718869248	0.78413982483998	2.33177483250455	2.48601413388312	2.72791587093478	2.70710173739298	2.45333218213982	2.4214694213884	3.03605011332842	2.66608893349382	2.71377788164284	3.40242879185907
ANKRD36BP2	645784	0.589168425797583	1.30287208481826	2.90876878552702	0.0880991070906967	0.558942701243928	1.1481282715125	1.2105184919485	0.84715122368952	1.50151693964073	0.706605354284793	1.63455496841611	2.02682538970032	1.71108424475835	1.53177412234253	1.84168506964734
ANKRD37	353322	-1.34975424855373	1.209795476818	5.77686009546657	0.0162385249541223	0.271479172881015	7.76215842662277	0.890932820910235	4.73777382570963	1.22763126727435	1.16731580751545	3.58302516974025	1.01572088977706	1.9291714183059	1.2048494643928	0.94997064146014
ANKRD39	51239	-0.403457556982473	3.1282461995792	2.26866092273291	0.132013924123056	0.623483612160912	10.466180643931	10.9962407826257	12.9720829953509	12.745859795607	7.9837090246209	9.29967256689705	8.53437975792239	7.95437947905845	7.81198026080574	8.38723193720207
ANKRD40	91369	-0.360091493345886	6.09456742278587	5.92063281915891	0.0149645828343562	0.260564144391492	21.9073960168052	18.4995678722092	19.153277734152	18.702162880098	14.5460071510846	14.7881288561653	13.7426316464637	13.9627394801106	14.399782533328	14.1311783941543
ANKRD42	338699	0.141386698254465	2.98262954323973	0.267678287954554	0.60489346545166	0.916491098800697	2.48793717312457	3.93005003209794	2.45055413783744	3.55658821600778	2.46306313918944	2.81493225224524	3.45604120601738	3.10024660751888	2.86213566452696	3.67571760743383
ANKRD44	91526	0.121555965205767	5.01424870200788	0.327083833742734	0.567381298936325	0.905288175538184	4.79526175927952	6.71403412442011	4.47825597672333	6.75245607981172	3.83348140766318	4.03608636803888	6.08728096595583	5.04234489806611	4.98067566632486	6.21906138374426
ANKRD45	339416	0.389078653444151	2.62919458013592	2.06597626202212	0.150618445869194	0.652481701452718	1.75093371436168	1.92637398917315	2.04257152208093	1.98684585568598	2.10279209826421	2.47917930406157	2.82053971836917	2.68805883252644	2.60603027017422	2.68769815670044
ANKRD46	157567	0.197462874111602	7.61251156836318	1.81314417452052	0.178131516409063	0.682759498249582	54.4906638196263	70.0982895707325	47.2996077461632	67.5452238705723	45.9401683568329	52.5712359791163	71.0089236738955	59.3479536809662	56.7798279315354	72.8050585989652
ANKRD49	54851	-0.0602021164973762	3.0934736567804	0.0528918136646692	0.818105599084926	0.966482113028056	5.38390248016722	3.56731684005055	5.03290024424902	3.93627862906513	4.95145043004289	4.30902875234693	4.21344088023096	4.38179940828518	4.73532056279915	4.1706680526696
ANKRD50	57182	0.0610705703810776	7.67953523356673	0.204752653563673	0.650911683467493	0.926995455781193	24.6078734533857	25.6062215136358	24.2406954554263	25.425674487692	18.6731605406078	18.564213532165	24.7909005047865	22.4711907754469	22.031461111109	26.6639315065252
ANKRD52	283373	0.105100219393252	7.07000911981571	0.381814959237857	0.536633497969238	0.893352850400514	10.9080023587509	20.5517321403723	13.4204973512697	19.599969669373	12.3999618149186	13.3094511562844	17.1929724141697	15.5590114641616	15.1855053234338	17.1251174412358
ANKRD53	79998	-0.578358425620786	-2.55782143835621	1.45337389822326	0.227987352638094	0.726730307676529	0.0979503085837957	0.0850448609394031	0.0936609980421189	0.105298744698419	0.0623369333458792	0.0479805228614067	0.0394845995165831	0.0563727362366919	0.0856154442896281	0.0380477092248615
ANKRD54	129138	-0.304464821091524	5.24918838573711	3.34798926100504	0.0672871588874365	0.509686590849544	18.6290015396567	20.8462292256126	20.6854411937646	22.4403213332525	16.6727537983373	18.0612494737237	16.5190304608217	15.6269431059528	15.6125207951233	15.9765938226302
ANKRD55	79722	0.506235943715115	-0.589645291069739	0.906398959625822	0.341071689540755	0.806024112536846	0.101118788131028	0.144236084153228	0.041603323320804	0.150175155166255	0.360120463939144	0.516731039008205	0.31622777035059	0.246374875540299	0.319448345733461	0.375074317538685
ANKRD6	22881	0.149407621409566	5.98552307858666	1.3497924166928	0.245314410074088	0.742047677565997	10.5248153570253	10.9345933437877	10.5445223997047	10.2124000391548	11.0349300037313	10.0406895216531	11.9380473245038	11.5706715062196	11.6231992695982	11.9751153132397
ANKRD61	100310846	0.168199280044403	-2.70740293878478	0.118058977719796	0.731149294348391	0.949066793054365	0.0444126792564248	0.107208290021454	0.0996693684616464	0.0570455091702929	0.127696528955192	0.100074625335668	0.0653606238581684	0.129207201277676	0.0829079987569273	0.127538702039768
ANKRD65	441869	0.313287403986313	-0.449315285160689	0.814311776973736	0.366848535326074	0.822138387421301	0.243010643400134	0.32900566640791	0.280380724934914	0.365698278079198	0.203476623216134	0.357314806199636	0.41582118793417	0.356483965112713	0.335353195561472	0.372579415379403
ANKRD7	56311	0.288937087298892	-2.5636275772027	0.338221834050255	0.560857415624505	0.903122408911578	0.139718296054294	0.173743936752797	0.11845255182784	0.0747750180078545	0.036520163603518	0.0749585176611512	0.130225142760007	0.121942271684834	0.0936280908812146	0.156032057359141
ANKRD9	122416	-0.40787139922532	2.90816205930808	2.02606276235952	0.154620720758662	0.656703146128896	5.01951461026453	3.53118429129035	6.22212288287771	4.19358167413497	5.55722642875272	6.01804412942603	3.73519886475175	4.42127812672142	4.18041364325384	3.11904637215739
ANKS1A	23294	-0.198714628069808	7.03931587116494	2.92072238496384	0.0874487066989851	0.558159621917831	22.4083869990861	22.867995852449	22.6057765170513	22.4731977999691	19.6535561511239	20.6480489615182	19.9679793303986	18.274727000897	18.6134527469012	19.5254960754986
ANKS1B	56899	0.191877081472021	6.33965698272621	0.766126348387104	0.381418071506941	0.831653191180316	9.16938997814374	22.5309138300139	9.90573571871788	21.8428286705428	14.3258688883485	15.1949151163044	19.6310772879548	16.2691458337757	15.9317967241247	19.396773067939
ANKS3	124401	-0.307741300527473	3.92757106080885	2.00057095278748	0.157239968038603	0.658653219276598	5.240367856702	6.80702294989238	6.43825503209089	6.58963327425169	5.74489651471702	6.12524356193058	5.12643444292296	4.79474746454113	5.19605813408616	4.90711306414534
ANKS6	203286	0.141089411756959	3.65887742137919	0.298301225220968	0.584949365027039	0.91030581658054	1.30493948683953	1.42433734660682	1.65371847536172	1.40129555539362	2.52862744456469	1.82031940853851	1.66834295586571	2.06963559882312	2.1891295300495	1.57722048580519
ANKZF1	55139	-0.402274124109619	4.49602706322854	3.00310554573615	0.0831050770666443	0.550938511283424	10.0016748494138	6.41548783050976	13.488193670665	7.35350400337785	10.1780331826094	10.487399992694	7.31010298680116	7.75656029433615	7.66064023077285	6.69700169215966
ANLN	54443	0.62650229875069	4.21207054366858	2.12614248748703	0.144804771293041	0.644996176682173	2.57201834591543	1.0572539264011	2.59092618843011	1.05114809775653	7.68519476658431	4.00246547097509	3.51985797751284	5.92520531675397	6.33826082804485	3.899969660271
ANO1	55107	1.40798286273707	-2.20301706234339	6.06575634432131	0.0137827717664652	0.249862367589386	0.00563340051538143	0.0028845370726919	0.0176991902646742	0.0316565202069442	0.0395116065664657	0.0465435022099835	0.0425578138623923	0.091777960441664	0.067951026499422	0.0587175545857888
ANO10	55129	0.0845439939218832	5.04037946698698	0.241627697727036	0.623032969582441	0.920790096542651	12.7394683882911	12.0700076042336	11.3726160338199	12.3380036435952	10.5440975437126	11.1567249841242	12.1281019620157	12.6761894803806	12.0826320690862	13.0739129741848
ANO2	57101	0.556674460479818	1.01632259372126	2.41854870701207	0.119905971556072	0.614600306621888	0.242700624354426	0.454838768266485	0.299926206736002	0.458250255520394	0.601710600569129	0.650780984272886	0.605053134288764	0.687010666427972	0.77578639680505	0.607126886985962
ANO3	63982	0.986976437718511	1.42652374788517	6.58995235913343	0.0102555915900613	0.219047005343601	0.205330615820069	0.551389757738987	0.160880285752619	0.464955496070942	0.274115532793264	0.279315186657475	0.717616927722027	0.608639707170877	0.501461887982108	0.742270041574307
ANO4	121601	-0.0142742147098907	3.9761301769646	0.00233289486625665	0.961477114408576	0.994002010140463	4.46401412522649	5.16348111909484	3.86268617814458	4.95460331213791	1.92171117774376	2.0127062787628	3.9910960504394	3.48140776176348	3.48188386520938	3.89703098899709
ANO5	203859	0.31358748785145	5.36762169888049	2.91824348489396	0.0875831559871836	0.558159621917831	5.48674660543249	6.37746592913596	5.10736707934425	6.11621142828681	3.87996172319493	6.82909569525246	7.802576811109	6.55703075426777	6.02881311275335	7.79092677312656
ANO6	196527	0.252187243688638	4.8190151660899	1.47448965280612	0.224638661418709	0.725355491870236	4.8573161416738	3.50598162744841	4.31165391732379	3.18665171784548	5.61618292534572	3.91973891966587	4.41604167084765	5.45835204132265	5.85897659784267	4.57648402006025
ANO7	50636	-0.645668139922136	-1.06890282455569	2.37967823119076	0.122922863489935	0.615940455076136	0.14435042948522	0.110870201090501	0.21760018694263	0.115529938796583	0.0600264801477398	0.128134031982594	0.0766055645229143	0.0868533436204846	0.107724471327599	0.0610625178330202
ANO8	57719	-0.164500199929846	6.17650190951591	1.34819782596962	0.245593422527747	0.742047677565997	14.9800296637303	16.2771981547048	21.2425446628383	18.7542984941454	17.9794459234965	19.6626771230631	17.8736071887918	15.7336499006895	16.2904003051068	15.3012363183649
ANO9	338440	-1.37906900961757	-4.25709211681159	1.76748530665239	0.18369359856555	0.68869465964331	0.00314033503512509	0	0.042754403412684	0	0.00574583907362017	0.0389184623696697	0.00647013340870773	0.00639519469280465	0.00946981262055713	0
ANP32A	8125	-0.0157158121659608	7.52178727754342	0.00749046776991236	0.931031207277725	0.989185321592613	86.7479349864072	50.1607100631136	76.3249054434791	51.9651595371274	100.221029133715	82.1504378674973	65.3546443947692	81.5001562906576	83.8999413158897	66.5266355845078
ANP32A-IT1	80035	0.6731602050595	-2.1930273081031	2.13639872130141	0.143839208801704	0.644713540444507	0.022013930450435	0.0295891434680032	0.0634003708028102	0.0680382013900179	0.0604179969643084	0.0465035241387605	0.0453560098751228	0.0812556168108179	0.0912779104313073	0.0952642277605112
ANP32B	10541	0.207800910845338	6.06830256015411	0.53777138853593	0.463357805605487	0.864826595972279	35.4378355460523	21.5842626407421	33.9653594561863	21.0851021477908	72.4661063920597	49.0654289909585	35.5456957936307	53.4689821745989	56.5180607184818	35.7571947496507
ANP32E	81611	0.290993234713808	6.62220363889652	1.08297159825344	0.298033739089302	0.780738516554412	28.1940107054134	13.2181868873296	25.3291433481714	13.279512648545	46.388436043992	30.0884705552732	24.5193556626073	37.0625655648398	41.2446266223968	25.8154202933985
ANTXR1	84168	0.74453780365035	5.21893881120718	2.26236086009692	0.132551850523914	0.624408469458591	2.96607921355952	1.18378307915965	3.41597408905758	1.29828870482336	13.842226517634	6.97687119667925	5.77966927373385	10.4020939978289	11.4992016606362	5.77275365603953
ANTXR2	118429	0.434471032014462	4.95735290106528	3.06934639067097	0.0797815426684375	0.54476816445815	1.97252050336422	5.00120334642598	2.15042838602311	4.28363130548938	3.91105733511525	2.94329065656312	4.40985008245974	4.65598920998544	4.85359297989396	4.44955232657845
ANXA1	301	1.5637517403257	1.67990820895809	6.71508900019353	0.00956005197814338	0.210726925948572	0.258140478226866	0.436189840458983	0.371723760907827	0.76881973840499	4.24494910473806	1.51232961836783	3.62326314680805	5.5592252650372	3.60025488746163	2.33507956686677
ANXA11	311	0.0790839594601832	1.77875632185207	0.0359113608855619	0.84969865805492	0.971638143974909	1.70459266636429	0.442430897154707	1.68053197007864	0.41618431409567	0.981370422832059	1.25823923232908	1.0596633695495	1.32270404555363	1.14622135180463	1.07325007906262
ANXA13	312	-0.867716556215629	-3.14983891974084	1.83469065246972	0.175574512256134	0.680668131462772	0.0396730964104787	0.113179601501277	0.142452742067468	0.101915580099594	0.0259248074963245	0.0191560656245164	0.0350313249529844	0.0461674444238879	0.0341816839725069	0.0443053990032129
ANXA2	302	-0.621861661277206	7.12287508943008	7.47699031384241	0.00624924450700838	0.170725484430999	123.214849849016	110.641522567346	130.795477408232	108.497347697823	44.9525754559027	66.8805106660105	68.6040354887809	64.2408196840995	55.3704339195656	66.6827958939258
ANXA2P2	304	0.672360418650129	-2.33462220165565	0.531933320139167	0.465795183810264	0.866073328471105	0.420409356324476	0.0317607349133649	0	0.0232373357488531	0.163931859066072	0	0.248495104676036	0.196493577393425	0.0762042809478675	0.169326828077055
ANXA2R	389289	-0.125083584932175	-1.69412114461462	0.075124348601399	0.784016831644324	0.96169456123852	0.0998408255638112	0.186232639947508	0.328620247399716	0.160299683154279	0.319686050353966	0.313351471578286	0.168972184696208	0.261414948935735	0.293905782687776	0.143355112956232
ANXA3	306	1.37074459004669	-1.200793855704	7.06021470133618	0.0078814551457418	0.193424959781499	0.31248080386597	0.188575274042681	0.0233752799869671	0.137968688974443	0.163355128174616	0.106873797523183	0.39088723158293	0.68749331080328	0.325317522554162	0.218104142806298
ANXA4	307	-0.0532478449805245	0.957116379108816	0.0268415028452071	0.869862009481227	0.975605326911789	1.09589189484407	0.712219405698083	1.03293201522241	0.767417894899099	0.994859041283325	0.835783972457892	0.881449955802299	0.935618177804694	0.982938844990913	0.720188781756307
ANXA5	308	0.364109727125447	5.76457453159211	2.54467194239544	0.110666894989497	0.596479334452729	24.6348874640219	25.7601607937104	23.9664377479133	23.0924475453409	52.5022002782339	32.3095259724665	31.9624691549221	45.1893095905732	49.110710807032	31.3009628373586
ANXA6	309	0.540946498196242	5.34149988662817	7.07246298261878	0.00782775778798346	0.192913174800079	6.95541702402895	13.6927123800852	9.14560173268161	11.5679526998143	14.5979263763783	12.5958494273798	16.7209536874393	18.3247335896014	16.5550280958809	15.3463756583072
ANXA7	310	-0.0200675039585231	4.92125964635516	0.0128796500809898	0.909643243354568	0.98312215352986	15.7137862680931	13.9695355830381	12.8873518453736	14.1523528161655	14.0533864592712	11.9025657501944	13.1114508711338	14.0732729852265	14.0904996996667	13.4358994229836
ANXA9	8416	-0.129581471221094	-0.881872486582024	0.0897704738347898	0.764469153601193	0.956247469770007	0.331637629463252	0.167277847259352	0.393970864780341	0.194706111857623	0.149434342683584	0.535361623506222	0.214163544161584	0.322564644593217	0.303502994943386	0.248749414751356
AOAH	313	-0.111534049907733	-0.846633543563991	0.0828019336683949	0.773535624417102	0.959210883089832	0.296594020720653	0.141020809692245	0.255148905778743	0.150795798928159	0.232575027031556	0.21083658774766	0.247342800430653	0.190549040147851	0.124221078730747	0.240532350261981
AOC2	314	-0.13589954185787	3.0714577231233	0.255491993812637	0.613234270395403	0.917816476021284	2.91011253700593	3.69489175020896	3.86017531750254	3.624733728469	2.26249151139969	3.19469264488535	3.27011831827064	2.98387425922487	2.60508682080523	3.07208482964567
AOC3	8639	-0.154691512600432	1.2783104951784	0.232838535871149	0.629427038026747	0.922339612230295	0.651607836994427	0.653542238751366	0.726970048106582	0.619085963824851	0.436335342597737	0.638264713341867	0.535166044594253	0.581408371671925	0.558199107015314	0.570149452223743
AOX1	316	0.183411814304273	-1.20528857238069	0.208925977179383	0.647610517477765	0.926453527273682	0.109813053630464	0.0843433260419785	0.0517521022456236	0.0925630746938909	0.0368360350097786	0.10310025184085	0.0867296922057163	0.100633891755313	0.0864658713664965	0.0899323514214241
AP1AR	55435	0.0698152830117797	5.84646258963855	0.226007399839347	0.634500215706725	0.923849131755858	20.0687710772919	22.0337367999389	16.8361579463489	22.0804765486649	17.3032150025654	17.7692929507636	21.0515735946232	19.3029649301087	19.411270539559	21.9751688386522
AP1B1	162	-0.13999952740042	6.63870793229758	1.35041986821738	0.245204728298695	0.742047677565997	22.3420970065714	24.6074237725972	23.7989331586217	25.867730222591	26.568059181109	24.9744019015341	22.2658615087898	22.065181975934	22.9574391703903	22.9453731730841
AP1G1	164	0.207118593622769	7.46743704870544	3.1039163805104	0.0781041912643481	0.541096908080006	23.4624023904239	26.1013133054962	21.6858869237385	26.6713579126731	25.6618251587862	22.068265941619	28.2718752904149	27.5927016050841	27.2694441731387	29.6854916835265
AP1G2	8906	-0.0510498777091071	5.7150150457243	0.0791939640217265	0.778392711567248	0.960286933656468	14.7142649309151	18.8978870553964	23.337947416389	22.4264609753109	14.6514985869778	21.6470703352895	23.3752650998984	17.6153664704234	17.3071853704381	16.5933586608941
AP1M1	8907	-0.235851078769448	7.1133451208575	3.99832390241372	0.0455455346691557	0.43451968944515	62.255237644002	62.5751566710509	64.2296088909641	65.3675357767818	53.4821427323587	60.8610557639984	54.1866907887879	50.6369830718699	50.8418238743264	54.4445851349141
AP1M2	10053	0.617479259282833	-3.1406568357604	1.16296810957098	0.280850830106669	0.770520953231189	0.0103123509148882	0.0475232012981245	0.0701992631704549	0.0231798285406416	0.0377368071654095	0.0755193152518771	0.0584288889350034	0.0525019552878737	0.103657762360943	0.0575821984271177
AP1S1	1174	-0.175302300457279	6.05947192661934	1.79224912370188	0.180652369623448	0.685503489117906	53.9619482866869	55.4433379051128	54.0198755532274	50.6018516543028	50.5767848988966	57.7451696558596	48.7486140605767	47.1420642705476	47.8741497316433	47.8012116162479
AP1S2	8905	-0.00368052965559391	7.07707762620884	0.000576315324877896	0.980847369416898	0.998402517753331	64.6529453340369	68.0758873914068	57.5315873745183	68.4452115993949	40.6740460421062	48.0204894626738	61.3238911108487	54.8309343599247	52.7524945418877	63.5003034397687
AP1S3	130340	0.468015906377395	2.9545438288098	2.10065509805886	0.147236043972511	0.649819743535298	0.822191157426961	2.45047313320685	1.45304176408963	2.39800947691188	1.17323322584035	1.64370988934464	2.59391747227037	2.01106004847352	2.05714357306254	2.55496817007137
AP2A1	160	-0.154476343123858	7.25436938382563	1.65765865206937	0.197919744670185	0.70285042741502	38.4980483943101	49.3555224535579	43.4824934107834	49.7546622816448	43.6115795291164	47.4406288499465	41.8815859123102	40.0775738856274	39.8438960413805	42.2641109083386
AP2A2	161	-0.0352234949250637	7.20409115086088	0.0666468176438002	0.796283080316673	0.962825824204805	25.0221841641121	35.7325548816688	28.5567953636142	38.9664567424282	29.4444943313842	33.6309664546479	32.8744720074014	29.7116954461778	29.8219775663486	32.8790308908256
AP2B1	163	0.103608591479289	9.88573862190268	0.604672274899798	0.436800873952378	0.856253509690018	159.092394423385	177.907823669491	152.006716002786	174.109538408701	144.257836916245	146.66697551112	179.484944646886	165.965386666927	159.894559931392	182.397337765939
AP2M1	1173	-0.0615388987927908	8.70882735651266	0.226251512252247	0.634317313901788	0.923849131755858	190.477304833157	250.740306085959	200.637582922237	251.582089840375	198.763641575226	220.483165449043	223.430548960262	202.717164193308	197.975829425167	219.812010669287
AP2S1	1175	-0.347027646132918	5.6074191050136	4.3966824932743	0.0360089131349463	0.393130767255817	48.4696598806232	71.0428162980299	55.2763256481469	73.3204086603541	51.7202181613455	58.5968335175411	49.294328907592	45.5109718946234	46.3652843478692	47.8529031437539
AP3B1	8546	0.215896680113343	5.38723198197183	1.51360612626556	0.218589647054647	0.721717760272265	10.5491873356714	8.53915871425985	9.29650587912396	8.99168391155176	12.3598866353187	8.32289654602276	9.65915893774957	12.6214869078464	12.7129525317712	10.2718948250004
AP3B2	8120	-0.0592988917797602	6.70581398547738	0.222082078023718	0.637458038285462	0.924573882017295	26.0387840914191	30.7407347601662	27.5644363169261	31.1723919526297	24.9316046402611	27.1984061771471	29.1721947857555	25.3920639555542	24.9874563470935	28.3895489089372
AP3D1	8943	-0.060316215898634	7.67473018694496	0.276064110303679	0.599292619686325	0.916491098800697	36.0102827166152	42.270380522784	40.2617029170378	43.5621300627395	41.5220259331325	42.1983763860398	40.2348624412935	38.8179052663146	38.7438672249035	40.410339523168
AP3M1	26985	0.0484006614313053	7.21592746677061	0.17536401479866	0.675387982662112	0.932727709283714	29.9676917586652	27.8274745379018	27.1905146013562	28.530505628773	29.2743281585664	24.270746086334	27.5040715368589	29.1648361624138	30.0158327209838	29.2440791745188
AP3M2	10947	0.112972380099321	5.95825928057542	0.688095062945365	0.406813077135182	0.840907586533666	15.9584852716519	17.5533591199891	13.8171057077949	17.2000817491949	16.865877288953	16.7517131871827	18.1784083725339	17.8050410279032	17.2701514630487	17.9701818802594
AP3S1	1176	0.154476745340287	6.20302782033928	1.17684558134437	0.277999109301824	0.768583380443115	50.2974355514319	66.3208825207746	48.4721701995686	62.9127880448235	48.1865945584438	51.0329625795811	65.0768553094504	58.1825039269641	56.042581283023	65.0091896916008
AP3S2	10239	0.0176169336179731	3.14705863362983	0.00494621823457031	0.943931518098078	0.991595163968418	1.48709364551573	1.54200213236797	1.24498177788177	1.51374753991909	1.47508257152877	1.43343892816212	1.44436936535872	1.49294726591794	1.42583024567326	1.54412853289829
AP4B1	10717	-0.0773728087651745	4.66318056371838	0.177821069989244	0.673252504283141	0.932727709283714	8.99286713441266	9.94680191586051	8.92661727166812	9.75418401036266	8.83397014562499	9.01249632001442	9.33081940977548	8.17163766302816	8.63611271915056	9.13220025841385
AP4B1-AS1	100287722	-0.790051227847428	-2.10119737332509	2.33814245896997	0.126240008019384	0.619871508032316	0.187442143100027	0.151965530948414	0.207209589780664	0.117035408808141	0.0285800818973322	0.205314578795639	0.0804568925174513	0.0848266885435449	0.0994403141864539	0.0814054216979448
AP4E1	23431	0.0829634122118498	4.53182959897592	0.175376864412279	0.675376769173862	0.932727709283714	4.05096042416268	3.27805564074621	3.27352494427924	3.43668386325575	3.14821275178863	2.737196150852	3.52174837485175	3.52433502865782	3.44168531518282	3.67209201904056
AP4M1	9179	-0.358663807799959	4.03695052237029	2.83182777629478	0.0924131282553842	0.567566102055947	8.98496420615924	10.2011807994222	10.9181390406578	9.42994637162951	9.19261198418415	8.87588301926536	7.7523403205043	7.37711213275648	8.03556860526486	6.97364811799148
AP4S1	11154	0.129453744552715	4.46965827299842	0.421404775426836	0.516236919694385	0.887677338479335	4.49065860195842	5.28983931513624	4.34910918091719	5.16621185121369	3.83509129421542	4.6565744693831	5.4113107172316	4.93458635313898	4.63042449675215	5.41426518434376
AP5B1	91056	-0.120009710365782	3.81216291469509	0.170205944416011	0.679928843207173	0.934268609875319	2.93784413691631	1.37531928378449	3.2573833684219	1.27702578517705	1.71329682157302	2.57882760508653	2.27337629133101	2.01843787006412	1.83431251663925	1.99053845547445
AP5M1	55745	0.0990248639215625	5.91390078635432	0.517266173438102	0.472010190050428	0.867668102881404	19.0604131562467	21.007169209343	18.5989890128547	20.749651946191	16.8315258856708	17.0933441916838	20.8133948251277	19.7733169347741	19.3321609581134	21.5204973479646
AP5S1	55317	-0.222632873073264	2.79703957861105	0.665806508979646	0.414517480579536	0.844710596194288	3.82788415346594	4.57106114418098	2.99096248363851	4.18303658902144	3.43028058470398	3.45636019584068	3.09869048677874	3.02996819979883	3.51433926269273	3.26657054582325
AP5Z1	9907	-0.257478761092113	4.48938287461109	1.75489161019007	0.18526296870042	0.689763729699963	3.74454653456765	4.30716002478557	4.72336730943751	4.66624564541112	4.28621479726295	4.3090838991472	3.81031830554707	3.57296306135076	3.73599178821521	3.49485340695731
APAF1	317	0.165396893048208	6.08253714401972	1.70301734605534	0.191893846359117	0.695343307255846	9.20172534880287	8.88717568673012	8.75972933222072	9.04210588221538	9.0372516176349	8.8351418867998	9.6746084657391	10.1570183405442	10.4723011280525	10.1583574097542
APBA1	320	0.0893240436397022	8.28252481758906	0.220262836901384	0.63883972279331	0.925173023774191	35.6558476309315	65.0618622540767	37.4478162940906	62.8252171557623	32.254510685967	42.8303121933166	55.7356813272038	43.963199634017	41.9522959013224	55.3258998028685
APBA2	321	-0.332474072057886	7.2673487869411	7.72671921362749	0.00544095255680144	0.158733485104964	46.1129317805584	47.7382970303678	50.1986258655614	48.2797126409507	39.2202491482106	44.672887828714	38.3796145613034	35.6627275944796	34.4120414553246	38.7282160945556
APBA3	9546	-0.39023438756601	2.34325523244456	1.79358367134973	0.180490137330662	0.685503489117906	2.17971702536515	2.25577749776248	3.27298872279053	2.55790159840326	2.69452694277276	2.52175667420794	1.83602777857155	2.13852287775494	2.09008009085551	1.8642143349818
APBB1	322	-0.166242040120392	7.94736304149075	1.59547857587256	0.206545141208534	0.710685868358497	85.9015891959649	112.470000561703	91.6255280662166	112.399241205339	80.0883854203659	92.9642294588468	91.6532425046327	80.799198595264	79.4117058145074	92.1600146645249
APBB2	323	0.292594973272298	7.13506724082036	5.58861487525837	0.0180775856764023	0.28543471075617	12.6559438268649	16.1944949852778	12.41883958738	15.2391095120526	15.695623706223	13.769143054659	17.7881359268159	16.9368002621662	17.0038091347616	18.935147279224
APBB3	10307	-0.424537576633337	5.47139690144976	6.5538044117286	0.0104660139126993	0.221129054143494	25.9432346915342	24.0616266427998	25.5836427742622	22.9411799606792	17.633076172378	20.8103845170618	17.8344670134485	17.001682878725	16.97296427906	16.6517791726194
APC	324	0.195483351797264	8.81882594031464	2.08276871024316	0.148969752676117	0.651253135269294	38.328067265875	46.19539013311	36.263931211643	44.7597655533103	34.4842790503985	35.6672455973456	48.1002749805982	41.4630689494981	40.0120990342473	51.4951591540687
APC2	10297	-0.249049258233853	8.77607673095261	4.13135605776267	0.0420956055724283	0.417242761389076	38.6148910865284	45.0549902919852	47.0604039041604	47.6150887889449	47.3308257849502	50.2070157520401	39.7760868719391	38.2739109229887	39.3799668552233	38.360925343606
APCDD1	147495	0.0252082723886792	2.18733094206073	0.0015921791668152	0.968171161071874	0.994288400673386	2.01219847854693	0.167812053712171	1.77517551249971	0.142580373915679	3.69781861341661	2.67597226800183	1.38314254148385	2.20318451043587	2.19265096081954	1.38921661180315
APCDD1L-AS1	149773	-0.370466059881942	-3.0516087646286	0.514277118287615	0.473293163075808	0.867668102881404	0.0344597833052849	0.0661681977361768	0.0812001019012917	0.0677755626008216	0.0433473665799709	0.0291179508968079	0.0354993006680052	0.0438601735253181	0.0476276755924172	0.0384833700175126
APEH	327	-0.28232492853716	6.24793309959373	5.20802037003713	0.02248292023729	0.318237596640843	29.7664307882083	31.4437801294881	29.8675055022451	28.6197531514781	30.2174781049455	27.5614179973814	24.1659365517674	25.0026779819329	25.5278061568844	23.2251742664864
APELA	100506013	0.551299129089017	0.706494200989497	0.408127630825408	0.522921379027657	0.889527661111911	0.721444621976491	0.00532802698636291	0.733757492299306	0	1.04713116041051	0.59007011057985	0.521674701941043	0.904122799443761	0.95528811523164	0.673983815735061
APEX1	328	-0.0432814262129638	7.10931597384662	0.0705358862508092	0.790558122732662	0.961717242900509	78.3784553848841	76.3992582551676	81.0976214120924	73.9559258160682	125.926325264022	102.242694086098	77.8741278335807	92.8543766452299	101.668367658468	78.174567737146
APEX2	27301	-0.0601421768978717	2.68868844473143	0.0485897975168399	0.825535554477441	0.96733355535623	3.34419449325255	3.31660905823238	3.00132458324308	2.65903890170528	3.56406581201404	2.77723633616497	2.58380685587595	3.20770908025431	3.29221011549997	2.93094489415478
APH1A	51107	-0.157490617054801	6.36969494068625	1.32023513075686	0.250549856431312	0.74778777442008	39.6798169759846	33.313404085733	36.853140452674	32.8634653206371	45.7560931017361	39.2016540615697	31.5390450570315	35.8838932130051	38.1672592729464	31.4359542822226
APH1B	83464	-0.0161271996087661	4.8877648286558	0.00862003325184091	0.926027388404742	0.988417934886307	7.15515938467612	7.45537740743215	6.90938266455692	7.28897530892477	7.21364538836651	6.39229183897901	6.77431300522371	6.92825468448965	7.35239217998996	7.08886987852285
API5	8539	-0.0253143571288639	7.37316339347534	0.0432709704530509	0.83521588473038	0.968517844572228	49.6777634528461	40.5129872842516	44.4325073064224	41.4780578167187	46.8599992869767	37.8404218858006	40.360202297856	43.6419857670562	46.0230626867805	41.9495862459568
APIP	51074	0.000399980527023439	3.77666600526392	3.26821577667502e-06	0.998557568539872	0.999836121583143	9.92636050844357	10.5889842516563	10.5511382736787	9.68610521638894	12.2504033733869	11.1038276900437	10.8740167933445	10.7768670941639	11.7615641282141	9.62469988210896
APITD1	378708	0.072864423930969	1.08122338530287	0.053396236960175	0.817255559468741	0.966456959886152	1.4889708744461	1.30838247599082	1.60561710929347	1.37561996441033	1.46030038300995	1.34345464011939	1.40389687170073	1.74096997380553	1.61083872959745	1.30348633455544
APITD1-CORT	100526739	0.0877989731155393	-0.0456593216273375	0.0692729580919367	0.792398307699643	0.962505830091578	0.506945796111437	0.62113184120901	0.467708727172384	0.651142456278023	0.695665175273699	0.761530437714733	0.615495227758502	0.651382213446596	0.727960194762079	0.64701452050834
APLF	200558	0.251739952234907	-0.109693240449861	0.47468899246457	0.490837884944958	0.876512310082636	0.131357220227368	0.223400613983155	0.216177310058738	0.173993249228877	0.343347099748672	0.219346656344326	0.200563209230044	0.238843657337144	0.311231825539225	0.296009003049747
APLN	8862	-0.0125322592437594	0.837730483182568	0.00156313302129263	0.96846267172242	0.994288400673386	0.565679147533777	0.60654728555083	0.624683331500343	0.497277062996031	0.489327525015769	0.511117579761833	0.582743482801956	0.570291090006618	0.57423956802696	0.462850854776386
APLNR	187	0.419059175309184	-1.796111652377	0.500452664079168	0.479301293029688	0.871056939405541	0.0279518985324602	0.0894533942563381	0.00243944807913524	0.123041173207507	0.0660601015784827	0.0603593987286427	0.0887848866552225	0.073525764576395	0.0561934185430377	0.111855945979695
APLP1	333	-0.313948735610306	9.41640466741378	3.95729856152775	0.0466685413275356	0.440464042170597	271.554063315432	357.940976184336	288.788040887982	386.723803465224	225.09383201918	281.150510200527	266.018544772476	231.365745138819	222.980427505996	256.926319050446
APLP2	334	0.107113031490187	9.2808280266042	0.661691727662742	0.415963334396131	0.845218053409419	152.536501995361	174.859620342956	142.573632576542	177.854130051411	138.665376663707	160.842040666738	181.975896733446	161.503725862342	157.659627848754	183.444854161822
APMAP	57136	-0.0280342299700889	7.23162809990589	0.0549297016901829	0.814697076275563	0.965730853359298	64.5122518668961	74.7144714306346	63.8626594424482	77.205603366956	60.119495516527	67.6720232461192	68.4349156854272	64.8731817781271	65.4348702541806	69.7795158492872
APOA1	335	0.426778621878679	-3.20943844247875	0.643671565263983	0.422384389018159	0.849057189013117	0.0503258819731586	0.13915238373414	0.0843282118593373	0.124433299197686	0.0644565280694571	0.0680392698770449	0.176269660173127	0.112735803879569	0.0708212482306623	0.112404046204998
APOA1BP	128240	-0.184013115499597	4.78461790299309	0.999127372648559	0.317521750303346	0.794381819253461	23.3242011618658	28.6532260772383	23.3978628845816	27.3542757981786	28.0061601992137	23.701094247428	21.3644988364583	23.5034814763769	24.0360204586673	22.3149305490844
APOB	338	-0.398256043070482	-2.27831914014608	0.629659920327291	0.427480084781226	0.851723711572883	0.0102298287384572	0.0166964465812297	0.0308012063393171	0.0129343147784141	0.0116983834973855	0.00576269150718403	0.0111970742281209	0.0104163641338791	0.010282826536025	0.0128523173289844
APOBEC2	10930	-0.367756169742234	-3.18451954315541	0.0930949955731855	0.760278776470888	0.954862079250849	0.0221015011652011	0	0	0.00620989592635609	0.298236827681402	0.0124502703140982	0.136609303917024	0.0225045100878988	0	0.0185115843535893
APOBEC3C	27350	0.763067076338378	-1.54700172204084	1.28428879358234	0.257103127077189	0.753093516888206	0.105834104542651	0.0125057297073965	0.127889550334466	0.0457482864908289	0.655409055737558	0.376056541669384	0.310306781492915	0.605135927029925	0.319147201707234	0.290932889293801
APOBEC3D	140564	-0.0435845552424931	-3.2384921708242	0.00524364926175114	0.942273202675795	0.991389784114532	0.0468917386886937	0.00554089262704861	0.0604413951560731	0.0121617698086287	0.0263991807217866	0.0528303320040099	0.0408745443568482	0.0404011250818911	0.0253802076160224	0.0281975631690444
APOBEC3F	200316	-0.258515261353136	-0.545470745494116	0.516880728216849	0.47217531608413	0.867668102881404	0.217530137427775	0.133070030074119	0.145156003057661	0.168755576888259	0.11447267344166	0.130130543879977	0.105105178907446	0.143090776775306	0.118036132788217	0.144037756351261
APOBEC3G	60489	-1.24076932389805	-3.32756624615322	4.1581639047646	0.0414342964671316	0.416072447770739	0.0590739142376313	0.0983070366366056	0.0773334303821826	0.0387288929147552	0.0450362250181516	0.0332776581677804	0.045641958001721	0.0250629563001818	0.00989665986335942	0.0164928728646483
APOBR	55911	0.304935940115702	-2.3415321782804	0.48481576228419	0.486249033728	0.874573259499958	0.0309520100046942	0.0292591861719465	0.0498697297190305	0.0561936626627065	0.0326726410930736	0.056331563232854	0.0613186759956314	0.0557597902243812	0.0550449507326249	0.0398838724073904
APOC1	341	-0.502047652719427	-1.16932782361004	1.33027302685141	0.24875665183871	0.745113177811558	1.29257824927329	0.90252847584616	1.92797889575803	0.94646357392111	0.447919938629555	0.750203055932797	0.786836993981946	0.737840385517456	0.590579420479431	0.852978470366472
APOD	347	-0.760907394924183	-1.54687890949746	2.50148809652218	0.113738781066057	0.601364775735234	0.303612037687979	0.429566281940348	0.686136868927179	0.314286679671066	0.15349780268576	0.180033112329526	0.148154603495852	0.187116039407835	0.265029047898336	0.21414462891161
APOE	348	-0.00583960103712047	1.64164356284397	0.000352010906689237	0.985031005024646	0.999096539117563	2.65498028764125	2.16260100099364	2.98883659450306	2.46794946934924	3.03786894241931	2.4222844982201	2.65625021456004	3.01502266740753	2.56875355053389	2.28141158152973
APOL2	23780	-0.077418134479178	1.89967708725081	0.0448556122117054	0.832269750331975	0.968057552451193	1.97308559704132	0.76418109766731	1.60521859425021	0.74421186854139	1.70051487289126	1.6397692020051	1.14269156208329	1.50594216053572	1.6589506379367	1.05856489589497
APOL4	80832	0.540603992627596	-3.00018733695545	1.12992134323039	0.287792117135956	0.774463178993996	0.0290814335244015	0.00406115790497882	0.0304563128263573	0.0237703541872114	0.0314422745792905	0.0327644448939386	0.0408527823207205	0.0323036920793207	0.0372044858933553	0.0413344073863064
APOL6	80830	0.681581690705675	-1.9521813734805	2.07202431464663	0.150022278654719	0.651456905474836	0.0142475008990782	0.027357440073977	0.00466283694384466	0.032025154176675	0.0162928171778854	0.0200648404115164	0.0348585696272472	0.0317347108178059	0.0232721337865879	0.0328165713750285
APOLD1	81575	0.383057863720107	2.51799859387303	1.23597264152052	0.266248638069093	0.760358277079933	1.04826995446307	0.60604872890417	1.12577361740906	0.582642141582671	1.80990291908919	1.24115291309802	1.22518675693706	1.63018737419498	1.5518138160666	1.21536608008442
APOM	55937	0.0717496740252042	0.848922923970051	0.0392197962659022	0.843013857535656	0.969314661248665	2.25414981989104	2.05936994709829	1.901000020333	1.29337199019131	2.48549067023304	3.71587397550573	2.11437753229698	2.71806279034691	2.89787465704631	1.94763273699669
APOO	79135	-0.0406041177593431	4.90909091684756	0.0463731936414149	0.829498846065002	0.968053564924242	24.6063608027943	31.5580926100056	25.4095504781624	33.002368142729	22.591478873162	23.8394776440671	27.2351640905291	25.1283286595376	25.4894391738667	27.1400814070893
APOOL	139322	0.121297583904413	5.86458779710375	0.690568810224669	0.40597097464777	0.840907586533666	9.02567106169642	10.0343851886048	7.53558374669385	9.76412462647791	7.94289840317582	7.78108011105927	9.51510805373665	9.14191696881102	9.09488350251345	10.254142979211
APOPT1	84334	-0.106387893115977	5.07397043055552	0.358336444133073	0.549431586478792	0.898921732740023	25.0603821365792	31.2638787202262	26.0996925286384	32.0759276599769	24.3174610348536	29.1071996533998	26.6372380026206	25.2716992706301	24.9771100282488	27.7660474935585
APP	351	-0.0266432084335432	10.7018690607026	0.0276348915849667	0.867970084349179	0.974981552045029	477.83011154402	520.358800496688	442.186912614664	546.316436807302	339.206946136715	438.723177074275	490.844013062842	430.617807382065	400.179736463263	498.961774588136
APPBP2	10513	0.173459077104931	7.09871277395352	2.17054242875425	0.140676605925447	0.638758553689602	20.0004285373905	21.8521414792964	18.4770456354898	21.7038050756884	19.6088693889288	18.4233100070077	23.0595569619718	21.8829264468266	21.9570746387247	23.950737310133
APPL1	26060	0.127922793650441	6.32831402708252	1.11101787640912	0.29186079180562	0.7770400152164	14.0254047540296	13.2005860211319	12.363663891166	13.0654796155816	12.4685181976689	11.3753743774805	14.3088308240077	13.5287125022683	13.7461388271051	14.5033660970258
APPL2	55198	-0.000413939108015121	4.83086398461489	3.82931915687834e-06	0.99843864892537	0.999836121583143	8.88226446308297	6.62298172493757	8.80241411538552	6.92585727288406	12.0878989218747	8.64904264165551	7.53045049000795	9.24365016579709	10.2397954753221	7.8738879823916
APRT	353	-0.324914813025065	3.46164434984133	1.71879328506813	0.189848449786441	0.693043201509607	11.6128188705973	17.2372500721675	13.4506632793407	17.5151538184963	15.1477975577781	13.7767717910207	11.6980533167814	12.0524061070871	12.6401071802273	11.1321373774822
APTR	100505854	-0.201157579008075	3.58795724761093	0.741283299766865	0.389250101327977	0.83552748406052	6.39934552215898	6.8853462432172	6.34336911098297	7.40246593969152	5.09442127166905	6.20700106767856	5.58143049137796	5.65621507350527	5.3588862116331	5.77024864169563
APTX	54840	-0.0556648581328583	4.84727099624481	0.0994111774569042	0.752537391506734	0.953108080907125	14.7186011835324	13.5299656908638	13.7927946463624	12.579622949985	13.4576213572497	12.5026314786004	12.9027928427973	13.062752737268	13.5605548289187	12.4998740792983
AQP1	358	0.553198264656533	-0.120200401116739	2.535836637252	0.111287884990531	0.597441396554463	0.170469736721477	0.316211853121543	0.239161508224333	0.260271405751315	0.32661932568027	0.30439513755466	0.510269249502199	0.402832334029755	0.329773489012989	0.348420507882104
AQP11	282679	0.0294150520094847	3.4031212121897	0.0125439784470451	0.910823482862794	0.983523707186111	4.24375512526542	6.15820931662821	4.18527711066232	6.18809639388447	3.42968947491227	4.92766432560279	5.36535737787811	4.67980921435844	4.36268945332796	5.53070195892187
AQP3	360	0.377163560016356	-0.0918175705716514	1.27835621618289	0.258204892918913	0.753452125959782	0.371561554463291	0.474402283117141	0.500307201880327	0.493519115378724	0.459114346074942	0.326195751361354	0.606466940968529	0.589615758689899	0.455944568092921	0.635890896558749
AQP4	361	0.784253317246569	-0.040480260553459	3.36642090026473	0.0665381617931831	0.508344733196863	0.0399182341787095	0.210618893770609	0.0945166549876713	0.189207244239829	0.106381415951181	0.213136086559282	0.234218953773025	0.222670057426805	0.279130706488292	0.248092713746117
AQP4-AS1	147429	-0.320303116001591	-2.96481071036846	0.309755072746643	0.577830521374983	0.907567094873096	0.0226466468879214	0.104364287800605	0.0395288493090643	0.0848408858166042	0.0276242263154816	0.0297671805712072	0.0349947119461356	0.0307461283307916	0.0379399544092834	0.0590121242576238
AQP5	362	-0.169860057590114	-1.59714292997359	0.14920814375122	0.69929323580796	0.941024266704206	0.0939949596129908	0.159586815975647	0.243506375601219	0.227959324761808	0.10861997152871	0.239665998029909	0.157986476726322	0.156156637533209	0.0994546530926091	0.226514170261984
AQP6	363	0.258300586364343	-2.79100661461156	0.268663660431915	0.604229611962884	0.916491098800697	0.0714384806878966	0.0313538528534348	0.0213759625201089	0.0267629199719898	0.0529065344241119	0.0536571936144141	0.0420534292766422	0.0623495337891184	0.0512918449210658	0.0531865113881825
AQP7P1	375719	0.666503558910835	0.297446408692336	2.67550950416526	0.101902708624046	0.581103987944877	0.264039962269362	0.209341196158531	0.362750532099635	0.165925294676297	0.610382472345067	0.217511703638377	0.348049432775807	0.462545528095933	0.702046643174951	0.443889940956718
AQP7P3	441432	0.270564210254599	0.560185727026198	0.632393965205139	0.426478549184402	0.851633900099838	2.85019538514071	2.49062599871976	2.53809585476636	2.14831877824305	3.43501248966423	1.71133554886393	2.63728263941891	2.9195454032369	4.04868800444109	2.68743413078819
AQP8	343	-0.0856519866405808	-2.56088604797089	0.0340063375630142	0.853693336715654	0.972837970460979	0.138049896421784	0.127237194912868	0.187949403381447	0.0853338450919911	0.094720684269828	0.0699899370180152	0.127992891399322	0.105425371225994	0.117950329212469	0.0925013114182413
AQPEP	206338	0.0316236379338782	-0.226933869776042	0.00854148794002496	0.926364214163312	0.988417934886307	0.177794882831552	0.168070945195444	0.194385105323345	0.175667084071255	0.209127528499133	0.145280994563255	0.235489193394727	0.131301470781182	0.163004691378522	0.20510028928615
AQR	9716	0.290271235438727	5.75002082713433	3.70751744697031	0.0541679005970185	0.469372258728259	10.3116424482604	9.28776420141733	8.36086830516516	9.04438580805492	11.9911165460485	9.1747071297647	10.9595844911917	12.2803789033411	12.6946131486107	11.8153491041603
AR	367	1.1915132582894	2.18760440963062	5.36079367039112	0.0205943989822196	0.305916901773893	0.162675013080804	0.111929566921286	0.208520615367973	0.0742739917047613	0.772791360484611	0.344598852818053	0.413718764204038	0.763502885534197	0.953002093559493	0.444711165911834
ARAF	369	-0.0741580367369966	3.72294030238657	0.0864922210235219	0.768684854176115	0.957581888684151	4.49080446290494	4.81672782179134	4.93713907672035	4.42740045845381	7.82110769711632	5.62396851200249	4.6819680452283	5.30300138760884	6.21680912355537	4.28260762197284
ARAP1	116985	-0.0658949625198407	2.72814252131014	0.0405561440678603	0.840397104801792	0.969314661248665	1.52729891831432	0.785640760257208	1.32893267372275	0.744677373712678	1.61108875913289	1.8256696360876	1.10805915248406	1.5014608719468	1.39918002316583	1.01277861775502
ARAP2	116984	-0.000648799708669873	1.78271854498327	3.5011258159301e-06	0.998507055487044	0.999836121583143	0.589879219192966	0.259970372980083	0.65244400752539	0.31287179804566	0.492526972343987	0.468386880875248	0.395429998720515	0.500737576845093	0.53253225005578	0.43551758440357
ARAP3	64411	-0.265326800516716	1.62424550779562	0.442313025276867	0.506008164201205	0.88421645447895	1.00888186561744	0.287287174602773	0.916420255589391	0.312392461207501	0.667112991075603	0.533530283859108	0.454258820064512	0.583522016701412	0.584664647492113	0.45986968960494
ARC	23237	-0.283604823169463	2.63509621773679	0.986381521797242	0.320628373215238	0.795283039101284	1.96004629058011	2.0887962296483	3.05020048091808	2.26826770450332	1.78753482374284	2.38424788161913	2.09173728691876	1.73383967375309	1.77625909214459	1.86056911867572
ARCN1	372	0.0973977873095311	7.77179770105849	0.751310320917241	0.386061692267708	0.834596132922254	55.0275276719976	55.3752434395151	51.1245639064494	55.2637090306703	51.5595141368193	48.5234974658228	57.6164171427726	55.3737847815709	55.2018531324477	59.2728820476009
AREL1	9870	0.0679410659234725	7.05569781624097	0.363795725641907	0.546405706575087	0.898405799716302	24.072585696023	24.4596156693411	23.3334942591887	23.2159690648649	24.1448573496405	24.1845803453296	25.7484870645752	24.3849096626272	24.3073017059896	26.4407821130902
ARF1	375	-0.201518759135482	8.27124490212841	3.03705070573699	0.0813836541352878	0.547351667754926	159.556832168634	173.599081392884	163.001470260509	177.291377685367	142.459305043785	156.024436478895	145.717430330666	137.424592581934	136.530995932929	147.411555517217
ARF3	377	0.135338014767723	8.71121333961093	0.758109330402135	0.383920851239659	0.833040132008819	91.2112175442774	143.291888478272	95.0529061170117	142.73461763561	97.5090983926338	112.580782593317	135.901841268433	116.17812719456	112.672006372515	138.041273562818
ARF4	378	0.0286796294212885	7.41897167768587	0.0613981981793188	0.804299524827294	0.964379400950849	102.846649196691	103.7932298764	92.7923653377808	103.691535958806	96.2913056391113	84.4557575408582	100.096031568377	97.4996129958114	99.66070712962	102.350415132335
ARF5	381	-0.314457374324334	6.85765655257857	6.71960527087518	0.0095358730044905	0.210597501428162	109.470116615064	124.844996337709	118.605360197083	123.726374386086	97.2241450411609	113.15278226457	93.5173365517257	91.4863672349262	91.6383658093534	94.0188055599383
ARF6	382	0.0373723771518387	6.54950818305643	0.0885945979481164	0.76597149420825	0.956568653397843	23.1705343365013	26.3927218645057	22.5448552141171	25.9611990587115	20.599832291867	22.1539680104437	24.6581440927917	23.7003942692453	23.4265069253403	25.1694917679961
ARFGAP1	55738	-0.202502357857599	6.04733122661989	2.05493109886288	0.15171411750575	0.65249756089613	17.1456087251497	18.4707743207093	22.0534069067487	19.2033642152516	21.5685434887499	20.2482990608968	18.1785085332583	17.4765469411095	18.4239956941035	15.1397319847514
ARFGAP2	84364	-0.219677257291625	6.65089817529243	3.59085997228995	0.0580981706563003	0.483355932547058	34.9725977906606	35.4798518107151	35.1679617747005	36.3000966449277	35.1157848612478	33.8276975541076	30.3892338969297	29.7756413389922	31.2077643574217	30.1344907596034
ARFGAP3	26286	0.0924030676990708	5.50900710620426	0.365117869380885	0.545677549366817	0.898046520724076	15.8802796523408	14.5640103707626	15.329402176656	14.1011721384442	17.2452496640191	16.5234555722333	16.6383831329996	16.8026234721337	16.9203679259472	16.6525543020574
ARFGEF1	10565	0.15062557114596	7.25323273634583	1.5409984308664	0.214469251900703	0.717926042504233	20.562403098073	22.7737144316462	18.9734187324636	22.3163117515364	18.3266917158453	18.0869238431148	23.2385251796005	21.3788703136296	21.2140732584634	24.3085892666829
ARFGEF2	10564	0.149859727432082	6.6045598117739	1.07397108950886	0.30005019037057	0.782495766033428	10.8724596578578	11.8926503364645	10.2470929325453	12.1371464119593	8.22203311852874	8.60270951765856	12.1383716040903	10.7358247756646	10.3099289473226	12.9358830848383
ARFIP1	27236	0.0125118754132198	4.62323306471466	0.00446488563277114	0.946725160749251	0.991982150597599	7.97747184116414	7.36809717810606	7.30956222432083	7.40760220655235	8.36448744244711	7.03213238405525	7.24196724122869	7.8354747049864	8.24919384211793	7.44804522160609
ARFIP2	23647	-0.0814211562992245	5.46247410769046	0.26489984877805	0.60677370043539	0.916491098800697	9.6998466068041	12.5201929122167	11.0754367914848	12.753627849111	12.0522933610667	12.0126462260374	11.8303680872036	10.5722952565055	11.1304974975826	10.9294171700438
ARFRP1	10139	-0.378316642190133	4.80295045878017	4.27142265993625	0.0387584675426368	0.406966665234648	11.0092325344991	12.6981752939811	12.327842695043	11.9255833064149	9.97124283153786	12.0012605464092	9.29728034278352	8.84004966008479	9.14079964405393	8.81752044583768
ARG2	384	0.0245002595270072	6.05543977783066	0.0230652492687113	0.879287516625384	0.978460589533615	30.6694159888751	42.2439696740538	29.1729456114316	39.8550430565098	26.4517174246839	31.2605222735716	36.3671330667598	31.4747339304931	30.2095392379654	38.1612758720933
ARGLU1	55082	-0.0602417969526778	6.62279253083547	0.165711969846339	0.683951177517842	0.935501611151415	46.9005719609117	48.6479170621801	61.0517591850125	52.5950309587158	72.879208838197	60.1191841185905	54.9125321645514	56.418601152349	61.3757610939145	47.5974452198555
ARHGAP1	392	-0.18483045883465	5.87057719521787	1.63564385542715	0.200924197806083	0.706187040206884	17.9468871439335	19.821273116396	18.5593889451484	19.8434214887882	14.6760876904174	15.8865376948634	15.8837222057392	15.8784926847465	15.0007401309967	16.2270277918418
ARHGAP10	79658	0.221508857195561	1.6402678015837	0.526526305707612	0.468070945063934	0.867284765822459	0.954251839657408	0.95302990561373	0.943673668256577	1.15879990521577	0.867586916732202	0.81215199168025	1.13825440898445	1.14312012465463	1.06016349568328	1.10856283683955
ARHGAP11A	9824	0.766595895323071	4.31640290870969	1.86183602445658	0.172413046205452	0.677842545110727	1.81242801959407	0.343311753110103	1.98308020237348	0.469671548765815	7.1967291982948	3.91836055671695	2.97727061228091	5.64397888691982	6.3040431293639	3.07197513927182
ARHGAP11B	89839	0.769836360772922	-0.737406898881054	1.21991831113988	0.269376684082443	0.761818564118551	0.417244613196931	0.0818221489410187	0.0929724754643873	0.0299320647305778	1.39691122020903	0.590108534857891	0.539575407793534	0.8316268418126	1.0619008989866	0.575017985040434
ARHGAP12	94134	0.11947333024252	6.31722727837166	0.958990894800053	0.327441252125077	0.799133964077565	15.6410830108929	16.055813631914	14.5506058235347	16.2391272164055	14.2007624832367	13.6548150659892	16.870825335291	15.8344488182923	15.8447773212667	17.2955346260058
ARHGAP15	55843	0.264310888365218	-2.21180793690184	0.175322716904564	0.675424025416747	0.932727709283714	0.0513272497213453	0.0394225532845442	0.0913815308870831	0.0115372028921727	0.295825782322187	0.10987239686512	0.105751185617025	0.0940737138580558	0.180576064988357	0.108908593489015
ARHGAP17	55114	-0.201773834009404	5.22977008782351	1.33540599524895	0.24784575791755	0.74425529997702	13.3587292873503	10.4223906085467	13.0121537032153	11.0549632643587	10.6888121681054	8.95437704337523	9.48635600962871	10.0524067903018	10.5933802051563	9.24074656876488
ARHGAP18	93663	0.754114611447497	3.68856010287632	4.09038699370851	0.0431277664216064	0.422239444023391	1.34433533602115	5.74334661381348	1.2052198161214	4.6167408260406	2.16228453849367	2.2268228260959	5.05577408004659	4.59785985969897	4.78531364381897	5.11480172239046
ARHGAP19	84986	0.188305569405414	4.222800961199	0.35149436800917	0.553268421185193	0.900266798143661	3.57184457553553	1.67539808586182	3.15924373757433	1.73683536626981	5.58882458433648	3.53231208414497	2.69350296021032	4.45395259940825	4.72972210628921	2.87208132052962
ARHGAP19-SLIT1	100533184	0.0644748482190194	-2.61518491201642	0.0161386594300854	0.898910303890965	0.981376748704179	0.0376971324675768	0.0579075333841447	0.138177672824838	0.03707139332237	0.0819066960846821	0.0849425540427408	0.0582514620564762	0.0671729087644538	0.10420418375961	0.0789350961215159
ARHGAP20	57569	0.626081982085807	3.84674851297835	4.69957454317736	0.0301700849911672	0.363630005218438	1.40837617995276	3.04045376990452	1.47495980477854	2.74176071231494	1.32042375791483	1.42100986500587	3.43885659757054	2.5982090391722	2.32773463148474	3.43515758976778
ARHGAP21	57584	0.105277495375814	8.0972507751427	0.521576052352039	0.470170156186316	0.867668102881404	35.9349716735647	30.4565225296451	37.0546996369542	30.712741591732	50.8728129553575	36.7845051768733	37.239603484847	40.9295918045572	43.3641090477349	38.659275584943
ARHGAP22	58504	-0.79035627612367	5.37645949025079	9.86193773438049	0.00168733293288175	0.0851933914335509	11.3314470212692	19.7874098789337	15.744495342268	20.0600394579357	6.75401860170306	17.0395033927426	9.79449070150448	8.18093206437373	7.78703237516165	9.41291324945186
ARHGAP23	57636	-0.0967827682392342	5.7302099361319	0.328775457939457	0.56638103398963	0.905111895266169	9.6842726949903	7.95827074805427	11.067472759471	8.15056305667979	7.11985200058634	11.2086920876721	9.46774643606576	8.28561305288456	7.62467430814499	9.25807190797534
ARHGAP24	83478	0.317492525470294	2.2630153163638	1.17190589685739	0.279009975855582	0.769274727671914	0.900124563658676	1.10198260477831	0.834770307803307	0.878355279361256	0.825252941883001	1.06887876252147	1.32582702520704	1.04125034175213	1.00249712092623	1.32003594106582
ARHGAP25	9938	-1.09432105049018	-0.318720735144702	7.06712255239133	0.00785112447540681	0.193005830034995	0.365243748025457	0.162290170040987	0.410962587132954	0.179802543301334	0.430793852310038	0.428504087821429	0.130603244583995	0.187488677574493	0.172948349848858	0.131468764573368
ARHGAP26	23092	0.386021591069187	4.60986582524963	3.34131806912133	0.0675604691767067	0.510498725284198	2.27983426002908	3.16156493750481	2.07491612624497	2.76541687215935	1.78695531636451	2.32217027180843	3.37631685163223	2.94675165257024	2.81562217129025	3.47388925698402
ARHGAP27	201176	-0.18068402942331	3.03178481338019	0.381109001867635	0.537010314161553	0.893352850400514	1.24508509835007	2.50437113438355	1.894626506723	2.86325389499482	1.62583745003647	1.95668236936362	2.13116310827838	1.66221165688011	1.70080468889367	1.65667188410609
ARHGAP28	79822	0.100041013547183	3.43565712809578	0.164898528829738	0.684686025658526	0.935789465671964	2.13999553232071	1.81039825804609	1.61206809107009	1.90427676758726	2.3266181224474	1.56320560832137	1.92540864353551	2.26046024668832	1.96075001413256	2.02345573467601
ARHGAP29	9411	0.707402071970069	2.30616242490728	5.84355351753788	0.015634220588372	0.266124502520281	0.54168798778256	0.362047527742638	0.414842634846032	0.406234948934741	0.480159169048412	0.372645043629536	0.641681885651631	0.839952390585199	0.585306505614121	0.759764802339822
ARHGAP30	257106	0.041798155750589	-1.87769563618841	0.00565808957436786	0.940039453975733	0.990518161723758	0.0387662827782392	0.0344762478419275	0.160259334825902	0.0573275138060218	0.020532447537089	0.0252860066243617	0.063056384915372	0.0560934449750238	0.0410180207670083	0.0729140280738589
ARHGAP31	57514	0.888014281678206	0.976698979253649	1.7202201612256	0.189664707846901	0.693019288933606	0.117339848833815	0.0068666192575827	0.106502335521756	0.0276313081768349	0.469263082530389	0.339943697064849	0.263632509156947	0.388023827018093	0.385295992509259	0.294529488169679
ARHGAP32	9743	0.17688338851253	6.51790854589525	2.24571439024376	0.13398501715789	0.626819335175451	8.95167083775057	8.34655109127521	8.90075685723498	7.99433909318981	8.91071042766618	8.42541967564312	9.72947671143889	9.68861559730803	9.39566629485963	10.2810848342108
ARHGAP33	115703	-0.283738282307454	7.01540747684572	5.6761500930473	0.0171970625911677	0.28046663400837	28.4421201082157	33.5462568322718	34.5827793188459	35.8474963285944	31.8228271696345	33.346088096605	28.2772165852448	26.9299427855026	26.4599411002398	27.2415375504532
ARHGAP35	2909	0.0669939428310038	8.65013486908475	0.31680134788553	0.573536288481606	0.905573969382742	41.2578828067723	48.1774161599792	43.0807672551162	48.1022087765996	42.0305089819064	42.7978490301682	47.9471336424978	44.4119037153455	44.1284424796096	50.0876388312789
ARHGAP36	158763	0.32158780040346	3.60760699654841	0.514963016839801	0.472998260680602	0.867668102881404	0.716544700474972	7.84868427822907	1.40282725807111	4.9305004585354	3.78868008887394	2.79092147945761	5.29968795181585	3.69272255909436	3.83353066779707	5.17033488217793
ARHGAP39	80728	-0.229408074094158	5.72231882678141	2.35665419008262	0.124749493023867	0.617866410239783	9.64288323941934	11.5173782777643	11.5769062517059	12.2146394946987	9.23608997405407	11.06584044076	9.90302793311201	9.0197052505532	8.95348104579249	9.46509821825244
ARHGAP4	393	-0.444661502258572	0.756348526078882	1.20057167824212	0.273207448171313	0.765477077559703	0.696144851351129	0.213873197142983	0.841218928356601	0.364111317670097	0.705449993024541	0.479634479422389	0.377880159601832	0.441661021378079	0.514048127250241	0.296020655846454
ARHGAP42	143872	0.576035568630917	1.347709469128	1.21891395949489	0.269573893233831	0.761818564118551	0.701073848987444	0.134252376955623	0.300452528191068	0.0918181202814882	0.989001945976263	0.425968497154256	0.559771379977897	0.858950549806937	0.729532948269281	0.502859086251563
ARHGAP44	9912	0.123451390149064	5.04172228740834	0.372914941407885	0.541419646934197	0.895782055320349	6.50830008865622	8.9124333556038	6.16949487685155	9.49371107041293	5.77554030943306	7.84639379451306	9.15221349947667	7.4974679556901	6.90664777954304	9.10896666399013
ARHGAP5	394	0.281407024132595	7.52217169236616	5.56462646508714	0.0183269199468896	0.287567815123901	18.9734978436118	16.1995842280351	17.133548420922	16.2178247225397	20.2879002640443	16.6092543332639	19.9574377446437	22.1547399963177	22.5321770640499	21.3547522007362
ARHGAP5-AS1	84837	0.0200347240817301	1.72433120734682	0.00409886314357788	0.948952419118894	0.992474650727921	1.94524266227304	2.66333969117381	2.51698482229689	2.97834558846086	3.03691816376499	2.12013233102815	2.68641858450931	2.45436189761911	2.55041791888541	2.69185315148259
ARHGAP6	395	0.414920247568629	0.0452518125291211	1.40633898532537	0.235665094481802	0.733762979021954	0.131069319080094	0.128124784696386	0.187180727610569	0.143480909836904	0.189984262355984	0.224379503969519	0.250757315012723	0.284250970744475	0.207033123766737	0.157778914856868
ARHGAP8	23779	0.268182158098768	-2.65700422516275	0.301109653098844	0.583187602837012	0.909319379228748	0.0994439427789613	0.0562794085324746	0.126070676729709	0.0352938084997073	0.0430937930521513	0.0825543141174812	0.0862684454494364	0.0959279203920697	0.0841761121827301	0.0935201664425581
ARHGAP9	64333	1.48187408195747	-2.23748703196433	4.77475695717827	0.0288799226708743	0.357465426783792	0.0173824859953497	0.0427226930935777	0.00728171024622887	0.00390718904261296	0.139940054449933	0.0391677737644136	0.150417521967936	0.127436012842757	0.129296793416989	0.0698835475558681
ARHGDIA	396	-0.23626446902367	7.28528790079763	3.13268629315276	0.0767371981149084	0.538076469551453	67.6917293412577	94.3696700732036	77.5006732381767	96.0882861861884	68.1937825024851	74.779909856015	70.7507218261436	68.1112494012117	67.7582731059051	65.9402905870305
ARHGDIB	397	0.292230963773633	0.483090347283906	0.68947512200401	0.406342968558972	0.840907586533666	0.772171196959213	1.45987939426344	0.73869537146314	1.3434721718176	1.10717262988292	0.819772485993902	1.2084942849118	1.2852185058011	0.970214492032135	1.65832943167571
ARHGDIG	398	-0.483176387098013	4.88648389711807	4.4337852660677	0.0352342841776584	0.389175666508178	32.5101350982377	40.679027898433	40.8525202460125	44.6380503678889	19.0182241152926	34.338162730622	29.6006886321678	24.1733437396346	23.3624734125785	24.5751042471069
ARHGEF1	9138	-0.215586948436558	4.03447191180466	0.877368116893773	0.34892354559112	0.810466525006257	3.99839909390426	4.45019751731849	6.96445098827262	5.38999021096519	5.57360142535481	5.64196418793277	4.81700732912419	4.7385025222493	4.81508873647177	4.13519142384597
ARHGEF10	9639	0.0877677336661567	4.30152543040193	0.130023806028468	0.718407357286378	0.944369300291915	3.46217584627277	2.35653935489671	3.84401692282189	2.31215162014493	4.5589805688541	4.01526005338694	3.41856170142384	3.98241275663315	4.21216960485566	3.05310579595564
ARHGEF10L	55160	-0.380511948919912	6.24751578483818	8.23011741648665	0.00412008641302588	0.137350781115196	17.5787835396897	18.51032215499	22.0413285951341	19.3862670085258	16.3226291540787	17.6570459444746	15.2136858284719	14.0167042557749	14.5438045296025	13.6858304321292
ARHGEF11	9826	-0.0128461865452387	7.0701871910886	0.0105174395918084	0.9183165014488	0.986106100337427	18.0280940828342	22.2557967316057	18.7719768358858	21.97012682243	17.3753456294707	18.7476040266383	20.7253357981262	18.2594110772414	18.1544262450383	20.7565745739804
ARHGEF12	23365	0.18191296498538	8.67826420426999	2.09624609247646	0.147661278788168	0.649835013368208	38.7739840975953	44.4088360635574	36.3666893612519	44.2114289151932	37.1856233561122	35.7645421292379	47.1607902380802	42.3654809271125	41.1677277791652	49.4622929598289
ARHGEF15	22899	-1.60080621850816	0.320718198276833	7.63281140927855	0.00573158911525324	0.161594130879804	0.867625866626498	0.141855550084827	0.836672664309916	0.142405144309297	0.119847351039027	0.275830941130941	0.101769165473549	0.15744592071962	0.135999033531431	0.131908982386384
ARHGEF16	27237	0.485492283210548	0.706152230453708	1.61124830653591	0.204316417427938	0.708433607142404	0.27048081978673	0.377286324171732	0.478625761344712	0.283024988098118	0.577378672407296	0.868672165964641	0.691796289050878	0.655292741314629	0.718768778161548	0.621485222824141
ARHGEF17	9828	0.296791152281095	5.49384338149028	1.66074597581758	0.197502633803362	0.702543391300454	4.32414045713996	3.71350864989013	5.20628489016264	3.33513615964852	7.32299394477345	7.67349376295504	6.13308690962363	7.02807381689819	7.22139370507533	5.67301911998082
ARHGEF18	23370	-0.114960593131738	5.66943810599996	0.538171597036182	0.463191465210451	0.864707986558918	8.12734679531243	8.14592867372147	9.29719086577959	8.07197556744852	10.9975119666795	10.0425298656387	8.07442445683444	8.69828910621234	9.09578718740762	8.02958431330042
ARHGEF19	128272	-0.840573433854892	0.6319732042712	4.28825425587016	0.0383765508403372	0.406402392791463	0.98362260302903	0.334244423876426	0.936477460025902	0.324944233917329	0.545370991636117	0.53730582220499	0.365400196839573	0.391518295096389	0.32657670628008	0.289597205737597
ARHGEF2	9181	-0.170566215944862	5.37380263134483	0.491310011603275	0.483343519560767	0.87210691769202	11.5176593282229	6.21478547490961	10.4840338593196	5.83535693795227	14.6034924159791	13.3533168216007	8.7670539758772	9.87455067673668	10.338218440735	8.02609238702402
ARHGEF25	115557	-0.261971596664038	5.17374683404537	2.24889302804121	0.133710022321974	0.626290351763823	16.0793296307977	13.8688542455027	16.8578059508641	13.0842507168323	12.9840064166998	16.6040832937444	13.2709409634245	12.6333866134248	12.6786400587729	11.4912474736117
ARHGEF26	26084	-0.0955233025982605	3.79206120628735	0.0549401921833805	0.814679704162549	0.965730853359298	4.83385364573559	0.770785199788119	3.05578619747401	1.00233677212839	4.0417860432573	2.44132644415409	1.99151482144928	2.89580659951476	3.14886890438507	2.11478350303318
ARHGEF26-AS1	100507524	-0.882579251805311	1.43570942537394	2.96151167906672	0.0852681875304036	0.556073550138136	3.08941640026957	0.453753891788963	2.07448861824291	0.597569823472239	0.607233233506866	0.736070715613635	0.701678247845806	0.665243019911646	0.642741965136608	0.741256659898524
ARHGEF28	64283	0.936386034801148	-0.953059928253677	6.24153547572477	0.0124788240703701	0.236440170907517	0.0611183751129313	0.0655015156431171	0.0327482079036556	0.0383386773690146	0.0780193041718734	0.0656559673663959	0.122995687830834	0.11433474453741	0.0971530419457871	0.104762977698808
ARHGEF3	50650	0.262097690663196	4.53397905731128	1.43593705079431	0.230797947163367	0.72948710797591	4.47304133686884	6.68304345147033	4.64720453863706	6.29587580228441	3.81512024433544	5.73688498796939	6.97962649725717	5.82644818575343	5.68013606568436	6.97206678585095
ARHGEF33	100271715	-0.215587455905712	0.624770418019745	0.44108691010017	0.506598316173725	0.884601408552781	0.430026710345458	0.389900409782951	0.402026031160608	0.334774565985258	0.28977839078013	0.39704328583454	0.345755270446742	0.30543963964676	0.28887255622072	0.356078468303304
ARHGEF34P	728377	1.01429378427402	-2.03288939641532	2.67355117399694	0.102028139764033	0.581228644488343	0.00644276633633538	0.0428865616535525	0.00224912006534924	0.0313774046783197	0.0609060308558989	0.0822653684074737	0.0752206875239273	0.0765362114609262	0.0885073075363283	0.0671536637603407
ARHGEF35	445328	0.625515552738697	-2.12734243598213	1.33596117906806	0.247747480197823	0.744211297715989	0.0109480152295691	0.112116849195656	0.0305749418099537	0.0697245307365883	0.0667715737132498	0.13156825670646	0.135339290178102	0.104044699428208	0.0843696253751469	0.110036927851206
ARHGEF37	389337	0.371685997213433	-0.0816409596592302	1.1947497081719	0.274373573292126	0.766931588670773	0.148463937940138	0.131134079196942	0.149652242161166	0.158513816180597	0.195243375510346	0.232081739768679	0.235149118875054	0.222977368914078	0.244369179733973	0.180306256151939
ARHGEF39	84904	0.230331633769686	1.12022766889129	0.218090210602377	0.640498950736836	0.925287095566717	0.482253815685069	0.158480130894662	0.462337320985912	0.194148773835754	1.1808897936649	0.705516420666318	0.442425246539492	0.740235713097189	0.923682117265566	0.407271253674574
ARHGEF4	50649	-0.0512856172503676	5.4741887576077	0.0843116381830669	0.771537273662828	0.958497426958269	9.82163113713085	12.8456827774429	12.418093118436	12.9588127617359	8.68812883256192	13.573985105276	12.9910782795993	10.7843888605527	10.0097310082581	11.7332946049641
ARHGEF40	55701	-0.0702926206825227	5.84380198274013	0.175343677622564	0.675405731317748	0.932727709283714	8.80589336279166	8.22176752605264	9.73120589162618	8.76352426796565	13.2046257068892	9.97911193236903	8.5084614301056	10.1181058578334	10.9304633262015	7.98089463331491
ARHGEF5	7984	0.261473470893862	-0.267847515540402	0.304647861568975	0.5809831943597	0.908851275472558	0.0592246129984415	0.166790156742561	0.0413497117553711	0.0961447589414403	0.155018822492326	0.302116426384615	0.169475524326118	0.164162363766191	0.170326060633047	0.156163383799199
ARHGEF6	9459	1.00000897148764	4.05090164577546	6.50973151798269	0.0107285705259586	0.224522733061659	1.26970796174884	1.09761097369038	1.53789955338813	1.06688581301782	5.01002489352429	3.41507677503656	3.72456317997469	5.21506037134941	5.61669162380311	3.46166276081993
ARHGEF7	8874	-0.0108683574878458	7.84644325043948	0.00800366229850624	0.928713806663026	0.988694175157635	40.1893257158129	46.9557986454973	39.286132873401	46.6797348521548	36.9284557276132	40.0081312883005	44.1153311142271	39.7990183565098	39.2362332092512	43.3435027288537
ARHGEF9	23229	-0.0337936362506507	7.97003997564025	0.0639928933010196	0.800292812668933	0.963339230498436	50.7929744902597	50.2103418565162	51.0950573444954	50.0608674945482	35.9135368822738	39.8737337187434	48.3540077987783	43.8080370577646	40.7569730513562	49.2162477531895
ARID1A	8289	-0.0752987429322136	8.14049547612859	0.421155483693894	0.516361042802866	0.887677338479335	34.438565551697	31.0978968230549	34.8772287711098	30.6063816763223	36.1394286678442	33.5701358995031	29.4235157591959	32.5714957071483	33.4488820210269	32.4347524986249
ARID1B	57492	-0.098320484874423	7.7538590821789	0.673601231079829	0.411798864480591	0.843352560900199	23.8545150497716	24.8295372490297	23.70005765021	24.7315284235998	19.5907298462337	20.9516476496228	21.7610934090726	21.1113004197217	20.4367032479126	22.9626491630746
ARID2	196528	0.127760516427182	6.24395027800449	0.733918490582568	0.391615994396432	0.83634292052594	9.37612198002091	6.93442712275133	8.89240545820291	7.10144069409641	10.90261256716	8.41648420512173	8.51421332463791	9.915205107341	10.1236167165547	9.31566656184381
ARID3A	1820	-0.545133008399305	4.29474035357912	4.49448885563091	0.0340042780338072	0.382308387912619	10.4036170554229	8.65199341365344	9.79178832607083	8.97699903201186	4.29442683253689	5.68683597866093	5.51760198005478	5.31301850902222	5.65506767004296	5.4826613591925
ARID3B	10620	-0.492313509672783	6.81717593515847	7.08188000861333	0.0077867273408462	0.192440283973423	35.4028161867778	33.2185384168394	37.1880256045429	34.6087998668066	18.3441602716319	21.2383674479614	22.509687191412	20.5646940162206	19.8944775452561	22.8422620635709
ARID3C	138715	-0.0502906406473985	-0.916242840160882	0.016873614186129	0.896646749686907	0.981376748704179	0.429926820284983	0.537292174159909	0.221310509997674	0.286637569030109	0.466646534933842	0.566472226324985	0.495443024335065	0.370988392691956	0.373556974842397	0.382473138333858
ARID4A	5926	0.0454163861303073	6.38323343746454	0.147299259330993	0.701129759490676	0.941357053672253	14.1542903208481	13.7967708034782	14.2124375169823	13.6998157953895	14.2912441641722	15.2595685483138	15.0260076969918	14.372568529983	14.5562274814168	15.2025713005461
ARID4B	51742	0.0809827036125757	6.67986967342577	0.408179079732733	0.522895182413639	0.889527661111911	16.0196813297717	14.9889693897743	16.0944273766405	14.4937599360159	19.2965533797421	17.8959204576896	17.0670830981158	17.5876418574442	18.0876490768287	17.4032366764016
ARID5A	10865	-0.189937822272749	1.59053616430637	0.309043797140768	0.578267543150497	0.907567094873096	1.60023985555757	0.94931867228962	1.51301956773302	0.947541164277047	1.96943452835043	1.54007473380348	1.10884624289645	1.33354014446516	1.45631637875068	1.11978582113515
ARID5B	84159	0.0254435804119573	5.43835935141733	0.0254259438553035	0.873310293743607	0.976823011774816	5.82455825547404	5.02813642775496	5.32002062361485	5.03706781487606	5.8683930961733	5.346604824806	4.88641324585977	5.91340080979616	6.2592965077037	5.09147439967247
ARIH1	25820	-0.0685948035222922	6.87832088616918	0.326344331054671	0.567819648845809	0.905288175538184	26.6005245799292	21.9852109578298	23.4987002188541	22.5509691949306	21.1327961691107	20.8280242511596	21.8182176794256	21.7458389523961	21.3495341517494	22.4867323412823
ARIH2	10425	-0.14469392805566	6.38760764109263	1.46758207539639	0.225727575528269	0.725355491870236	22.2888796726179	20.4994093771536	22.4348076499434	20.0541296670974	22.3327588402899	20.5866445667278	19.2977064942999	19.4091482454199	19.6942922180664	19.4231120239792
ARIH2OS	646450	-0.336206739969778	0.439740456153732	1.03514093191887	0.308954261619675	0.788645153227841	1.07347184789555	0.859209368150666	0.95854738564829	1.06041550725419	0.81149189982957	0.700191359904883	0.646051728427364	0.632816120650647	0.885943045540232	0.738216035367228
ARL1	400	0.254458587281262	5.71241741099209	3.25590678195198	0.0711665645760015	0.521858524508415	16.3637380214264	16.0118298547766	13.9149036652137	15.7040955389819	14.4711015547297	14.2532944137348	18.268426718531	18.1628011888754	17.6161377997132	18.5633706549897
ARL10	285598	0.0297843908106302	5.07155874342347	0.0295128011459269	0.863600346020492	0.974542270914206	13.6384228274437	14.8837891092068	14.1809853730996	14.1888814638454	12.0649181733221	13.9826216294885	15.3183098735317	12.9658916100272	13.3543717580646	15.1679842717341
ARL13B	200894	0.169841090363082	3.55761712221605	0.321904705774456	0.570465228731949	0.905531176972306	2.76265992869357	1.67664603620072	2.78892241975429	1.73315438465925	4.49753860144024	3.31918835501638	2.60572167988322	3.47479062025492	3.81492284191577	2.78682531350296
ARL14EP	120534	-0.0544767504617656	4.93325472529763	0.0976813433482224	0.754630057271397	0.953291215213187	19.7555017368579	16.9011969534176	17.1103549815788	18.0352358433745	17.4525804065257	15.5336536149204	16.5470463415422	17.0669500174008	17.1711689435888	16.9240294849558
ARL15	54622	0.127567439969879	5.62818629477618	0.550218201794763	0.458228550711616	0.863291664256971	17.868076859149	24.0947632688359	15.2707290950256	23.632725653188	15.4826787990399	18.4615773370641	22.1221760219942	19.5991108470657	19.3697538312475	23.0367706859459
ARL16	339231	-0.30770992423149	5.09274255361802	2.98780460385694	0.08389383572854	0.55449860441583	28.5963669535537	35.8843676956958	30.6690161182774	34.072633953337	25.4563997068632	28.5436011246859	25.5907311597619	24.4108210843048	24.0677994533029	25.2274910461116
ARL17A	51326	0.0526775919949262	3.71413651905454	0.0527945684701407	0.818269963951632	0.966482113028056	2.89876507521183	2.68013701425511	2.1356463491146	2.52856410126625	2.50781140015072	1.90589956314409	2.58052246194773	2.54540391836218	2.62292079126184	2.44943402465724
ARL2	402	-0.272762429441247	4.24139803053371	1.8387565086888	0.17509676198037	0.680668131462772	19.7797046389684	21.8788251668848	20.2806552922843	21.1429720662915	19.0983189310546	21.7449687996583	17.6525706138085	16.4443784961218	16.7984490712111	17.932700665732
ARL2BP	23568	0.0625820415801332	6.43602621240622	0.273979904351805	0.600674427505007	0.916491098800697	40.3013401335143	42.7623005902999	37.5195338995952	43.7044491145037	40.6099147026176	37.4954534398436	42.9121970157825	41.2419634411009	42.3035694857257	43.388973471545
ARL3	403	-0.10268538152723	6.95896604013672	0.653445535839005	0.418883497562406	0.846860334813422	28.7400641463197	38.4525976899701	30.3526381481156	36.1430145205589	30.3990705789971	33.5062580985274	32.1567217048484	28.4478036506012	29.8119430219824	33.0483738023702
ARL4A	10124	0.197094725975701	4.56936884947188	0.892604447363709	0.344772501970014	0.808775418305515	8.47736425610206	5.93022014296953	7.03184621684551	6.54133534207048	8.39854767271697	5.37579097686425	7.05309524981852	8.749327401274	8.48454118912836	7.84380008582422
ARL4C	10123	0.118855414011145	7.71053852604622	0.674815652167354	0.411377672745819	0.843352560900199	46.1357173980518	62.5067323080739	45.0660205383165	61.0944807087187	39.1117208535968	48.5016526321658	59.1418703413405	52.3740197598012	49.6488831775199	59.1122614550738
ARL4D	379	-0.369669819316165	3.67826809463314	2.57255570971524	0.108731939004899	0.593319544567927	8.80061557359387	7.14005366834711	8.89454474782318	7.94472536283238	9.96889485016617	10.2809697768343	7.1355162135149	6.42646457221741	6.95672748899761	7.0355855499777
ARL5A	26225	0.131175070507946	6.07088710064142	0.961748579217428	0.326746717379561	0.798558100824583	19.310483984135	22.4597538617607	18.0900878750133	22.2599353260855	19.3758886179734	20.7610162940759	22.5755388556117	22.314063274539	22.0566349332231	22.8919583421625
ARL5B	221079	0.200330258265059	6.12075688824641	2.31067878632686	0.128487929529831	0.62148937860147	20.3913967427784	18.4248250327547	17.3167154808661	18.18199044517	19.124446610146	16.0329544105097	20.8847262161786	20.2125081913693	21.1822962224315	22.1233806599701
ARL6	84100	0.0538468314128236	4.36568591975952	0.050312131837245	0.822521028585264	0.966872608925912	11.6367950937746	15.2346119269151	9.94915759501867	13.2330179297971	6.96092929392906	9.09270065342423	12.7367550722082	10.7936307597479	9.6874946571287	12.7925589481936
ARL6IP1	23204	0.11886912782166	8.85134228121637	1.03375581134515	0.309278165145651	0.788862508435297	194.462889024698	209.037448000677	181.25861663249	200.801543456741	204.283898943499	190.322712426499	214.592519902742	209.49205901052	215.144048298043	220.735952980795
ARL6IP4	51329	-0.275647609067741	6.07946911319812	4.36934725744578	0.0365910060080198	0.39605044033619	39.7416816105664	39.1990496204702	45.1185210743547	41.8295408662332	38.7643834314405	42.8063819236739	35.5781386140533	33.7324226040042	34.9941555586775	32.8647103834133
ARL6IP5	10550	0.0572334943257732	7.17483884022398	0.213895162087439	0.643731396534134	0.925708535961453	72.2955889900274	72.0294065419621	61.739381572814	71.5103892129497	55.7409505267259	66.5378017786304	74.7693010198412	66.0062304206218	64.2473904284137	74.0941590072706
ARL6IP6	151188	0.159868580995826	4.37304776469907	0.338978599373263	0.560419387842978	0.903122408911578	6.86239880021763	4.34321868622429	6.59462059008113	4.44154346083321	11.3080542649557	8.27139391561524	6.32889973756489	8.89381264757921	9.43169545192343	6.73603321988065
ARL8A	127829	-0.29575617236551	6.96690385233188	3.05138497386781	0.0806683247552472	0.546714057889312	65.7795220442491	98.9285848241872	68.9262453346063	94.6183748841666	50.4367433139577	71.8887763566566	67.0746925641224	57.3607991945152	55.4878702586846	66.2589727990884
ARL8B	55207	0.101848055054232	6.94468386401238	0.534452165532264	0.464741067414288	0.865281218642325	41.2042728735641	46.7824098485649	36.0061653865981	48.3961176174107	32.3219087737859	35.2727085873853	45.2110054959805	40.634392208289	39.4324372255499	47.4711772004167
ARL9	132946	-1.0347102009182	-2.35243749387277	3.90093439811013	0.0482592599190706	0.445923659692681	0.269989929006718	0.116126769998228	0.373235556107692	0.121375238560596	0.256878870067648	0.438023146505091	0.111253789174849	0.186940873571069	0.0976999208759632	0.120605776849142
ARMC1	55156	-0.0494078060137489	6.126828141324	0.136625931971565	0.71165860320212	0.943908223180863	25.4708321516766	24.1770328941159	24.0267833116532	24.2499906280246	21.455524085186	19.9491720811717	23.1603179062316	21.8585263375306	21.7453659379594	23.5659406101324
ARMC10	83787	0.112188782908695	5.62867784140165	0.592818945508228	0.441331115602166	0.85675400701301	17.2171491207748	20.192504188118	17.0008748574004	20.2477122338298	17.3628120696802	16.8372653345693	19.9081264151662	19.1993929887463	19.0359472088917	20.7968865292135
ARMC12	221481	-0.31770541368162	-0.0765295483157535	0.666754459171684	0.414185443860861	0.844588857988772	1.32033898484579	0.464561294171249	1.09693848625115	0.480820471186781	0.789524762413801	0.756242031897269	0.683883586398336	0.555791532228018	0.741440939109525	0.667233724274226
ARMC2	84071	0.175907812087158	2.20662059745528	0.359453689346182	0.548809799075966	0.898908338409861	0.930395701821223	1.28442815014559	1.25024587067337	1.35256719270492	1.12531012504804	1.05911610260559	1.37172110359598	1.34845145055055	1.1586959566842	1.42765474242163
ARMC3	219681	0.283467542984827	-0.919691464354252	0.401292092949782	0.526422719662623	0.890919060443983	0.0457808383490014	0.133247598835894	0.0681326715713	0.108321002868064	0.253498537992483	0.135733531446734	0.139003399893507	0.157021059978123	0.181650061943567	0.131852016088825
ARMC4	55130	-0.0451645550946759	3.08982558368797	0.0281258128347597	0.866813378545042	0.97495422629771	2.36857062838935	2.95741360876512	2.16232946915025	2.99790477508031	1.78864007714159	1.93616300252871	2.36818038161132	2.27227883153997	2.2882115047052	2.30579613822447
ARMC5	79798	-0.369585603873167	4.53210116266241	3.62957817495514	0.0567612012635357	0.479017781352855	5.11413271114516	5.09583195795593	6.07219293065254	5.33079632178465	5.26368903151803	5.6660346273801	4.35882489563193	4.01914994944625	4.35409406512277	4.1707144900255
ARMC6	93436	-0.291828084545347	5.13329092725398	2.82807563115871	0.0926292926250607	0.567566102055947	13.1798144842348	17.2636019285859	15.9767220148221	16.7579981907247	14.2717878336601	13.6101921416367	12.0933047697674	12.396633804016	12.9307538186148	12.4817284040723
ARMC7	79637	-0.349267093269921	3.51080049048633	2.24832901996639	0.133758770517407	0.626352191147282	5.49946372420043	6.30817594327426	5.87064769343425	5.97077111925023	5.57895028585157	5.82275015067468	4.59791083280491	4.52736016572873	4.50346901924229	4.83264965218038
ARMC8	25852	0.0554861154519975	6.29758150669304	0.188749096549643	0.663959779050883	0.931143338542933	16.9069446081207	17.1669181761029	15.7240937433702	16.6423562966636	13.8638599478811	14.2912812895026	16.8265235919532	15.7646803445575	15.3847405738903	17.9775231926881
ARMC9	80210	0.0595875666164168	5.56767820010771	0.119724849331025	0.729333104382668	0.948596001795615	5.18948515007247	8.36714323979295	5.70304366329197	8.39324593819531	6.45892299140568	6.69299880242462	7.37374302590205	6.87297577020702	6.96798800764333	7.31245927842637
ARMCX1	51309	-0.123179643001614	6.52130244126998	0.693577810498681	0.404950094288363	0.840907586533666	49.4935867329763	47.2438326056364	49.1471727462126	45.868300139159	30.7655269314927	43.9111986665075	44.0709588115802	38.5265132224729	36.7647087366656	44.7455687358054
ARMCX2	9823	0.0446954264202316	6.74695974541928	0.0870253264174643	0.767993457073728	0.957341942308012	37.5507017209456	45.2738778150669	35.0398431256891	43.100665615907	25.58785028695	35.5108229870921	41.6470991093992	36.2739681833502	34.1297478986431	41.5825263937183
ARMCX3	51566	-0.060006430623821	7.66712329609332	0.211203084165106	0.645826068866109	0.926194468300143	64.4438142430886	69.1972082664417	60.1713616512231	68.0848233628007	48.4144061854925	53.9543594126365	60.8895297913213	55.8517594233641	54.7588311884953	62.9014366911282
ARMCX4	100131755	0.159841992334234	5.52619173496739	0.974262913733913	0.323619316734643	0.796437986058819	6.00156647542189	5.54963458365059	6.60872253455474	5.03392812220345	4.49440117616443	5.42619166641782	6.56624564574289	5.79886208909304	5.86261229319378	6.5945455174552
ARMCX5	64860	-0.0670289435174408	4.70242821942226	0.132052772537742	0.716313077067424	0.944299112164148	9.92726648892283	9.20131356418813	9.61815471192296	9.04244272968087	8.88558979545004	7.95038751325413	8.77538310257408	8.85108273395941	8.1530204419494	9.21087464314439
ARMCX5-GPRASP2	100528062	0.189700451288902	2.39353213938053	0.426939984424475	0.513494283912779	0.88665418622847	0.87993144131424	1.46080571367604	1.22150966602961	1.50659325305699	1.18234493120243	1.28051978170625	1.46594091809284	1.39763003303886	1.3681956432112	1.5303097667167
ARMCX6	54470	-0.163893879357064	5.59671142833975	1.24367858594144	0.264763276610006	0.759836107026859	25.5184663081549	28.2964743128799	27.2621326512876	27.2385345027022	23.1193228505552	24.8202055162316	24.1888494122998	23.2059103391637	22.8099709208745	23.3681915766362
ARNT	405	-0.00196558158889787	5.0431000391939	9.45879771627745e-05	0.992240188279093	0.999339293104473	7.423565947989	5.18393456173212	6.40650349432578	5.37616447299342	8.96861876404798	6.65258517423915	6.0829002568752	7.13173541679712	7.67564695834254	5.93746546777501
ARNT2	9915	0.0324388384330027	8.21604045526197	0.0724530252482509	0.787798098453127	0.961717242900509	38.4143350708523	47.7035293101256	39.8195328216046	48.2220898542681	47.4016390822248	47.2841541261294	47.3323359331243	44.0393702233004	44.5278902098476	48.6205398718604
ARNTL	406	0.246700942835508	3.41836937734131	1.09467246397214	0.295438255808048	0.77944565138398	2.97094574316464	3.61152661248949	3.59240882463526	3.55559067752076	3.78162981186034	3.62583229751386	4.25832486284146	4.18611107604431	4.09370353471375	4.29346268398157
ARNTL2	56938	0.240667484890381	4.9001450593744	1.31563868631869	0.251376272613479	0.748291736710246	3.09192277257442	4.94046352828593	3.15261748278685	4.86331631897195	2.93896644897903	3.48898875888591	5.02377136019356	4.14687731695332	3.93207209702922	4.705958972518
ARPC1A	10552	-0.120678585416808	6.77114113843095	0.955486243314681	0.328326741689723	0.799309214250268	68.4410323702209	77.1805622386623	68.6818454946747	79.7045436209671	60.8191434519832	65.4050662464879	66.1301384389225	63.0587785964557	63.6170167217188	66.4877207739902
ARPC1B	10095	-0.141721925764026	2.59414288632617	0.224469283440104	0.635655447046153	0.924089153733211	3.10777277602476	4.86451647931739	5.62006772488743	4.49356343684223	2.90247439161398	3.474780178172	3.78472165306063	3.75889995048176	3.40840060708872	3.91846672242328
ARPC2	10109	-0.141791789484305	7.60860086836184	1.25054116347964	0.263449143164516	0.758287708543277	133.357300673514	154.842762715735	129.647565697389	152.656274727231	112.144557288129	123.698059956682	129.031065412351	117.286755225102	115.300736536724	128.669262720108
ARPC3	10094	-0.100946571931087	6.77757576993657	0.704127235512575	0.401400348714286	0.839656876974288	116.195279608291	132.780090384015	118.771674013485	124.776852853956	105.607301257701	109.905303365821	110.54601428187	108.976248178523	107.531560622622	115.881624524738
ARPC4	10093	-0.149224482007784	6.27350590617806	1.16936397085601	0.279531965907659	0.769750394008261	33.8418499815193	48.9596589752448	38.4352458888292	47.0127496324488	37.7278396478772	38.4941576077754	38.2791606691734	34.780766012101	37.2448467067646	37.5784348406624
ARPC5	10092	0.00779715802219868	7.6874994318936	0.00362253725188566	0.952006287355926	0.992478798231916	105.428732369012	107.626564010641	96.3479735582466	108.333253890404	77.8608020584954	94.5603640736436	108.818664530716	93.1648958393898	89.5429194070601	106.520270955339
ARPC5L	81873	-0.113458927252202	5.25949196685596	0.424417919994369	0.514740779613327	0.887026906511644	31.4366685400382	45.4898419252487	38.8359182218592	45.2505362073138	32.3213958572367	37.2340091868405	36.5680893690927	34.1355215255325	34.7869332147108	37.4779215793965
ARPP19	10776	0.036484862700175	8.667524480353	0.0744601175606476	0.784950217427361	0.961717242900509	84.1438080857992	89.317355780219	75.7669624987557	87.4090105550154	64.7714792123126	65.3092436012142	81.8983583284849	76.7824456565809	75.138814062458	87.2884987506212
ARPP21	10777	0.0994386350715196	3.33283735499836	0.0886725213264334	0.765871601860331	0.956568653397843	3.73547917484638	1.50942929796775	4.08978226193292	1.28936252019092	2.83121586611446	2.93885749565688	3.66814821477543	2.62770298063223	2.34708796670798	3.15064915575634
ARRB1	408	-0.0103394029206817	7.16509577627546	0.00497490826847269	0.943769412163513	0.991570860390643	20.3182432184882	19.0111348212414	21.3869299442895	18.8626802342834	13.4633729084528	21.4512612656082	21.3120018524594	17.3400152297825	16.2900626499132	21.3301112971595
ARRB2	409	-0.371225060806792	5.81859875539817	6.17228165249893	0.0129767141281547	0.240951190360604	33.9182326845013	31.6142701721398	34.6010577063792	33.7020702013887	24.0079753649058	29.5456410009995	24.6035228816428	24.2257928623842	23.7000137246066	24.6622870814148
ARRDC1	92714	-0.349720613224885	2.75581540548906	1.61191564361223	0.204222730597397	0.708355447788962	3.90404761524117	4.39151454832562	5.93471004818046	4.81949323356845	4.33140262456802	4.22024428742671	3.56201493511303	3.57828751858821	3.94698985032347	3.44500816504707
ARRDC2	27106	-0.731320217437986	-0.377207131187644	2.38969834236053	0.122137194903068	0.615718423983426	0.635706667019488	0.159096824809959	0.546073540423384	0.180622487130128	0.156828677246753	0.426510407334466	0.19131426910637	0.276374612416498	0.168724740289133	0.215372910999908
ARRDC3	57561	0.11724895236849	8.13591742867433	0.632834601864111	0.426317465795154	0.85158081104723	85.1205509145344	48.71930846107	66.2370972601711	57.0995677075069	72.0163115325585	61.9943870872958	64.1959763947365	75.3321005938008	77.2976394792798	67.9687898571742
ARRDC3-AS1	100129716	-0.0163742120486103	-1.59842719016174	0.00169849373267539	0.967126260552607	0.994288400673386	0.108254954748017	0.144120787523209	0.113372910728156	0.0729997837673803	0.184868123671632	0.121964878256813	0.133824701798811	0.132274710372758	0.116070178669232	0.112835332713218
ARRDC4	91947	-0.481852843664566	5.96415112872213	4.9348203926906	0.0263207978590404	0.343939164683159	25.0452722192178	10.3666872157187	22.1166157068427	11.8610019946367	18.3511532301502	15.8217986170904	11.3773207415076	13.4471862587961	13.6117399256635	11.3420436369539
ARSA	410	-0.279205799822751	4.44340233170243	1.74909304843777	0.185990789438833	0.690112381701763	5.20575121813437	5.23898781463948	6.968217010437	5.51440197402003	4.32985260203017	5.17669255600779	4.82607850736127	4.69135327942908	4.65855160249404	3.75265922804376
ARSB	411	0.120571818849903	5.74062474934142	0.505179420044271	0.477233127619123	0.869581140164826	6.88846016517227	10.7871404624055	6.61606285720398	10.5731727662049	8.24875960485566	7.81111215400002	9.17978819237425	9.04923735933756	9.08869074876949	9.82189925453718
ARSD	414	-0.0968621949916485	3.93067865705894	0.184236854456458	0.667757156872655	0.931143338542933	3.20168153759594	3.19762315712438	3.42054580650499	2.79956917218641	2.17686151860649	3.25978728077038	2.89450462243932	2.67119373154263	2.80504144814014	2.9569008828428
ARSE	415	0.578059882279767	-2.7375150168574	1.2111093157436	0.271112535986083	0.76265549115753	0.0576438194795508	0.0553425947545996	0.0377306494602083	0.00809814041792966	0.0362554191347243	0.0649441075602121	0.063094128162528	0.0697002214873212	0.0869136832692793	0.0402340101539836
ARSG	22901	0.05302926342251	3.30991127295876	0.0409190762815399	0.839694205912779	0.969314661248665	4.3838566927615	3.01910437185491	4.37947684776761	3.66682921068936	2.72240240764779	2.89733072129306	3.31404554402243	3.77680112566491	3.76114519303836	3.8146605797576
ARSI	340075	0.0321573601900539	-2.54596962471634	0.00178117790354904	0.966336071148661	0.994288400673386	0.00855238070033279	0.026275063300605	0.0537402632096961	0.028835721342909	0.153874005819833	0.00321183165349486	0.0381782816783157	0.0957916161161731	0.0401178779052126	0.0159182869349357
ARSJ	79642	1.99238030738033	-0.770353010787827	11.3759875753304	0.000743996576278169	0.0506176203497977	0.00578995076484693	0.0444704603853228	0.0384033164471645	0.106285063539895	0.116531954277408	0.0152208413694586	0.240572644244784	0.343905764195953	0.118338918934745	0.174581889378292
ARSK	153642	0.176212640390057	3.15955422631486	0.479220431284188	0.488775641543868	0.875969998138371	2.35630744283545	2.96863965314795	2.02391489996574	2.66642349192296	2.48653547802909	2.66384420377804	3.01129583478141	2.80602311231561	2.79718070093761	2.8816163393203
ART5	116969	-0.286800413347447	-1.52692261749088	0.195920270122535	0.658034237165214	0.92958500558021	0.403002688968002	0.0184794860033347	0.409456728219409	0.0338006993459889	0.302651833283208	0.210078611755606	0.111535444337317	0.20823793511714	0.320444747514411	0.120911107929773
ARTN	9048	-0.339588519520289	-0.431159114201591	0.804370879026654	0.369789753124105	0.822839403939872	0.255434916373022	0.492258715503953	0.389107026943547	0.584599091404617	0.407883637942173	0.308714187217322	0.425808998444725	0.222260978103196	0.345456556073993	0.2956330493012
ARV1	64801	-0.156534648173252	4.41131038553109	0.60296773867168	0.437447934422479	0.856253509690018	17.1509560936525	16.2971034663415	15.9725876417242	16.2211076608084	12.8610368537995	13.3395814908938	13.8514586158044	13.5001674817052	13.565752335331	14.3599163875175
ARVCF	421	-0.313485725827959	6.40043618514088	5.57542526435586	0.0182142412157564	0.28640986946587	20.9784261975431	20.0232442241189	26.4706251802958	20.6509442807907	22.1983039817554	25.4775625343071	18.7606415672489	18.3656847836027	19.4434031610198	16.7702631533749
ARX	170302	0.0369708455477007	2.94116865073555	0.00791544350848916	0.929106723018394	0.988812953582469	1.70265381645222	1.15815066768289	1.98054664382268	1.23924371963351	6.07259118690994	3.5888229083058	2.48863190674612	2.70610861022514	3.22717199400974	2.43821741353127
AS3MT	57412	-0.309320848581362	-0.285532857243091	0.54559074132538	0.460124932758153	0.863959784555427	0.497920113030783	0.129352655168922	0.352752501798456	0.205737427892657	0.401929132278783	0.503231242209011	0.282871556417803	0.32433050943588	0.323852743038788	0.204433149728068
ASAH1	427	0.230343146021415	6.63247596758878	2.80738435264104	0.0938312510751756	0.57015853485977	35.0723724248525	41.4794227434247	31.0746400663412	40.2002949792598	29.5965306541613	34.676832431653	44.6353941792659	39.4165247759463	36.9491795998524	45.9187745715532
ASAH2	56624	-0.0260801287882411	1.34724317426285	0.00649184213726706	0.935782359457708	0.989763170378309	1.11642287203036	1.18728404831226	1.02060938667662	1.30928644434398	0.826647546623498	0.841345810307545	1.08855713289078	0.946683209410985	0.975831945666729	1.13836291309868
ASAH2B	653308	-0.169495298783942	0.512494309509914	0.248120020795633	0.618401950381195	0.919990959198877	2.70023056605369	2.19093863080794	2.65386508913383	2.83243639531777	1.69753412815351	1.45089568824462	1.98284284007272	1.94577721960908	2.01826591829998	2.11859215246717
ASAP1	50807	0.0582214180453425	6.868274187389	0.188162799311698	0.664450122581586	0.931143338542933	18.9190835138897	21.4130214146604	17.2746229042418	20.7208609360173	15.0641531385502	15.0125657657463	18.7863015162579	18.6020326402163	18.1504741894012	20.1732299822625
ASAP1-IT2	100507117	0.91530620842191	-3.49506732759013	2.29921554834122	0.129439356405403	0.621963201210743	0.00889065802657277	0.0136571681393428	0.0418994125024883	0.039968370039058	0.0366010797710295	0.00500830666992527	0.0503736999139296	0.0452638718409979	0.0491519488142326	0.0446793631222524
ASAP2	8853	0.244756393402054	5.90534349232737	2.46483712757783	0.116419769646963	0.606466493013957	8.3999293159021	9.71086645876284	8.00152965740336	9.24355771674161	12.9940939571368	10.024194568803	10.9878811436885	12.0248285376316	12.1643417625836	11.2554534322831
ASAP3	55616	0.0173590360716706	4.87568670116987	0.0039379310644847	0.949963243031721	0.992478798231916	6.64944457985452	3.86272278574184	7.37371480509198	4.29814735564824	11.252239194563	8.82678935418578	5.64716581617063	8.3069575286638	8.87742374073521	5.9069782714844
ASB1	51665	-0.0395893511330681	6.0078553869725	0.0905190644376503	0.763518306956554	0.95618565407291	9.32179248636348	9.94546843304011	9.54939711815882	9.82918104158119	9.8951328946204	8.41676536905889	8.99319426789693	9.28592471008311	9.78845271300209	9.11613758402847
ASB12	142689	0.311481435299778	-0.24060587552173	0.762999324914443	0.382391518462864	0.832659648193218	0.453867060857697	0.6971968491552	0.343696160458024	0.816152261516821	0.536589379845039	0.652950719465825	0.719320709591443	0.654110207365363	0.694855740429511	0.842169712309
ASB13	79754	-0.246040658980642	4.35279612032993	1.47443643506683	0.224647026573076	0.725355491870236	7.75521841206373	8.45565472517826	7.89962092969813	8.19924316316874	6.18590834561819	7.92956740856384	6.95242678445921	6.20402779304421	6.15357956848644	6.95156579085575
ASB14	142686	0.348317996467654	-0.517278347134549	0.905148209574597	0.34140502735504	0.806523504125303	0.287204656952582	0.152885007430738	0.190595038835466	0.127835841809964	0.166493604652931	0.224261719453	0.187481031055468	0.272173443422119	0.280117554419105	0.244523939128598
ASB16	92591	-0.259705177814965	-2.47663993004046	0.307790238548084	0.579039359386392	0.907568863018098	0.105522010588881	0.0778056339158635	0.0839881787470012	0.0474379146501443	0.0617832158453782	0.104619522499112	0.0391338714236355	0.0730633802269348	0.0636412138478302	0.0942743613332239
ASB16-AS1	339201	-0.184538556126878	2.83483789584396	0.488410206796625	0.484637333099897	0.873368219119788	3.15076573165452	3.51942138293757	3.14897527349672	3.29394551315637	3.51162884038788	3.18490375932643	2.65266873477023	3.07793526678718	3.25551020669064	2.71043590228747
ASB18	401036	-0.21069238862482	-3.41524400726726	0.092569715853374	0.760935364842065	0.954990124676732	0.0708872915673313	0.0197985071313386	0.141728276837467	0.0144853246876029	0.0117910687627823	0.0726043600757903	0.0464708903819568	0.0656180754525816	0.0518214823394751	0.0287869891351557
ASB2	51676	-0.039507603970429	-1.38869275959985	0.00881693037539311	0.925189776631712	0.988222704297393	0.0811620210893981	0.144623075555404	0.0781991792012759	0.105811624727188	0.178201589392211	0.201169685927365	0.150498653317433	0.161978254647403	0.104425597637691	0.0978897373261
ASB3	51130	0.137905428457592	2.15467630821925	0.225299515829837	0.635031285135276	0.923932727497552	1.78135120022491	1.73360678068783	1.53725886453506	1.49634646636576	1.89620904477161	1.96955342373245	1.9794630472974	1.99033454108682	1.74980061629848	1.97287008597132
ASB4	51666	0.260478432919663	-2.49586638681759	0.0758426866037869	0.783012393726944	0.961222815681119	0.00472199959518025	0.00725358485643445	0.00989048196101275	0.0053069926483608	0.164156098010723	0.0266000806658426	0.126475541919692	0.0312526675789191	0.0166126202047343	0.00263667441019569
ASB5	140458	0.576459019015879	-3.18014395037759	0.433140878836507	0.510451777732111	0.885644726769731	0.0119226982185337	0.0183147629521329	0	0.0368493461143362	0.0654445189963341	0.0134326455551247	0.107470646129286	0.0303502554338286	0.00299611657137689	0.00665740702845051
ASB6	140459	-0.232164139147554	5.36673568247327	2.15964020458616	0.141677861246302	0.64095137176408	8.90149435759672	10.1480885024427	9.8214839730528	10.5048141887584	8.31861559413057	9.0891013839319	8.45364155600345	7.94997624545954	7.87161953973489	8.15642621588396
ASB7	140460	0.0010062971913015	4.39290850396537	2.64526451161373e-05	0.99589632744687	0.999638148265564	4.56607751304079	3.87031294177336	4.25612369253733	3.97250908735498	4.63159144246617	3.99865404427809	4.15472713887034	4.38445489460731	4.30996047394908	4.14032365929296
ASB8	140461	-0.0718005988549753	5.56478690209146	0.242314176619246	0.62253966805719	0.920790096542651	19.217876947159	18.5342667528876	17.788847497223	18.6124863911177	18.046041217945	18.3000248181983	18.4628153892136	16.8944621374259	16.6084132364555	18.5832408806495
ASCC1	51008	-0.0685727638870065	5.27210629063975	0.188292423831925	0.664341634391766	0.931143338542933	14.9887922821817	13.6602287457413	12.9464887257048	13.4321598707262	13.2606108261446	12.2271103920375	12.9988851200926	12.5057485619958	12.7456663196684	13.2677239978531
ASCC2	84164	-0.0857375343324504	5.03399455979729	0.256004518770162	0.612878488552627	0.917781239635068	11.3599367264249	11.7465216085713	11.8735533742513	11.7500689854211	12.7917683733384	11.5194725811684	11.1095834804671	11.257711769828	11.4252187865979	11.1326950259588
ASCC3	10973	0.540961046551433	6.4116838813784	13.4798269978852	0.000241142034354674	0.0253558691929262	8.52349827675749	7.86066177707197	8.432416507743	7.77357712107653	11.851013324189	8.39151273327047	10.9036191261641	14.3607536410974	14.2634721122891	12.0811160217936
ASCL1	429	0.403268521914263	4.16283884865321	0.181079352840257	0.670447298014345	0.931794079342041	1.31574222536491	0.0558327465599946	2.18872702655745	0.0326794523145438	21.1512050620937	13.2758475381386	5.451686483263	10.0258000131989	12.7981302506989	5.58523216254167
ASF1A	25842	-0.195730371291922	5.87313111368107	1.72298706527512	0.189308997729969	0.69274206924236	27.4921745043241	26.5266721753095	25.945526233668	26.8401110870332	21.0871205774763	19.4352492412259	21.5201912860549	20.6954543565148	21.8015564176918	22.271866791475
ASF1B	55723	0.50134274868628	2.31061477773706	0.705469286913768	0.400952014496581	0.839656876974288	1.81508099517196	0.464698755770742	1.85173134364694	0.322405168631786	6.50369400342717	3.61979921520325	2.02028140231457	4.5354713372353	5.1484014020774	2.18428140047407
ASGR1	432	-0.68683975359591	3.62754940989329	6.34410783736355	0.0117771827188891	0.231355336331711	12.9810439330358	7.05899766986663	13.5129647512682	7.10220384613206	7.30343741530888	9.93500093335698	6.4666357484319	6.17766020932518	5.74221588626764	5.74905189854436
ASH1L	55870	0.277724238288933	6.90533154268465	5.61649247033301	0.0177922221960559	0.284240024765822	9.17262418118128	9.13007382851122	9.0449339562174	8.98266245310253	10.6560206660368	9.14984577344433	11.1287503589642	11.170067900305	10.9914116672694	12.3870757765814
ASH1L-AS1	645676	-0.35011603882908	2.02196190983612	1.3733109741792	0.241243826158133	0.738516616840601	2.4226069857912	2.41504488389099	2.02682363428746	2.66590452695091	1.98921153519329	1.96808091737012	1.70483403208058	1.73189622058832	1.89914584822909	1.76086890529215
ASH2L	9070	-0.0112942064759386	6.02694886383334	0.00751171543729257	0.930933701498248	0.989145125066367	20.8615129008922	22.4943282443423	20.53858455266	23.0374414171085	20.5963880410246	20.5701532210826	21.2046444641558	20.9831204917618	21.3230939004127	21.7692677127674
ASIC1	41	-0.182816032574313	7.5655323929906	1.26964148334412	0.259833948148834	0.756157555793659	43.8447853608408	64.1425827799011	46.8480086718368	63.0184250006589	36.0599415735235	44.1995038916022	48.8094941423044	40.1397941552933	38.8776431372877	48.3153989275101
ASIC2	40	0.304097722847335	5.30313731687143	2.1042588107147	0.146889503397236	0.64950129823717	8.90255787013129	13.8285612349114	10.1997477345455	13.4162871044809	6.65426841727958	9.75813989992253	14.4295065597306	11.5274220432403	10.8523172230644	15.1532573946413
ASIC3	9311	-0.579240922071234	2.25509445034985	3.48621742198721	0.061881828847562	0.494521408672512	2.20834493773004	2.03777460824153	3.42417546778834	2.46877445042518	2.08097331833872	1.95173321343928	1.80067671357294	1.57323447661151	1.49031551252646	1.49888901164148
ASIC4	55515	-0.210216663220664	5.99227501223398	1.28374296699528	0.25720425219829	0.753093516888206	19.7457951004306	30.7416516046585	24.6888408595681	28.5535163358502	15.4534331783328	22.4682463637326	23.8341605683286	18.4088119030638	17.477170734063	22.3952375108876
ASL	435	-0.223260443812804	3.8067245195278	0.927809226915594	0.335432843864856	0.803083517869298	6.91597814106979	8.64447031612884	8.12880467797263	7.77277600539064	6.27893300223457	5.34763889654734	5.92814195417369	6.16294202146705	6.40553142509449	6.2600487020041
ASNA1	439	-0.0374620120127977	5.49308441787914	0.0568363864925081	0.81156789660409	0.965530768463253	30.1183890429332	37.9768235394428	32.1997312420783	35.6253772865893	38.3299088983393	38.3670253495881	34.6382762238342	33.9785312552808	35.5990355097591	34.8166264180315
ASNS	440	-0.0239333849556314	6.9054429205216	0.0288094555357929	0.86521973984092	0.974853592655386	59.376414283406	57.8231780528446	52.9609166584309	56.0558742623984	40.5272715418858	39.7035264271903	52.2574105012961	50.2636323223905	47.5477738152132	52.0986459152062
ASNSD1	54529	0.0383438627682934	6.06045822966265	0.0759313816993199	0.782888728601852	0.961222815681119	27.8051821731053	31.2568390502648	24.5126089173569	28.2562930725879	24.3978709571564	23.6616404801139	28.3051971461475	26.4743202393249	26.2524462779926	29.1217412770242
ASPDH	554235	-0.494947101435385	-2.64453221015874	0.755581405448136	0.384714857702522	0.833525206882595	0.0951274860975393	0.146127774617365	0.30793125063291	0.0291579596082352	0.158230721615498	0.175377083562383	0.0801794549570462	0.140890304534968	0.0782348025405223	0.13520785557877
ASPH	444	0.0615932810322721	5.92872567343647	0.150773608210663	0.697797164169882	0.940316224900177	13.2987963652146	8.72475126867012	12.1669162637491	8.98032449304808	12.5925208665588	11.170231698081	10.625778895519	12.8830473756434	12.2631919462509	11.1231400291672
ASPHD1	253982	-0.362577204174047	5.0867818731581	2.72858219977565	0.0985667514724227	0.578336583022398	25.2406021987609	31.2189973442404	26.2355807815564	29.7200493140254	13.8648010427092	24.7414585206986	22.3144088526465	18.0938468924002	17.4382093024017	20.9225073823087
ASPHD2	57168	-0.0836667866010841	4.76934254235512	0.194102689342436	0.65952369715304	0.930238298850053	7.94657372984341	9.78313080945962	8.40502889304996	9.09337572071957	6.84106918982637	8.30513451255728	8.58493742770996	7.35891366364157	7.20704762938643	8.73747899001298
ASPM	259266	0.821306857064354	5.13683728731046	1.8398030644799	0.174974031047368	0.680668131462772	1.6177931441859	0.312074696009198	1.90530215428671	0.221801877901587	7.22718820978787	3.46318196440244	2.74975470231272	5.46789733596543	6.18963176572801	3.12628605629409
ASPN	54829	-0.976621893846797	-2.91738432609454	0.732541002676125	0.392060788566294	0.836684937484438	0	0	0.00749231438568002	0.0160807764558888	0.27488513000778	0.0120901792947126	0.00736990235738301	0.0655608806166086	0.0251690410708812	0.0079894159624313
ASPRV1	151516	-0.417534254579151	2.541249682746	2.21227389592303	0.136916727205031	0.632439155380666	2.85306082624262	3.31729724363449	2.92270566107514	3.50989944693502	2.42394326605055	2.7418198326211	2.29311765934191	2.27501549933201	2.05382550625239	2.30036379968528
ASPSCR1	79058	-0.320797473869589	4.03580134808691	2.22396245561298	0.135883913398746	0.631104490774726	6.81914516597899	8.72595676528803	9.10823559761346	9.03438453337214	8.56670806823393	7.88379825147304	6.86728542117753	6.9088793018061	6.84593179426119	6.31054829002468
ASRGL1	80150	0.101082675874711	5.60465796014456	0.372043278544773	0.541892607502213	0.895981351325038	14.4365836122814	20.7889481166567	16.9327667918489	19.7024877326989	22.2556252295033	22.7826359020163	22.3927064479955	19.9367352533181	20.4577378575454	21.3656997660023
ASS1	445	0.47100700584366	2.01379408922759	2.13128904034261	0.144319345082976	0.644996176682173	2.21803155010662	1.2833193051845	1.98008733337652	1.20797261234117	2.29285562870821	2.26775475584778	2.53155348367626	3.07431335780321	2.55363814353047	2.31878963823053
ASTE1	28990	-0.0937150800437348	2.76858235181719	0.114423410618397	0.735163273478826	0.949526577621769	2.96073794055868	2.69588959415819	2.22597793145869	2.90383049143785	1.84637822823337	2.3910121176536	2.40388280938174	2.3661126872564	2.0678995971726	2.60595307207142
ASTL	431705	0.153751227103221	-3.54612886454023	0.053092552209236	0.817766811078475	0.966456959886152	0.0278656272406933	0.0321038292719969	0.0802533243071065	0.0234883563510784	0.0127463636856929	0.117729986650674	0.0574124492285022	0.0496540482996503	0.0280099910330265	0.0855779879556106
ASTN1	460	0.184218203119967	7.99008056215919	1.79612317365479	0.180181891789127	0.685503489117906	29.0516321124142	38.2854515875781	29.9505967449647	39.1155797582908	26.5304305146354	33.8489011863054	40.0659349660471	34.4556048986771	33.5448385997353	41.9324099115109
ASTN2	23245	0.185595327936985	5.77911951304285	0.797940504013184	0.371709839147617	0.82378305566849	7.03960715617697	15.7496326945554	8.45090659532302	14.6174678030432	10.1294802845811	11.816994929996	14.3865050072428	11.6284413947189	11.3489850041478	14.3623890791001
ASUN	55726	0.0771406033171045	4.57638727215283	0.169310491760077	0.680725323777847	0.934680168465343	7.86653398688783	7.43307208386315	7.93342943029445	7.65114265913514	8.58436756254758	7.42724306105557	8.12258830587034	8.49805010496111	8.25492836537449	8.3276667868945
ASXL1	171023	0.0256424723327805	6.82702720870313	0.0445511854224065	0.832831465420721	0.968057552451193	14.4950508476847	15.8095875075882	15.1682420972284	15.3956015056615	18.7640235687241	16.1645897556857	16.4386221761601	16.4140907682277	16.8263843334191	15.7692592949244
ASXL2	55252	0.196905930178303	4.67220932550577	1.1402700652966	0.285595268600527	0.774140594380221	3.35012114685965	3.55517465256195	3.03007198705326	3.54875210324193	3.59445323843367	2.99881611940306	3.71954883294185	3.97248206716068	3.86589414014566	3.8846424726571
ASXL3	80816	-0.0223039965746798	7.44421801726628	0.0156174813629377	0.900547362528667	0.981539214769324	22.0631445623218	29.9372703001586	23.4081176365745	29.3972670181578	15.1520471848082	17.3275863231191	23.9579400963382	20.8462572226435	19.4591514045752	26.3914036666579
ATAD1	84896	0.0823354727566401	7.52547974652872	0.38523754925842	0.534813431963	0.893262735916612	68.6121544500751	63.0772312899444	59.9292793386365	64.0556741367937	46.8191667132242	52.6194834995626	67.5887963927432	58.6885320145324	56.8772687395292	69.0564668386766
ATAD2	29028	0.719055696666416	4.95369545731923	2.70078012428083	0.100299158120147	0.579086325437454	3.59256246986521	1.57532636289678	3.16762771509945	1.29663832313918	11.3057955028745	5.4698485932929	4.82592703621048	9.10552337456267	9.97069093456231	5.33126088119676
ATAD2B	54454	0.0423514466881553	5.52495146744885	0.0697230616904676	0.791740429247258	0.962089380302457	6.23642078080429	5.10849044648124	6.00772554471743	4.93554664671419	6.55029221021547	4.94387018802114	5.42807444560604	5.98606697522105	6.13015084199452	5.80675116324583
ATAD3A	55210	-0.252310321716327	4.48885667510435	1.70787577653187	0.191261209739361	0.69503274423949	8.60536064094228	9.00479652070052	8.96216715527525	9.20743568962272	9.81417977824126	8.61879608394484	7.56086805860255	7.75471737409815	8.28295449119498	6.94277227703699
ATAD3B	83858	-0.193266058447479	3.4691265394678	0.609949815779572	0.434806706012319	0.855934659647656	3.8592691142721	4.42914087495091	5.14542466060835	4.72524329887933	5.46229620318182	4.99604836075165	4.42295314784015	4.40951039738927	4.59916454490991	3.36502510111208
ATAD3C	219293	0.0343784164891677	-1.43038406699899	0.00768008073190618	0.930165932892797	0.98886599719481	0.0959230350519229	0.0539084772434672	0.12250972732221	0.0578474575694866	0.0920354179160785	0.113342950610154	0.0915861719229489	0.0905253977959196	0.0964199846806748	0.0914466190879996
ATAD5	79915	0.3612933700001	3.69125141808319	1.30621571106711	0.253080966174324	0.750006677591282	1.81957813814301	1.0687149779056	1.98588582016159	1.00299270349917	3.17576815187273	2.03046316483279	1.75824476041661	2.77619018249905	3.02556366454212	2.00780602052599
ATAT1	79969	-0.171910599829905	7.51045892247858	2.39238549448999	0.121927445542039	0.615718423983426	86.5078017386571	89.6501735101465	86.1084307510647	89.5337449726148	90.7108390469468	86.0819870629125	79.4679689652571	75.6164816718492	76.4360899401413	83.353269877404
ATCAY	85300	-0.184692453163577	8.49495058744035	2.07356002580855	0.149871326034972	0.651456905474836	73.8376263751794	84.664453151209	74.1948212717621	82.6728204445103	61.2830789648755	73.7440438065987	71.5309639621123	61.4619195861908	61.1226949519568	71.7377242548736
ATE1	11101	0.164251550533082	6.2607400859874	1.54976035527605	0.213170822409122	0.7170297402062	14.4717612871107	16.3338316312474	12.5857101043091	15.5711294817997	13.084299030836	12.7005605207824	16.5397874305004	14.8531182643207	15.4393239789224	16.8759822373603
ATE1-AS1	100130887	-0.167953833364361	-0.760957474768647	0.216079998878041	0.642043133760585	0.925614293507114	0.749998522452983	0.56875427505216	0.54683653155631	0.437461375068665	0.851151503150622	0.588278545282862	0.518342049501493	0.580005827817456	0.601198671888682	0.54070955854259
ATF1	466	0.16762904448647	3.27465122903179	0.470649095265605	0.492688705860048	0.877467928639571	3.60417693652082	3.67621525709133	3.32539719158305	3.66182069024908	4.08201152151349	3.6342612406081	3.78715892635438	4.04789656092218	4.38364745891725	4.35505775091598
ATF2	1386	0.0706852384690337	7.18208399712826	0.343694317282143	0.557704514613054	0.901579872366067	34.8062116920933	35.1680140572678	32.0106470273011	34.1772061416959	28.3077957913196	28.933834666998	35.0158332342538	32.5775645652334	31.9971639767979	36.6797623580085
ATF3	467	0.145423014183791	2.76706174009162	0.210999850519048	0.645984857700858	0.926194468300143	4.23622907964089	2.08003762877669	3.4501746784115	2.14246872710833	2.66786144460899	1.73863565371606	2.57555085391139	3.72037169262499	3.34951147064567	2.46680497680753
ATF4	468	-0.201944387653332	8.05188427991864	3.03953310874329	0.0812592854749256	0.547116534750894	140.175020318186	151.33951014123	144.996827163281	140.310518278742	130.418428834996	119.437936862536	119.589140408129	120.031762549786	121.994109697287	120.583833380715
ATF5	22809	-0.587536001945164	4.21589779780442	4.65690890824385	0.0309288242413375	0.368241089159871	16.0964601514698	7.53490279008408	11.6040438273411	7.24783567404704	6.98529864521538	6.91240102367989	5.89937521158244	6.62306742677628	6.2748782197644	6.37754865813739
ATF6	22926	0.119641591921017	6.40695366767666	1.03193066741315	0.309705640426194	0.789290643441668	11.6869902983591	10.6543530428278	10.6694786544541	11.0425281178617	10.9085089847027	10.0667282643182	11.7930313945622	11.6540049854351	11.7090522600059	12.2538985482135
ATF6B	1388	-0.0123162336176422	6.03489384741833	0.00743969030025937	0.931264791511461	0.989317953290134	21.8532986035683	23.9948143406518	23.3310269005239	24.5955414421962	29.7454522168683	26.8878008044209	23.9880010630895	25.6499928192843	27.3228468493355	23.1368905184876
ATF7	11016	-0.0401630426770702	5.01600838392496	0.0526209320060502	0.818563842962588	0.966561801801637	5.34175074539791	4.86695587831859	5.06412788627936	4.81252820892765	5.0449528087805	4.12623887662608	4.60590687183874	4.97042793259548	4.81307804648669	4.70362529711655
ATF7IP	55729	0.0261555881386186	8.22527636157759	0.0504820525623586	0.822226579473257	0.966872608925912	38.4222724847259	30.3118810164484	32.9661749897359	30.4251589074793	33.6182791241478	31.347948794961	32.3667186274193	33.5554497006595	34.0137753090325	34.7554370223202
ATF7IP2	80063	-0.0264725316889892	2.30761951520723	0.00868056028544828	0.925768885020931	0.988392854493693	1.4583493123555	1.20713901891278	1.58147322309642	1.32893467202172	1.27556843554549	1.25725988909087	1.3018605745113	1.39213267826827	1.3916188941942	1.25723542310419
ATG10	83734	0.00220333127939252	3.17765346273613	6.23780181641109e-05	0.993698392741775	0.999638148265564	3.37543946659855	5.0650473460492	3.79615125107389	4.57157384518829	2.46836012347012	3.00627839943333	3.8338074093229	3.47109340962511	3.5425595748893	4.11451628818731
ATG101	60673	-0.247105953179895	4.70081638324139	1.73823765072166	0.187362283045897	0.691223346944184	17.1961752606263	20.2290316621946	20.7463905912721	20.9788780115736	16.6744789713448	19.6854368994052	16.7311143795545	15.8272167888818	16.0411288939036	16.6991581128185
ATG12	9140	0.0917078135071935	6.67132473313821	0.465561957508612	0.495035992227647	0.878562701261213	23.337053564404	23.7156799581688	21.0474746085631	24.2108215337139	17.1765101888288	20.7941401831568	25.2785679950549	21.5781747276784	20.9454562407064	25.3303750083136
ATG13	9776	-0.202135168552988	6.39173238050886	2.59183055433268	0.107416125876635	0.590836474042653	16.7617421849267	13.2459527979084	15.6320666910329	13.8336853513862	15.3717685498229	13.9784382339986	12.641130223796	13.1356302252975	13.4052521791002	12.6358310607728
ATG14	22863	0.0482104257240723	4.60977547033807	0.0612524205445855	0.804527278059779	0.964379400950849	5.66682163688726	4.15217647662108	5.53403223595308	4.49692827779583	5.47682465462675	5.03124794563912	5.04161921327633	5.35343055628173	5.35559532533564	5.32086343881605
ATG16L1	55054	-0.0486687812046039	5.45764941318498	0.0921061545560633	0.761516499252891	0.955270323438114	12.4065137839595	14.6427403854867	13.4068111729303	14.3487989071222	10.879442541103	12.5706997129426	13.663050075958	12.0117673885944	11.8604420180375	13.2184781511431
ATG16L2	89849	-0.133548573126527	1.39268563563008	0.113458551244413	0.736240465656624	0.949604233672263	0.942832523366229	0.659497964121805	1.82053110102692	0.71430883985713	1.90607161576823	1.47006058855555	0.940921790293132	1.34574872003016	1.44272999967035	0.874299108481783
ATG2A	23130	-0.274299458147619	4.25610290312676	1.8175649309415	0.17760340328929	0.681819078292066	2.81776453106598	3.20987917968248	3.4034928497327	3.2018761268966	3.4915236219172	3.13152527868585	2.51602198652596	2.84462233727098	2.85799479822126	2.46647424299595
ATG2B	55102	0.109648932107088	6.02539826994393	0.608897067526044	0.43520338615497	0.856005045741096	5.58106912275706	6.28153259682331	5.55953623978342	6.39956659209487	5.446646725696	4.77296183162336	6.38462230911409	5.77477610685299	5.73263242372698	6.74871199525601
ATG3	64422	-0.0556604136999956	5.33524284095347	0.119497301216668	0.729580347634957	0.948711771182518	14.0324742165957	14.498844683452	12.9500540728973	14.5274102363399	11.9926786988189	12.1397621999509	13.6229610410548	12.446726043355	12.1892890389606	13.4698837769533
ATG4A	115201	-0.195757562549966	3.37002263984244	0.576066436269805	0.447858295980802	0.859115505232904	5.19702377571804	5.31619434561835	5.58165118018959	5.01209448816339	3.43378444638397	3.5913649445493	4.36905265101291	3.9489774488683	3.98855493747212	4.16551713700364
ATG4B	23192	-0.259350071038129	6.20218262439892	4.25847021614289	0.0390550769216927	0.407170111536223	26.9170993727406	26.9621633105526	28.5682594084004	28.8472366089168	25.1011055767927	26.3759384880207	23.2761206830776	22.0164566342252	23.143890802778	22.8068896154253
ATG4C	84938	0.393902664671662	3.31304627904114	2.07389063049914	0.149838851740192	0.651456905474836	2.64490222259022	2.88679895638767	2.3187007724517	2.79376925761725	4.52097236030783	4.17479868080733	4.23043758599358	4.19156414268212	4.6608871863018	3.98271799132783
ATG4D	84971	-0.352689728181573	4.74752875731326	3.42624420184781	0.0641678742624215	0.502078572498782	11.3163778836416	16.153295149489	14.3442257551018	15.6556076226346	15.2030575707985	13.0568751510684	11.3359370147751	11.1015998514165	11.839380946644	10.7656289920044
ATG5	9474	0.0160440625102071	5.06338309255726	0.00842577331833638	0.926863291412028	0.988549617267283	11.2967115395412	11.1840082325015	9.7467711848986	11.1197528205093	8.69503179017988	9.34407371236815	10.5537319817629	10.26429733891	10.1438994159631	10.67939616449
ATG7	10533	0.0859372151918433	4.13683285707927	0.172345609843351	0.678035548241648	0.933464539384487	3.1655926298196	3.330611799603	3.08687209355509	3.47339359188245	3.6891221769452	3.57052603663712	3.42865191745839	3.66558860324808	3.67968433378475	3.69889870843835
ATG9A	79065	-0.181401343121338	6.19857931907777	2.02516719697036	0.154711895013534	0.656703146128896	20.8042060782959	21.5653063267981	20.3133109620809	20.8408461689631	17.7122029057102	19.4441884891137	18.1611710078374	18.1648962807659	17.0154759342293	18.0601186809659
ATG9B	285973	-0.241173635312802	2.15886511867955	0.580544385266929	0.446099018374965	0.85771008025566	1.09304384335566	1.04865025545103	1.44639653153622	0.862581142501315	0.678677014705355	1.0692023333093	1.02642317993526	0.785511170678433	0.80915575494708	0.896773531129248
ATHL1	80162	0.272609864230678	1.58526249552159	0.530159535601932	0.466539795135165	0.866462016434304	0.643706221436482	0.526235595606588	1.29909119916553	0.465742194476707	1.06152091208635	1.03025986849162	1.11564264865569	1.17586065209271	1.0969151323154	0.691099149200667
ATIC	471	-0.0198182267650861	5.32964674842514	0.0150230000288731	0.902448919733525	0.981765520619318	21.0635260099507	17.5423703412404	18.8969902319784	17.2070018142587	21.7271432772455	19.5823156605721	17.71796669713	19.4051887426192	20.684921401069	19.0089751100228
ATL1	51062	0.116555364593076	7.0537520038626	0.706285460364384	0.400679713892828	0.839656876974288	47.2630745493887	53.73072103215	44.2524203766064	49.7901069588266	34.6118401339501	43.7166332690123	54.6679138090928	45.9752625926687	43.5604930483727	54.6017753491759
ATL2	64225	0.0189568842996284	5.74962967969986	0.0172395410325095	0.895538440531028	0.981376748704179	18.4297596036068	15.6735358139905	14.9947698837609	16.78802008802	15.1843954306654	14.0550716897271	15.9296520225713	15.9499879518999	15.4381484266951	17.3555654251172
ATL3	25923	-0.159473828369295	3.03922311558923	0.295504768601889	0.586714348620843	0.911330562631055	1.73404212414199	1.01847606955813	1.41738319387493	1.1589746601404	0.76018765092915	0.969817391273051	1.16868901885035	1.14122020200977	0.847755683412372	1.08216848358147
ATM	472	0.25142330321934	6.12717166272686	3.09826940948535	0.0783755693367852	0.541948493674426	5.34140008912365	4.30190823862173	5.15449460022339	4.42786693289808	5.89238594091866	4.43022229160538	5.2443108506278	6.10238967984351	6.35549615356418	5.90908677934531
ATMIN	23300	0.0619138601444882	7.0468080524255	0.286091363469524	0.59273623340987	0.91388289581224	26.2523070662673	28.4160453817636	26.9124363857348	28.4703207235655	25.1981936408434	24.5454392685966	28.3936771871934	26.925596479688	26.9869874147796	29.6097344180368
ATN1	1822	-0.293668594810442	8.00809744662965	5.48508248165933	0.0191794150110349	0.294819016218429	60.4290751705642	72.2863425832014	65.0396911717444	74.0861735624861	54.8200390379234	55.644879313079	53.6245207120399	51.0722658675146	51.2309752976409	53.2982734372629
ATOH7	220202	0.0458350379342086	-0.808813340156107	0.013963866978929	0.905933905057428	0.982425656211714	0.499269855814819	0.255647082866409	0.192965321525065	0.501002465947952	0.315378099251535	0.374999846879934	0.391871147861166	0.320759641644538	0.340545434100022	0.431449500591336
ATOH8	84913	0.935341853602528	0.687479530338224	1.56369840934301	0.211124522640882	0.71582973567361	0.0893144920871754	0.00946195070476047	0.191912125159927	0.00692271529501338	0.476165710369299	0.40423774642027	0.2712672127798	0.522138795755061	0.503061923209567	0.221842220680861
ATOX1	475	-0.215872272667632	4.56749971415324	1.07578594942439	0.299642184268042	0.782453308978538	41.8004923182602	61.2044733370036	47.0444718532795	63.3303727363358	42.092090023468	51.6498063643211	46.4850637998823	43.0138964102954	41.6273145264078	46.2481965740523
ATP10A	57194	1.10923493940749	-1.6329619336478	6.26154660142468	0.0123386441901511	0.235047837053678	0.0137997145219483	0.0397464298208903	0.0451628809453964	0.0290799673586144	0.0599668435988731	0.0466421284522043	0.0604179920425278	0.119436431261302	0.0936306463725318	0.067423099553036
ATP10B	23120	0.108728073738102	0.277020648009974	0.0143527587239696	0.904639205686987	0.982425656211714	0.0572781172148114	0	0.0749825595141014	0.00268225480932219	0.308945170253384	0.461135567061862	0.14013919010732	0.2053439876663	0.227900482156108	0.0839553932737329
ATP10D	57205	0.178008060609389	2.94456641501006	0.456717795219703	0.499161924157442	0.880770143244421	0.955225193222498	1.25349033791413	0.932538059168612	1.202144836074	1.31902095833162	1.00321046823135	1.18425667028465	1.32071754519438	1.30378597039897	1.25147919296951
ATP11A	23250	-0.0662377143577764	6.40679842852678	0.215450024051044	0.642528858370995	0.925614293507114	11.4418705078823	9.12237883004354	12.1096654577895	9.03016870370354	7.62103563030015	9.45133923349222	9.40445293692205	9.19100184393205	9.15159497360995	9.92214606997291
ATP11B	23200	0.125016701579297	5.74261219418978	0.758217540919631	0.383886914897947	0.833040132008819	7.17343471616485	7.73586501152833	6.91192818832658	7.75716445420138	6.71942323017748	5.93776012672126	7.65411478862085	7.67849272619172	7.58129437624236	7.9862245618474
ATP11C	286410	0.0995692474331423	6.15870879744532	0.409425210652756	0.522261389958992	0.88930524694693	10.9808425734802	14.1000773793767	10.2002263780984	13.7576194316293	9.92831309854388	8.98143941049879	12.9630703891097	11.5867824897125	11.1074493895257	13.1726977862201
ATP12A	479	0.696122453393515	-2.33929164766164	2.38991473664575	0.122120289147537	0.615718423983426	0.0483581319013639	0.0222852505283921	0.0278543942961998	0.0298919843011046	0.0398161719415967	0.0572065580554319	0.049816908275401	0.0738598744314945	0.0461782283876034	0.078306546704087
ATP13A1	57130	-0.109013230231876	5.59068763335809	0.501887592602616	0.478671902516104	0.870361943477068	10.4584372151934	13.8580865015232	11.8117848713957	14.3013453191522	13.3300046365682	13.0807521316889	12.0761381367138	11.9838525549319	12.2388872930861	11.5073642302366
ATP13A2	23400	0.0212469347633223	7.68500937791497	0.0226240496745049	0.880438840229508	0.978718958887557	41.3253321720069	60.394740777507	46.4199096953661	58.0939145537107	41.7459564513886	55.0439209031603	55.8923835801662	48.4298477549522	46.283709182973	55.7140893799478
ATP13A3	79572	0.190289359619154	6.85621495786477	2.41793297090157	0.119953117093645	0.614600306621888	15.5842018757478	16.3178577107975	13.937794589598	16.4209766050673	14.4701563064967	12.830049431672	17.5557993493505	16.6148083188166	16.0587608361057	18.3298265976809
ATP13A4	84239	-0.0201191687809851	0.334966158731688	0.00398746958619933	0.94964991508672	0.992478798231916	0.323199549268987	0.31800367713132	0.267686333954635	0.334750295287058	0.245431620467427	0.261793587535799	0.291602584897596	0.275319565623784	0.288776847187478	0.301960294082195
ATP1A1	476	0.137691146094229	8.0676628151468	1.37624042167408	0.240742579756113	0.738080863376761	72.414749667539	70.0846801792652	68.9144509988038	70.5706262881515	58.1838696869646	69.8306363273681	79.7968083576656	73.1882472046631	69.2128440736341	80.449582124403
ATP1A1-AS1	84852	-0.196247715604261	1.67616379084991	0.379275392748983	0.537991289185775	0.893744179008442	2.42504127131207	1.49461941267179	1.65519488047758	1.89839372031385	1.50914714727674	1.96982619239762	1.36866505059063	1.7853106081356	1.66313152446646	1.59954401199705
ATP1A2	477	1.30553411025248	2.09142405030839	2.9883575899923	0.0838651890314882	0.55449860441583	0.0761057922659508	0.0406636738002644	0.181932669827095	0.0409077036394812	1.6694863416102	0.900314022158072	1.08057867607862	1.49427761278985	1.26557731886882	1.00512328419572
ATP1A3	478	-0.0475045895386591	9.95460860354395	0.101352380834783	0.750212720679191	0.952722950829472	268.164725802163	297.615847458633	274.978661277907	329.282570011817	211.997520820444	272.864072268042	293.262222219098	252.660867358932	234.393706150531	293.902386624885
ATP1B1	481	-0.0118044403856961	8.41670486926199	0.0046575219753322	0.945589777758999	0.991773520747926	174.491467229837	182.261960884533	163.800191983728	185.136078881249	94.4490253473421	132.835386101519	172.208850233435	139.638894435722	131.005172569773	177.766161152132
ATP1B2	482	0.0266255211652755	6.8027864328506	0.0365427551489006	0.848398991980408	0.970944900804492	40.3191875158018	31.2964931188279	35.8830366277125	32.6030792967847	24.7714943510239	34.1392652094032	35.4419179448966	33.293230984313	31.0197704896594	36.2636233637294
ATP1B3	483	0.072926996300607	6.72413347057854	0.304162737928664	0.581284450336048	0.908851275472558	53.093990163818	65.616969870654	51.3484573636426	64.8026132290026	48.1493097168321	51.5016148316093	60.8192103955129	56.5873780801735	55.4309408730821	63.2001607131102
ATP1B4	23439	1.05619354804033	-3.07592433256313	1.21447989124349	0.270446702341102	0.761998935393756	0.00945784959772119	0	0.00594299230341181	0.00212591031713092	0.055375779884041	0.0085245094042474	0.0896370357533624	0.0211866784160849	0.0038027391974442	0.00211243304935854
ATP2A1	487	-0.230191442768831	1.06232152725621	0.482009407605962	0.487513544632922	0.875184442091022	0.525979475269467	0.568717156560488	0.625718432298189	0.528009748199807	0.917997726711905	0.549442118694592	0.594452655869322	0.527770857266418	0.500472633898929	0.504702432463838
ATP2A2	488	0.145844242033161	9.53495664443654	1.1976341512252	0.273795048462207	0.766178098071711	84.190365285559	94.3445741595976	80.439430163811	94.9267711388485	75.0461249345168	83.2627700825839	101.056047937746	89.1378335804992	86.0717579253465	103.946785507517
ATP2A3	489	-0.56691414948973	-1.41145079767149	1.08722155255646	0.297087643881271	0.780405832016919	0.0776244535294483	0.0198734861245688	0.176137639443248	0.0456977152017705	0.0355071682773611	0.143676374292048	0.0685423549438332	0.0564570667609417	0.0557332881967283	0.045408013261196
ATP2B1	490	0.0462867641274373	8.63405534398493	0.065111453739064	0.798592217208047	0.962825824204805	59.2742767427006	73.035030795226	54.3996879423912	73.3544113048511	35.7060118828052	42.9337165129942	61.6593308255226	54.5844003243002	52.3046767387921	65.9931013326883
ATP2B2	491	0.24027684500536	4.99050407447083	1.47657345476185	0.224311407599241	0.725355491870236	2.84494310981708	4.02509371708909	3.16618584746031	3.23249265667998	2.58793566398882	3.9248303266688	4.48020821443316	3.55229623749719	3.30625408549402	4.33816906877176
ATP2B3	492	0.0582911840797928	5.23701485132115	0.0909307297742856	0.762997243328082	0.95618565407291	5.51953053015398	5.81842105401526	6.55859011888661	5.83751754288778	3.64233449870486	6.38410999591524	6.73439121525443	5.4383839717761	4.89516135348468	6.5152216654413
ATP2B4	493	0.474909293258284	6.08323471005956	2.40878348137032	0.120656096887841	0.615400640093018	4.95350885963776	3.60248153439795	5.16967508753468	3.20221080621294	12.7311480712842	9.61538284514404	7.57098997795976	10.0845749831078	11.1843140562829	7.8479585161745
ATP2C1	27032	0.0677960920696359	8.05368928309898	0.244469091349742	0.620996771648087	0.920701183961393	53.723042382542	59.6241959257958	51.5399574499414	60.7646071033947	39.4854066860986	45.6447763483679	58.1203798312975	51.3886722912244	49.6237073162726	59.3612842232573
ATP2C2	9914	0.309587145995831	-1.57298821642	0.534404376866028	0.464761031096085	0.865281218642325	0.0571421723163585	0.0678281133986034	0.0761646781163376	0.0788170852931468	0.0617809940669027	0.15509469357617	0.115056133868166	0.105789325326889	0.125319729731193	0.0667148411178167
ATP4A	495	-1.25863712673386	-3.13255820045643	4.66158591580623	0.0308446890500817	0.36783164110797	0.0202943820758295	0.0311747215408883	0.0504778629783185	0.0484682464294239	0.0232077652945462	0.0371549089648881	0.0261332306125804	0.00516610978977616	0.0127497008916839	0.0141649943025967
ATP5A1	498	-0.124602351044398	9.31512533656744	1.03389206533666	0.309246283260568	0.788862508435297	289.798475506163	302.682523125939	274.312596032212	306.736879723093	303.433995383183	268.946427495483	265.682897610892	265.133995295919	270.906678977501	272.878827717775
ATP5B	506	-0.0869506782000157	9.51345223532225	0.496305949207397	0.481127768640842	0.871721234508274	402.788010508361	428.85085979216	388.985840056154	421.894823555709	395.56208849578	391.829516486605	386.95535966251	371.035801908585	377.550544634822	399.591059856578
ATP5C1	509	-0.022940515618143	7.16633768580876	0.0413692097362173	0.838826915232009	0.969243873659229	124.618002887107	133.93246940225	122.465121380829	131.184560807464	120.543228929147	122.018070269163	123.718718078852	120.801726015256	121.383275905384	132.561240179853
ATP5D	513	-0.44946496395128	5.22592056368878	7.21729763458043	0.00722043293369527	0.186187987196097	35.814717074162	43.2357353737809	45.1974768004628	46.945017570695	37.3674240657535	43.1589620459925	30.3490507216932	30.5421110997291	30.9159432352601	31.8777536470969
ATP5E	514	-0.0670380102364806	6.16830117794288	0.202595694102094	0.652633784122963	0.927785336876547	134.110725960469	185.85528365898	143.315651986245	200.766699158728	149.689578645161	184.576590351163	164.957082939146	153.183304540279	155.974177402086	165.272662025643
ATP5F1	515	-0.0402565434618265	7.27866695672047	0.117384765271007	0.731888415714278	0.949124813590299	72.1460585916498	82.3747892097229	67.1816895128903	82.0161083214344	74.5530140533989	68.8937278188373	73.9195804422846	70.2674299782914	71.811431080151	75.7709897439813
ATP5G1	516	-0.280608432564962	5.7690345957739	2.9049909536503	0.0883057489680952	0.559121668187857	84.8619639445492	114.214093786493	85.7856311508698	106.323281035099	69.5037507446384	82.933813853155	78.2938724807189	69.5601168869842	70.5508369807838	81.7692978122262
ATP5G2	517	-0.220309320432349	6.88671673723096	2.10010490013043	0.147289033294364	0.649819743535298	106.759250723757	88.2173512317025	107.355029874989	90.9042977427385	142.819457141287	108.438784652651	78.3777592320836	101.819026499767	106.407934594909	84.8275965260767
ATP5G3	518	-0.194348420262934	7.38785712849019	2.43576713792868	0.118595863539122	0.611297784677964	57.0495787446974	59.6617641183695	52.9129311594689	58.4660211694856	43.9067908940477	48.5550069353148	47.5830125140351	45.1139911065448	45.897053925036	49.3476939987639
ATP5H	10476	-0.201366898217606	6.45383868716163	2.73996735805488	0.0978667659034793	0.577531909573077	142.916798911648	159.558715403243	139.807718715812	163.281386119215	137.704991705099	146.347382968467	133.172145013352	127.107064935366	127.870382472598	130.960888021429
ATP5I	521	-0.49645479969224	5.17924410656643	8.56948197709682	0.00341844403686842	0.126547063810207	100.525135754525	121.741942472851	120.794705258349	117.093253158139	96.7170329820223	115.206887890191	79.1461285019286	80.0428700129902	80.2847687090087	80.1639173293021
ATP5J	522	-0.149907478371777	6.14237747334731	1.35158963028996	0.245000407660838	0.742047677565997	59.7648040244771	58.8998254376903	53.9302339343756	60.239804588399	52.1836129292267	54.4932864877085	51.8793244341053	50.7748111041281	50.4880088370303	52.171453384575
ATP5J2	9551	-0.160775676343726	5.90440318363872	1.3131835308383	0.251819067733767	0.748291736710246	107.157787603908	137.168668017163	106.80234042327	133.876460587466	122.520741694587	124.590488510731	107.296115242128	107.816443402825	114.319571778058	110.001437213463
ATP5L	10632	-0.23408419343639	6.99583973762007	3.47350425269195	0.062359074642784	0.49652182219538	90.74546683141	110.84115934382	91.6776716599706	113.58624658003	89.4012904891167	87.8612711877195	81.6479321637218	82.255375735661	82.4469958057018	86.8296044811095
ATP5O	539	-0.243179325736651	7.01448183639149	4.15841385390428	0.0414281822138275	0.416072447770739	168.785215743346	187.470430526987	172.61202891448	184.282067041415	161.063051532415	149.233713103301	141.15085706205	142.572772501654	147.478232588571	148.937899377504
ATP5S	27109	-0.102689089104266	3.27258517560405	0.168930925033693	0.681063681261936	0.934844435363195	5.24620430941054	5.38975675356855	5.60984350998228	4.73633153138683	6.09044432109108	4.47216224888531	4.60343456541263	4.80914561029887	5.34575369533666	4.95823749268696
ATP5SL	55101	-0.259015199310619	5.13976314739341	2.3878823164561	0.122279173831767	0.615718423983426	22.5354925781772	20.2319346640092	20.9382619421859	20.3053924493449	22.8631784385743	20.4757693622388	16.7645647739308	17.9140789823593	19.2311034371336	17.5137556339971
ATP6AP1	537	-0.106461874307453	7.94999662981165	0.559730318597985	0.454368921701581	0.862102192872813	107.881537014111	146.283391208516	118.794597672737	145.884436447219	91.6348467546328	114.976046802941	120.330424266879	107.961925738714	103.034191815167	120.684434788177
ATP6AP1L	92270	-0.261529481971399	1.53988206983793	0.635592943725115	0.425311176273605	0.850846311492708	5.35990560909379	2.90916599608829	4.76507241201342	3.37339897863298	4.29327124712615	3.69032253670186	3.06755170679992	3.56565851853109	3.63967292452372	3.39191814098947
ATP6AP2	10159	0.129343684520259	7.55160698439566	0.876033470731898	0.349290386201319	0.810488003062081	87.6727634778696	104.792953689987	82.0140527153732	102.795384114957	68.3408434364785	85.9563054597576	106.123415766419	91.3936064241267	85.7155252117349	106.798761170428
ATP6V0A1	535	-0.0628281708078959	8.63584017868351	0.172508889440337	0.677891636262021	0.933464539384487	102.479486281717	114.251507458124	96.3924891809558	117.47266868887	69.8092403307285	84.3310209605702	101.451414646346	87.1158113641796	83.7712508357795	103.145705025461
ATP6V0A2	23545	0.114113710230569	4.64142200481449	0.35199082977633	0.552988327388689	0.900266798143661	3.54043849176741	3.18680445359891	3.92031427103239	3.40817810216081	4.51559176852844	3.5082924063554	3.80649541457292	4.09690632337455	4.35239546951165	3.78580814430651
ATP6V0B	533	-0.285799124521556	7.34642624839279	3.10367602256645	0.0781157215791977	0.541096908080006	155.038678684961	214.65512373323	165.514022017698	219.877491558145	117.526162646615	154.459162102415	152.380504971517	130.169510469071	129.530805773383	152.95625852534
ATP6V0C	527	-0.344618109838143	7.48118790445629	3.46866944592784	0.0625415985291402	0.49652182219538	129.841543173694	223.911476467009	141.084305413982	234.67017776495	115.579013772414	145.656018385854	139.709302828121	124.28593440091	121.792758162439	137.440094715002
ATP6V0D1	9114	-0.100057596571973	6.91742534891843	0.482898978960122	0.487112124380146	0.875184442091022	61.1881118513139	91.1607263789717	65.6379051793796	90.3019564687197	64.2620060973645	72.5674666267122	75.6206527971172	64.8966263237238	64.1896410554511	73.8749814790314
ATP6V0E1	8992	-0.168363121590912	3.79835702016646	0.557283801884047	0.455356714911333	0.862824414155513	17.4734543387254	13.7273353246302	16.8630250421626	15.3124909240581	19.347419295655	15.8459756726229	13.6559611379223	15.8221249648938	16.1749123728677	13.2263241347944
ATP6V0E2	155066	-0.132908361521031	7.79153037994018	0.579448738062524	0.446528479157131	0.858139200701036	62.9155921842179	110.242784639813	71.7671167602718	108.671476033591	60.2561794782702	76.926362064946	82.3625345546343	68.8809102421344	67.5377783788053	81.4134721448603
ATP6V0E2-AS1	401431	-0.201112420117214	3.30304723503676	0.661604024167767	0.415994232974235	0.845218053409419	3.18893911272967	3.86827606195838	3.34586400118436	3.76254538803902	3.07617227530142	3.02935482365886	3.13057795001399	2.89362242759721	2.82695557593149	2.97649869918443
ATP6V1A	523	0.132112385561114	9.09612940600652	0.596191385146994	0.440034885986493	0.85675400701301	105.715382602537	150.039080906767	97.9785726367371	147.505527802892	83.4578277821643	102.279014001604	136.946578894159	115.038751146933	109.062891773609	143.907611198016
ATP6V1B1	525	-0.19353512399763	-0.943269971930894	0.137339515135491	0.710940351364086	0.943829021940801	0.302656064821558	0.0858309700598411	0.22431347845152	0.130827358737311	0.558026467535378	0.299018379709767	0.167884779332443	0.284469078006395	0.402511805128546	0.0883986230314601
ATP6V1B2	526	0.082119412045886	8.42508234768558	0.319247217265456	0.572060391346819	0.905531176972306	98.5389729818948	136.178115815975	94.8574160472699	135.807392403052	93.7133092552821	101.301006805266	127.104033187893	107.496363288453	104.788578648008	129.554012316584
ATP6V1C1	528	0.245484368684168	7.52595907248457	2.28231628955581	0.13085631456128	0.6226861801725	26.4854970477561	39.1216453033201	25.7948693976728	38.6417393261413	23.1817383391092	26.8349075210222	39.0083169194846	32.0710633044656	31.1269176929737	40.9651560730775
ATP6V1C2	245973	0.123771810271337	0.654058969799551	0.0965838087622313	0.755968363831435	0.953674007665644	0.785810688187552	0.299635739871971	0.484438248544716	0.369550139923633	0.196294000759671	0.631032728447611	0.427722746752342	0.558962715144634	0.546194825144017	0.491684439890417
ATP6V1D	51382	0.137075699862704	6.49241173863502	1.16288677945099	0.280867651372847	0.770520953231189	43.3976131034179	53.2330551660158	43.5593035876736	53.7463535332822	46.1506446606356	46.7703297399323	55.2487056270134	49.6712045156741	49.7982279116737	56.9284109113881
ATP6V1E1	529	-0.142815014576877	6.65925930811553	1.05001955020208	0.305502584317727	0.785992267230642	76.7065946822624	89.1851232086239	69.4510347251209	85.2634356974513	60.0396731563303	66.7723593013237	71.1760725729443	63.6711614671124	62.7580096883351	74.2312160988052
ATP6V1E2	90423	-0.0185209987454192	0.866816294671535	0.00318827678049693	0.9549715141388	0.992645741572297	0.889616133939871	1.27545804582187	0.797895515937144	0.953681864336458	0.784645280265716	0.796685185056	1.00574774626262	0.771123463148311	0.871296133397226	0.988394507958631
ATP6V1F	9296	-0.293434101753789	6.44670782132822	4.52091442643778	0.0334829309913357	0.380289614643866	106.794453630252	132.271863256985	102.793122770497	139.660559383749	97.2353155471093	110.956809039243	100.601368226228	90.3893647680457	89.5860308063161	96.9266556753935
ATP6V1G1	9550	-0.262831624827431	7.29893282336748	3.34658713212741	0.0673445040867772	0.509686590849544	106.649072123208	127.565910744791	102.951850117124	121.662862465456	77.2233103242529	90.8017843856093	91.8361840100566	82.0131120761457	83.2600895466633	93.3160808838061
ATP6V1G2	534	-0.2148366728073	6.74535775935945	1.77288351336437	0.183025623783014	0.68826849475574	93.3485648830128	72.1301546130728	76.3738204443048	73.52913466352	48.0326876332894	60.6441482726951	65.8483902555659	56.8905030064842	54.9269808439083	67.427281575787
ATP6V1H	51606	-0.0486856697309709	6.91812436545294	0.121860855115756	0.727024940484365	0.947418415687383	57.0536097912863	65.658175931705	51.4159012220741	66.9950673361982	43.7390828474732	50.7244117561689	56.9877126644934	50.9657303033019	50.3081990455543	59.3704391503845
ATP7A	538	0.202285585101549	4.94087837649331	1.15716307890973	0.282054670807998	0.771872240147186	3.05606440771693	4.27334376329945	2.96662971270403	3.8962746588704	3.2267713334356	2.90164870088195	3.8767034394638	3.68952458501742	3.77735862190023	4.33970949109903
ATP7B	540	0.196381377854254	3.98669918361104	0.768127084797442	0.380797077948683	0.831192827995554	1.87747443383298	2.61046044374015	1.71849842056271	2.21396769287334	2.64791166539263	2.41086051988813	2.597954392058	2.56647993610314	2.64836763883899	2.55216425084369
ATP8A1	10396	0.0672489043860913	9.19194728246835	0.0899669305090356	0.764219200835349	0.956247469770007	62.5593442448791	100.636418778294	60.029952493613	100.998432327519	41.441073813896	50.0276918368267	82.5891831142023	63.0629680697525	58.5005940295424	87.8597213629358
ATP8A2	51761	-0.0237049519310554	7.58479432722563	0.0156257487860785	0.900521179186631	0.981539214769324	41.4919746258495	46.4437619999214	42.8435051976627	46.5451200192567	21.1226444750195	32.655240986017	42.2698526664842	33.81206886399	31.0780642258194	45.3013993427247
ATP8B1	5205	1.18737641540628	-1.83972933441051	8.0477456395203	0.00455603142114698	0.147036318080643	0.0380177835017039	0.0327040524569711	0.035037328045144	0.0205092874050851	0.023650655610846	0.0222729191521032	0.0704963373548562	0.0944548820322229	0.0428005118160041	0.0560429875646646
ATP8B2	57198	-0.308478114255411	6.14820456330372	4.5026420701559	0.0338425254176951	0.381344872544409	13.756924335121	14.8111219118922	13.655145849266	14.614200309783	10.0601839490487	11.6044064301723	11.0854050398039	10.4171640761486	10.4633238882908	10.5525237100155
ATP8B3	148229	-0.166581099682643	0.561792340141915	0.226107260454518	0.634425380272412	0.923849131755858	0.249881116199231	0.254134378234063	0.290571372687772	0.265343554549002	0.197071093441711	0.483450246384412	0.255643751785169	0.252682821418317	0.26676589283907	0.265585937460047
ATP8B4	79895	0.0559097816093226	-1.82709780093863	0.0153486333123638	0.901402686468993	0.981645808615907	0.0327796901358364	0.0215801673944544	0.0719282906652905	0.0526295121559432	0.0585486497927885	0.0263793331084497	0.0611049511498374	0.0333774100603458	0.0455017074250202	0.0453230837758119
ATP8B5P	158381	0.16030351068766	-3.19953859770987	0.0730406861668627	0.786959924977583	0.961717242900509	0.00315349745930305	0.0484416844062266	0.0330258496497666	0.0318975653136545	0.043274416704483	0.0213172284595562	0.0487293928135733	0.0321099978026779	0.0221888437523242	0.031695349808346
ATP9A	10079	0.164632122605628	9.64426442766325	1.38263459632174	0.239652889066752	0.736631047170453	88.9124964239184	116.154398802308	94.3459389555557	113.492118574398	88.191854920344	101.56706975831	120.780553882857	106.326966775381	101.422359467846	124.701542666518
ATP9B	374868	-0.0402738076256552	4.27622458142397	0.0401144941686606	0.841256886945649	0.969314661248665	4.25210156982339	4.33859268685337	4.16883928157743	4.39927156841515	5.38573506121705	4.33069093882873	4.17757595334151	4.30220687268274	4.66571748729156	4.39683763936602
ATPAF1	64756	-0.0375296409989243	6.2906042261407	0.0949882249781604	0.757928936623556	0.954416073617936	47.3784527299074	43.15344423792	42.6341527196519	45.1814779777008	40.3001968814478	40.0924094769113	41.7138326984513	40.9240886188749	43.2425868126384	43.2688160044142
ATPAF2	91647	-0.177423553122744	4.71709237670467	0.861868922571787	0.353216214909499	0.813287293776717	16.6316858009601	19.2483969360907	18.6973698558382	20.287401891234	14.2468209407969	17.1781401346561	16.7558529013844	14.9506218712426	14.5952266677659	16.7481014891422
ATPIF1	93974	-0.263810381480582	6.55010733611265	3.71469794290598	0.0539353827244689	0.468223860645391	47.374808854894	58.9912615907407	52.8121525791364	60.4179581788561	40.7876221876028	51.8052061196078	44.3443617460308	42.3980644513815	42.2929620657449	45.395463065323
ATR	545	0.25225038079157	4.95890894626388	2.05234189704423	0.151972267883045	0.652510558568992	3.77289312849292	3.64244420676333	3.1582606811333	3.60327498908508	3.79697351035897	2.96859350365491	4.03099270239511	4.09126592970177	4.25219568635468	4.36372778513208
ATRAID	51374	-0.151097719064435	4.42237119167334	0.43993911453309	0.50715184364313	0.88470548589871	20.7267104901778	13.5711920319664	19.7674411644953	12.9377899758665	21.3056786198153	17.7563023681825	13.4410849737532	17.5531064188536	18.8502341243662	14.2904231877591
ATRIP	84126	-0.0282835958360553	3.22212082063971	0.0130009425887048	0.90922061057007	0.983087462652955	3.25499858410499	3.37336417174444	3.34490150759369	3.4369999696402	4.10187567137692	3.59457090068463	3.31123063381257	3.46641791278925	3.72221190613471	3.39246820879945
ATRN	8455	0.15774556345265	7.66702892014041	1.86540824078673	0.172001907226676	0.677376491565123	22.3828694904625	23.787769066954	21.165453127915	23.8790853625172	21.571459905131	21.5213516976629	25.8273634166109	24.183515551797	23.0681936549293	27.4543785413186
ATRNL1	26033	-0.00497184265399861	6.34721722171762	0.00126767471385847	0.971597784016011	0.995237086551992	10.257036266456	10.5225669432716	8.92982606441397	10.1666953283477	7.30947768429938	8.60508868190755	9.7081595794578	8.68744600951089	8.31974565902968	10.5830279689395
ATRX	546	0.239633088823987	8.60039942103745	3.85160501068867	0.0496984110704613	0.452810600554601	29.6088531963753	36.4508594336567	29.5296964123378	34.4029308045448	30.7940422718244	32.2644127950353	39.1322332886136	35.8596150361053	35.7840966405213	42.170968636688
ATXN1	6310	-0.190663108409328	6.27405206414068	1.51400203127582	0.218529426070068	0.721717760272265	9.10231395000314	8.49004418883677	7.94757321805848	8.4163754083321	5.34904339859441	6.51187181220604	7.12252281238402	6.56377806173987	6.01631221838415	7.22450374959641
ATXN10	25814	-0.0135735529022354	8.3974222652198	0.0112259960437768	0.915619800642096	0.984786125015217	97.268812821449	120.000990202903	90.7964421122953	116.723672871491	88.8866638132847	94.6411634957274	104.364660545135	95.3624593898586	96.4019104356888	108.153755549758
ATXN1L	342371	-0.176848123632518	5.77808121750777	1.29794213653498	0.254589458420763	0.750940884973597	8.95175677960613	6.52641619389556	8.38579425292531	6.57893194546837	7.03316094760705	6.16426208166224	6.2626600399876	6.52119689612629	6.87490063450942	6.24699384063637
ATXN2	6311	0.0814501283974839	6.39826084662325	0.455729441225472	0.49962661711719	0.88100926178788	17.2120681322259	18.2991007526794	17.1691530931241	19.0207131185604	16.1468831559507	17.0468613933117	19.250435741061	18.1105092793936	17.2954486613381	19.8114713239156
ATXN2L	11273	-0.0896334472478845	7.31675874363509	0.641719972221104	0.423088655776096	0.849333637591276	36.0442772580448	36.5613426403992	38.7491597792929	38.5640054431979	37.3930468339083	34.2413023150439	34.6630394903922	35.7409595281419	35.0770666763212	34.2288816917596
ATXN3	4287	0.0653718289932881	5.20660254889431	0.155502341574103	0.693331620735798	0.939323879284557	6.15259639490618	5.20628286700981	4.88474216876319	5.30746694847719	4.60656723638973	4.90236972198085	5.43502326583656	5.34968981710023	5.28890572018572	5.73304103265763
ATXN7	6314	0.0543746516487846	4.88431074622631	0.0957309946728486	0.757014032023446	0.954243886376001	4.23994127692262	3.8314509445015	4.11714549126296	3.98856673218146	4.31101955339359	3.58584844931994	4.06017662400066	4.38723633147214	4.36113815817307	3.96746766663869
ATXN7L1	222255	0.0935376730938139	4.25441515719396	0.199327690676677	0.65526406283694	0.928564812881517	2.76676152980447	3.57017597428596	2.59684327528381	3.70860964379283	3.55145810163435	3.33164070604399	3.54480259796392	3.34220841950552	3.41098790117107	3.68155544523888
ATXN7L2	127002	-0.33808719203843	4.75466813304316	2.77367337202267	0.0958260234976925	0.574990638694154	11.3708604861268	12.8906982785654	15.6556281178203	13.7635851754762	9.71947153750049	10.5775499945732	11.3976004056573	8.90749672210437	9.55147749639562	9.39268878843049
ATXN7L3	56970	-0.196108060196767	7.51062816998311	2.4839686345681	0.115011719613839	0.60388006892594	47.003468621168	60.0881349684783	51.0125772317903	58.6609416250722	46.4976343199097	54.8588640485433	50.0478649207976	43.9126600993254	43.7263706502549	48.619318925108
ATXN7L3B	552889	0.01477261160354	8.94580914827923	0.0145115536752201	0.904115666852437	0.982349069664899	126.324923540542	146.052369193201	124.410905938163	145.86338189796	127.113717671337	128.424703977931	140.232168187151	127.934289268131	129.03744910887	143.865239646886
ATXN8OS	6315	-0.358366460343632	-2.17425687597879	0.604085247253805	0.437023550696499	0.856253509690018	0.147203204771489	0.197857295621981	0.224820330445303	0.144759761424581	0.106612248436312	0.0898330985095359	0.170599220737411	0.0686983804891124	0.104809124055645	0.130142809746724
AUH	549	-0.219630339645151	4.38853260010791	0.972470488084049	0.324064818234375	0.796865188066215	17.0506052989471	15.0478815270788	14.5521127484608	15.5207745548894	9.34671263979043	12.0999143761095	13.2425357231198	11.0108700815268	10.778272771162	13.1302932049173
AUNIP	79000	0.323274467027035	1.08177750799125	0.846256049727206	0.357613645301974	0.815712433445518	0.755851916698992	0.654312272452022	0.77409261498006	0.685225537361339	1.34477084701749	1.04447517481464	0.851786180135725	1.224611749686	1.41879284829269	0.928050853826583
AUP1	550	-0.157833660223283	5.51339763447358	1.05990168093533	0.303237610319294	0.784271368737853	26.3419354385092	32.9201437330865	28.6018423953069	31.0485886298696	29.9624628392596	28.9482687475186	26.509938767969	26.9656396306944	26.970947922117	26.5054631119745
AURKA	6790	0.429495773254494	3.34414881794995	0.916925165761739	0.338283620630115	0.804406842198926	2.53449203242207	1.1979379403261	3.11835596151224	1.17126390398028	8.33747305507415	4.49287581564409	3.37414789953516	5.58371177769636	6.44566309552939	3.48359866165595
AURKAIP1	54998	-0.501676913106362	5.38933359399126	9.58720720268824	0.00195937751966013	0.0938211719400304	40.2268194846649	51.6930021877827	49.4349865721951	53.1844717552345	42.7749425126493	49.6674986591439	34.0936000773111	34.1073012912528	33.9175527781739	33.8736064986876
AURKAPS1	6791	-0.0105956117986521	0.617707017369253	0.00104960481742555	0.974154972325483	0.996261449062527	1.38628322793258	0.821122795276996	0.922768453616935	0.944057711089276	0.940427873752488	0.893430425695159	1.04687137415615	0.945028363437381	0.962435684083406	0.983992479953315
AURKB	9212	0.410938750916519	3.36644041336383	0.328890584941803	0.566313083221597	0.905111895266169	4.92398494401778	0.586759218078959	5.91319962584155	0.179523314387934	19.4228697646783	10.6804643889491	5.42309162727936	11.9580916916948	14.0247317871181	5.90997994136637
AURKC	6795	-0.576418476880943	-0.942973852581694	2.0708569762197	0.150137137116696	0.651456905474836	0.375584070200961	0.266282001513651	0.816937985208516	0.438349101566365	0.383247466210466	0.471974807283085	0.260422869700486	0.33095132535264	0.326708535409221	0.322644574226826
AUTS2	26053	-0.185190259681157	8.07313928624839	2.09254076509092	0.148019718342074	0.650140719695814	36.0713627931134	46.8850229753838	38.84754885763	50.1309917833184	47.1967098879968	37.9217598877188	37.1849111538003	38.3019928688573	38.4502378683625	37.7620770370417
AVEN	57099	0.143409786494194	3.83845645423422	0.324810687783087	0.568730839675673	0.905375926093147	6.45142963372123	12.6278137284329	6.70702587827225	11.5188986035867	7.9575273747781	8.37136333555777	10.588715636091	9.40925914122192	9.53166639338899	10.1945991366575
AVIL	10677	0.205954712227726	-0.283335808562122	0.369992166340922	0.543008538184375	0.896152967316032	0.217117352127887	0.208449713108757	0.290543643765863	0.22029159864338	0.248285881813497	0.322754752982208	0.248518818303737	0.270204451783496	0.333425544561478	0.316555924111991
AVL9	23080	0.0226165889565086	5.40536549691283	0.021538587822838	0.883321215485131	0.979275949450054	18.6670096023864	18.7138173520914	17.8617984933136	18.6078093102075	17.0001930666032	16.2196597605234	18.3012246784235	17.8548372864613	17.4562359076136	19.3639878736058
AVPI1	60370	-0.097752990383336	1.81490808527581	0.103318565890516	0.747882994612113	0.952053813332609	2.33494738603051	2.71000600199477	2.72383304787788	2.70440075366382	2.12424743768806	2.85718498637049	2.75282795352525	2.2322307624759	2.20361360489138	2.49893090221477
AVPR1A	552	0.180155534276952	-3.47403777297032	0.0655853562153297	0.797876416591795	0.962825824204805	0.0103762187503335	0.0035420391381695	0.00482967731054945	0	0.0210947354573592	0.00909246532069053	0.00593846046163795	0.0140872313179517	0.0115888610582309	0.00643764713611818
AXDND1	126859	0.242365727061358	-2.83406175762568	0.214492175008342	0.643269037828063	0.925614293507114	0.0570166540905126	0.04188835713908	0.0129809181146735	0.022288786257366	0.0340183017641227	0.0167576125973941	0.0459677929572522	0.03281444283959	0.0373774180177125	0.0304527930781085
AXIN1	8312	-0.302123226535847	4.5291606974592	2.40991207197712	0.120569138087012	0.615400640093018	5.89810261566374	6.68812233423831	7.13022679864749	6.75632944063216	7.46076010040865	6.86462322162486	5.35686386932694	5.79215054844557	5.72533400318679	5.33333244282048
AXIN2	8313	-0.0333401977708248	4.30594301264453	0.0204246282017948	0.886357502612417	0.980036585406339	4.29236011594544	4.1259185952476	3.59042256919854	4.25587704395248	6.86807326768661	5.04747844468295	4.10317223982926	5.29167604336689	5.20668139554183	3.88820257220418
AXL	558	0.854015092895545	2.12897944691592	1.74199769909751	0.186885904013504	0.690670409945878	0.483599675116006	0.0994392754844139	0.416735102854954	0.0684738587510138	2.08145807331361	0.980292065985771	0.79827761017125	1.76029689430267	1.71093672768079	0.756942405793639
AZI2	64343	0.112914773949607	6.1052039376071	0.72713801758325	0.393812444286787	0.837177886762925	19.5164932552463	20.266784119727	17.1609341353857	20.832924433993	18.3028362581101	19.0693213850862	21.5766061212585	20.4296839120207	19.6804795194546	21.865131004546
AZIN1	51582	0.0077898593642293	9.35257087036959	0.00288067188193963	0.957196578255207	0.993392474327185	162.063821955301	172.024190044665	139.2873662928	176.108738008017	119.928202407761	128.662001138791	159.589865758267	143.814385919205	138.284655757865	163.991358417282
AZU1	566	-0.542088732502538	-0.576259244866538	2.21479773523244	0.136692976008285	0.632296012924376	0.633576366735765	0.805975082249606	1.09897135965043	0.890085082777707	0.688303639027417	0.780735700946574	0.520111464392418	0.574568273181667	0.726417004290727	0.431165652235684
B2M	567	0.610967168032518	3.50433985469683	2.79031621542961	0.0948355118610051	0.572685590987927	11.0957709150146	4.51053922270147	9.40740156144183	3.33092022466843	17.2389726005651	11.0169502887891	13.2963044271018	15.6571309782109	16.4310523690273	12.718227422505
B3GALNT1	8706	0.296434753862058	6.27524140823068	2.70188946384629	0.100229399484681	0.578957962773519	23.7204831693955	16.7180448457872	21.3776533405445	16.1275789793997	12.9350420754771	25.7188253265497	26.2113927295944	22.0396878070982	20.5383009229148	27.3181193760955
B3GALNT2	148789	0.359460117275146	3.80341135284748	1.89343217983414	0.16881531320485	0.673770019022122	2.20387297365548	1.8986426410229	2.42157660441227	2.32089497869021	4.18548918828971	2.73792142838628	3.04215847759098	3.83949076906233	3.94509043038374	2.76062254169435
B3GALT1	8708	0.469244413558157	4.44814227979525	2.31620405065661	0.128032126942738	0.620647622794495	4.70579494712299	14.6173117855044	4.68839866758893	13.535533707141	7.23099800852788	7.44592206346084	13.505060520182	10.8425909559079	10.6366132184659	13.4869301380563
B3GALT2	8707	0.160162327989254	5.53781086851143	0.704533036243475	0.401264707578709	0.839656876974288	11.0438360768809	15.7920437293773	9.02890613219253	16.0555493978974	10.6597825133254	12.2561296136677	15.8963226955201	12.4707873678618	12.065358899578	15.6553776724174
B3GALT4	8705	-0.33136310945376	1.27883243861131	1.03516602904438	0.308948396850108	0.788645153227841	1.95456054417817	1.83437396011097	1.35155841155961	1.45644527068039	1.21494165465338	1.5082845264855	1.38464116876	1.15595230286608	1.14651571836965	1.27976606769982
B3GALT5	10317	0.308283512080435	0.566722914322805	0.947241077583446	0.330422552883526	0.799892112656135	0.529979258489547	0.428734987096123	0.390823476836629	0.465230994291036	0.479110973466809	0.476972061234269	0.591194675174775	0.542836298386292	0.498050524822054	0.672409671886403
B3GALT6	126792	-0.355741503520932	5.45528790119553	4.87145860375754	0.0273044125222699	0.349487449290548	15.2662517513874	19.7502021776929	16.4282464044364	19.9014353193103	16.0015804448394	15.6767765949134	13.5914514477331	13.1969606814448	13.6746140606753	13.5458430104408
B3GALTL	145173	0.342585027923914	3.55124930703393	1.43869750075408	0.23035022945356	0.728843555439006	2.57160120369845	1.76776043907784	2.33633232510611	1.65944986735955	4.16413082163085	2.4940760941269	2.66683756568264	3.3233039831215	3.85584486102873	2.92691011659898
B3GAT1	27087	-0.0647932730623237	7.52523416574698	0.267619888892852	0.604932857974053	0.916491098800697	43.1667224262067	55.8092406071759	51.0705207887357	55.983186743349	45.0168653542461	55.83956452178	52.33235828197	47.5093783522732	45.4531363350827	51.5770208833945
B3GAT2	135152	-0.319664393762265	5.62012200841026	2.18282715770263	0.139557893355524	0.636427776708563	35.2837032982247	26.0086045850725	36.9567183784805	30.3565713795177	15.163418557857	22.3516954188026	24.6991040799422	20.9411480760653	19.508223946946	24.119777018093
B3GAT3	26229	-0.293802447237098	5.08505879665732	2.80736967816777	0.0938321095114167	0.57015853485977	17.6623106241285	18.1920465631449	17.9886869786159	19.4605432204888	14.3492464689462	17.6322199257662	14.929553151829	14.5358597910782	13.4472173089103	14.70748637018
B3GNT1	11041	0.124878507385651	7.2956268810274	0.534449194339459	0.46474230858807	0.865281218642325	57.2849449324069	94.0670114042789	57.197717898892	93.5138867706829	56.0458719639368	80.2791565319815	88.6543071438974	73.9266742058515	69.5417443459617	88.547036758295
B3GNT2	10678	0.424384063977232	2.61823992865931	2.06897347606746	0.150322670946025	0.651642720017472	1.36954134784853	2.54775241687117	1.43428898316539	2.46568785826438	1.85684241070474	2.05361524913536	2.79126003615472	2.57834638703858	2.35051611910761	2.83517024233058
B3GNT4	79369	-0.0928232161845745	1.80634110861868	0.0818131711032386	0.774855130663299	0.959300376408206	2.2871306443485	2.86782823826551	2.68445041374264	2.55023579701176	1.42237214767102	2.40094025967385	2.34375635487472	2.05377595520256	1.86452677012133	2.67485008968799
B3GNT5	84002	0.847731901646131	3.60480520082954	1.10278372646937	0.293656003393139	0.779042857814468	1.1321162958608	0.0874582125595608	1.09620028153288	0.0295327769400898	7.35214461866782	3.60443931770779	2.56263105903947	4.94549572609047	5.85499167400038	2.75359106369305
B3GNT7	93010	-0.0917845450738098	0.974094988856099	0.0791081128441724	0.778509726315055	0.960286933656468	0.555406151557124	0.409370318418975	0.652089707222634	0.559832824478116	0.442033343905055	0.670641967542553	0.572160590573482	0.48691689247285	0.468157058402485	0.545158073693602
B3GNT8	374907	-2.16729972478929	-0.786538437733502	6.77295834563015	0.0092549299227338	0.207862472454681	1.06472271768549	0.0592053543031063	1.11505948068033	0.0216584203706849	0.198337227894773	0.108557853218978	0.0545939084979674	0.127545571848225	0.0871687661177217	0.112985860104778
B3GNT9	84752	-0.36132109130694	-1.61790939232523	0.767951046199693	0.380851659861104	0.831192827995554	0.190248578144593	0.0717796522872596	0.143315094618801	0.116286901387668	0.10381807198639	0.112811876302605	0.113466526275628	0.101956662154233	0.10400456559546	0.0670933726442105
B3GNTL1	146712	-0.144314702318808	1.29295261713987	0.206654742827694	0.649402113469994	0.92693490754782	2.16082525509828	1.70477600993164	2.00318374630178	1.78287324389791	1.5109832596437	1.77253859293926	1.89647890857187	1.56874172055964	1.56175446749005	1.61118155513667
B4GALNT1	2583	-0.024878277952822	6.20172913145999	0.0270611490088779	0.869335395807129	0.975331657297684	20.8427639062885	31.057684216213	23.4569173517983	29.6381872087418	21.6759073391798	25.2067320020991	28.1317855332032	22.9858792465718	22.6166097048411	26.4013314912062
B4GALNT3	283358	0.00861507372139457	2.32795779554557	0.000898099627679505	0.976092326458167	0.996789428869372	1.39444850872538	1.45223604664949	1.7794006946798	1.34879734271533	1.22525255114828	1.48524699389248	1.68269576325212	1.41452759284748	1.38319494986129	1.38130448717309
B4GALNT4	338707	-0.300150741174545	7.15121869034833	4.44927105506537	0.0349161477896359	0.388570589928586	35.5100384843664	38.5388717569006	52.6064026067202	42.5561686751429	43.9191128003852	53.0327302275335	40.2353225976576	35.6411985925916	37.5358532527193	31.6578641384077
B4GALT1	2683	-0.13937526508814	2.75488095753477	0.260351333605954	0.609878886631905	0.916730499682647	1.98028450372276	1.44666781603481	1.8599853354145	1.56348881961224	1.7152677491743	1.39048675064512	1.45082995656975	1.56100854023731	1.64041556439098	1.41430738136759
B4GALT1-AS1	101929639	0.0325741081413369	0.0544867612567821	0.00683111736685582	0.934129386644421	0.989479082828975	0.883798931826345	1.3693299128471	0.406936994507289	1.23304951214167	0.613374382120634	0.6266215795807	1.09098188331427	0.760272618015911	0.765842792801737	0.893398741925546
B4GALT2	8704	-0.314440352621325	6.34336017641404	6.12405345151557	0.01333546704453	0.24554259643852	35.2290307366007	44.7088064493178	40.8714384257239	43.7829782959448	35.5419512479275	39.0444770246779	32.8482567045078	32.3051272289801	31.9486227848375	31.9359938276638
B4GALT3	8703	-0.219579169390014	5.22939119117707	1.75389402168005	0.185387947554567	0.689763729699963	15.2007169676412	18.1874374308517	15.5787336244569	18.9452122053786	14.6313687838971	15.9506728348419	14.7002971553794	13.6697286558699	13.8176591292812	14.5582509100536
B4GALT4	8702	-0.121194099241229	4.16880019787101	0.327710614186895	0.567010281204738	0.905288175538184	8.76269361736991	8.94612099795223	8.23304984658713	7.86563327117784	6.30396865300366	7.29909844881051	7.46763531168203	7.11837143907663	7.16649482179641	7.48885723827996
B4GALT5	9334	-0.0224476332755831	7.43813585328787	0.0300671918557995	0.862337859460695	0.974179729552308	36.675386263033	41.976242371569	36.3129955365635	41.030079014857	29.0109718267963	35.9254038045888	39.0685461994383	34.1468829804061	33.436498675969	39.2704758309319
B4GALT6	9331	0.503191519056836	4.87102817923856	7.64436538457754	0.00569499280135058	0.161336765518647	4.99247384868532	6.30061990754348	4.37214363939031	5.53720191981932	4.82641828811996	5.12819496151691	7.73586837706056	7.03135980674665	6.91859579093293	7.94002895781767
B4GALT7	11285	-0.384219746547955	4.01262663102748	3.21755013292659	0.0728525880286515	0.526471613192203	9.5198792903984	10.2952351723998	11.2237212201464	11.3984491550155	9.72791848371811	9.47097181318013	7.41587996479381	8.20830830106433	8.41311788570679	7.64809626949084
B9D1	27077	-0.26174729802459	3.18317111586473	1.05935741172259	0.303361790183247	0.784271368737853	8.90425392966843	9.18230246692782	8.04879427960525	9.20468898587058	7.35768773894139	7.27686719207769	6.98161052845242	6.88493848242452	7.14001886642393	6.95294896092848
B9D2	80776	-0.134497752963967	2.20596569808003	0.187421703985374	0.665071230372131	0.931143338542933	3.511555532124	4.81576122200771	3.31990191388129	4.4977354648451	5.86426689157791	5.63349976083317	3.80692985359586	4.4672543916821	4.62124100360602	4.00958642801281
BAALC	79870	0.0870618024060599	6.18818867034746	0.292228724293899	0.588795838592547	0.912314067527858	24.8797700200791	30.0159197184168	23.4474200885064	29.5255811979607	17.3107519633529	24.278245614954	29.384574163542	24.2427879896883	23.3235823121789	29.5295095576149
BAALCOS	157556	-0.713164107536761	-1.90763799670208	2.27919718511804	0.131119729605214	0.6226861801725	0.764506966716442	0.810880590966889	0.381262127206782	0.961507232565111	0.266440118333193	0.410156082524928	0.375032934476507	0.296551366803441	0.420827526568777	0.365902364924575
BAAT	570	-0.0335733467251434	-0.0203916695710621	0.00946129034591703	0.922512643088295	0.987529039291137	0.376402290905053	0.33495795187528	0.299046314841892	0.227562868201822	0.204235007324984	0.239819841697152	0.283463650992479	0.243175531375335	0.250495330963558	0.32468545422481
BABAM1	29086	-0.269363410384571	5.3114595593912	2.99575043356845	0.0834832262120697	0.552613797551796	27.6820638163868	30.0430120338158	28.8582343462065	28.3817116581842	27.4861973875968	27.704427940055	22.5442361215541	24.1855654430863	24.6327863999016	23.3691163575505
BACE1	23621	0.0410166871365153	6.85353127252787	0.106894428506628	0.743707870478382	0.950864515852122	19.6025894738969	21.3215547824223	18.4448709438053	21.7430111893603	16.4557190169941	19.4373718093493	21.4378497822659	19.007233396937	18.5524728908767	21.7638167613561
BACE1-AS	100379571	-0.0303521013371231	2.22791741167332	0.0112735711996245	0.915441859822796	0.984786125015217	6.35168267154699	6.13296067137806	5.84423111975662	6.05503859703679	5.52026436124501	5.4692973898902	5.56179495591491	5.33568929065186	6.11096367180843	6.23198533760985
BACE2	25825	0.747911087098039	0.363406337252199	1.2762781343172	0.2585922018646	0.753913499182019	0.05257335809084	0.0155306318538664	0.080470644721091	0.00909023063262339	0.331125692414533	0.170860092608369	0.159353299728741	0.216186942652901	0.243903348569781	0.127585515424242
BACH1	571	0.157241956142913	6.67343556426313	1.72154484422459	0.18949431099898	0.693019288933606	17.6922823313844	17.1359322346928	16.1866095083542	17.7066296451524	17.6632386784841	14.8161259705552	18.7209367986656	18.465861396094	18.3675625442406	20.1740245292742
BACH2	60468	-0.270652036320067	7.27495639202785	4.33841573846868	0.0372615799269927	0.40007166150921	21.6070193734798	17.2837607057369	19.7094114008041	17.7910935294598	15.3826962844537	15.4353755670342	14.9354279721238	14.325572066345	14.1409405591994	16.2256669972502
BAD	572	-0.435884412218865	5.25316963401022	6.63452339413983	0.0100020952688998	0.215197705413044	31.3045734731036	38.7965334449356	35.6273260464105	39.3277985398291	29.1921719846334	33.8729947473986	27.3705408689645	24.409763239744	25.0162172855554	26.4092755558416
BAG1	573	-0.310033198748219	5.92399079782448	4.72915236830237	0.0296554966698109	0.360849291197405	14.2631997813399	19.3490574985035	16.3733965806954	19.1434957227477	15.7534784324922	16.8025015327919	13.948823092078	13.3527767288169	13.8261424642662	13.900089885902
BAG2	9532	0.282721780701643	2.67299718025602	1.03364413201018	0.30930430002721	0.788862508435297	2.44630874934087	3.60914628026239	2.26706041487635	3.42682756869417	2.7330887187112	2.59253823234957	3.34956315630499	3.36452844568758	3.55137202097689	3.66552224008912
BAG3	9531	-0.194727675486162	3.08567793143098	0.56948086843801	0.450465279191476	0.859797301195082	3.36678387329439	3.15814703527406	3.96025831533185	3.3770569489429	3.4691146431012	3.4447363318637	2.77322913571946	3.5677357313328	3.23585721243509	2.60602371164135
BAG4	9530	0.125760962478017	5.78229359083878	0.688150668294213	0.406794120133032	0.840907586533666	12.450542029382	14.0770113320727	11.2027521710926	13.1724217794677	10.0414619596822	10.2379515488028	13.3720076303901	12.5416515543955	12.1104810423681	14.0736891101545
BAG5	9529	-0.00355364046164337	6.4069518045753	0.000833902422527899	0.976962395261565	0.997164872967101	19.3035866560716	16.527394258142	17.191625961762	16.915631199856	15.3918582305953	15.2085064013334	16.6899523177413	16.7185159576152	16.536500272856	17.3489274642985
BAG6	7917	-0.24257913418684	8.39647217793879	4.71820350557084	0.0298449080857802	0.360981968445935	94.6523286058202	90.4488915754471	98.1074085639808	94.3615079263838	96.4691785094677	88.6177648626844	78.5261629915864	80.2686918689061	81.2091176984686	79.1329105030633
BAHCC1	57597	-0.723473830776937	6.30369006119464	19.0077366571164	1.30189515220727e-05	0.00276393909361979	11.5968675279049	7.02541241399163	11.7472164007863	8.28108724044729	8.32306206173924	7.56489024378682	5.14261314346135	5.6968759798718	6.11513449096697	5.20938185376921
BAHD1	22893	-0.134779627643362	5.98986051116412	1.02509539734633	0.311313408125876	0.790218587424385	13.2933448824484	13.7370909373814	15.1397623883153	14.3012640898463	15.4918504419896	15.1297027263442	12.8990779710084	13.7794826876339	13.9958362618228	12.5643186494649
BAI1	575	-0.18125440645762	5.77256948654886	0.984605509010919	0.321064419065671	0.795392229061926	8.34414229767648	9.43072053343787	12.284365054352	10.3268547219725	7.60221906375867	14.0875259047954	10.3860242315814	8.72578792875314	8.11320942872834	9.51540308283596
BAI2	576	-0.0791975172141249	6.6979940244037	0.359983111110694	0.548515615305482	0.898908338409861	16.8264544555193	18.2356864686942	18.8075797653144	18.3245095252278	21.0708619823263	23.910940721441	19.6820054339656	18.0143865462033	18.4638757289596	18.2902680784286
BAI3	577	0.175861840641283	6.79309364578821	1.40705297785365	0.235546232363093	0.733762979021954	15.0650567861649	22.3643578306935	15.1684024702869	22.9850380008283	18.4548894806819	17.8860358048039	23.0251726264622	19.5408254014908	19.0343317670117	23.2203070261922
BAIAP2	10458	-0.0670532633170124	5.63848274349118	0.205136778800011	0.650606148150016	0.92693490754782	13.2544950880282	14.5225770888169	14.3916898719043	14.5635657514846	16.9825370412063	16.7993666488301	14.5977318178301	14.3655781142032	15.058612386851	13.9719201902186
BAIAP2-AS1	440465	-0.123662519307268	6.2755910357256	1.02422762118059	0.311518300206384	0.790218587424385	16.3251606036013	18.4269734987746	17.7043609245962	18.2328724796384	18.0157755923313	19.681109075316	17.10584510239	16.4939173684759	16.5760098483843	16.584704703245
BAIAP2L1	55971	0.207736028704688	-0.0194377442233234	0.356524525922669	0.55044278927876	0.899170519132384	0.211566168238332	0.238075699582198	0.332352533340582	0.201833462094716	0.168793807935879	0.332595232042013	0.271168227500506	0.315621154968458	0.289319547705713	0.274731415383877
BAIAP2L2	80115	-0.73527324937672	0.55637075955512	4.73648445495969	0.0295293546871956	0.360849291197405	0.72816976134981	0.814673955679877	1.07115994564054	0.8798771139962	0.631506555527252	0.701835377762003	0.568021910269126	0.475726458354611	0.495012932438214	0.404245824351792
BAIAP3	8938	0.409973366439222	6.7673592266139	3.61251891534621	0.0573461997124668	0.481160890958431	10.118205102225	26.8488692956089	15.4221792912518	27.8895354187577	18.821965180531	23.9748453430333	32.0293028013843	25.3993299792643	24.7363704531691	27.5339510277018
BAK1	578	-0.114771771038593	3.70112437251636	0.249687101138461	0.617295485356111	0.919520270890718	5.29439293598552	6.09647765283382	6.4371928986818	5.53386960903984	7.16363076021968	6.02056012718214	4.92396182206802	6.12453623068612	6.35639041379849	5.25051447456445
BAMBI	25805	-0.0394242923631533	1.50213197638279	0.0104121479104222	0.918724978603709	0.986283224562932	0.947883900175882	1.89852065077647	0.718471229042571	2.43668535770166	2.22301314507231	1.65204398900992	1.51057349014203	1.89300915990248	1.72134717515493	1.32173857626274
BANF1	8815	-0.173696447410435	6.4899236016505	1.7138328147158	0.190488836603216	0.693672701078314	75.4958214026997	75.3035445361277	78.638226155426	74.6401243946393	97.9398719699428	86.7876029092104	68.1817688064424	76.0425149326126	79.589514208125	67.0863352172477
BANP	54971	-0.0758897171845549	2.9201062267642	0.0724460781721139	0.787808028745902	0.961717242900509	2.61447704575273	2.69071700497242	2.46660019688561	3.15896234095258	4.34325807333789	3.6298308599499	2.78108918334194	3.25792937180614	3.36505920164451	2.63852592233279
BAP1	8314	-0.165031759512395	6.99604022309412	2.11905579150826	0.14547620620868	0.645864507332617	35.050245779775	34.8576282603798	37.936168848138	35.8392842754931	35.8773389927201	36.1141267021247	33.0994481879907	31.0468688311166	32.6227923015122	32.3156743065945
BARD1	580	0.680601595701825	3.24880775345057	1.35173955165141	0.244974236144931	0.742047677565997	1.12814796576052	0.183876926974518	1.39099048516706	0.175074853731975	3.65578489279291	1.7439604212146	1.4594816007292	2.74490444202154	3.14320325818998	1.57850312717674
BARHL2	343472	-0.899885613988981	3.33999178151894	5.83693510447985	0.0156931396431974	0.266149002553207	9.17330488201648	11.9220231014147	9.66387356549425	11.7748260843609	2.69432226613941	4.51478759502306	5.08560703339853	4.41219272881751	3.7004643233739	4.66389633533095
BASP1	10409	-0.305814953575509	10.1341439276582	3.65380377837823	0.0559413129616502	0.476433966020898	602.018693032658	762.147899647054	645.559657408225	759.071818820728	464.788698416636	624.018415751434	578.596520679324	484.234454503139	467.821742712783	562.705467047341
BATF2	116071	-1.30598116537374	-3.1379408662489	3.87779330082008	0.0489288272369471	0.448582135661938	0.109691609287664	0.00648077301191713	0.0662754725798705	0.042674172660277	0.0385964657398551	0.0760513708158371	0.0260770563785534	0.00859167511299689	0.0381668849777127	0.0188460615786697
BATF3	55509	0.145725572587688	0.443071694557106	0.156594200805018	0.692311709156336	0.938801357919758	0.966349274952485	2.37509430504021	1.05058897274758	1.3343110323475	0.858800870713107	1.30647882433628	1.50747183203645	1.50875420154534	1.13787376416735	1.68557945251017
BAX	581	0.00569664943532477	4.71117024897702	0.000694347834667042	0.97897779107202	0.997793031348136	26.2302709142594	24.2093986554204	29.4697149073577	22.9536082205833	38.1144349893155	31.142952592069	24.2968473461907	33.0769083433393	35.0815883286333	23.57428521075
BAZ1A	11177	0.513319096104955	4.61214034948158	1.20677793184586	0.271971184348707	0.763364803983524	2.78387621080477	0.917520609991699	2.62944118395284	0.917545154480423	8.80607621154624	4.65308985536791	3.44915595496405	5.78235730244529	6.83056408989432	3.81618650013756
BAZ1B	9031	0.0452717710312417	7.64341436378525	0.113400270640912	0.73630569460667	0.949604233672263	33.344041454724	26.6830858868911	32.5948879656043	27.7062889859998	40.3216488613176	32.4568346621774	30.8972676970896	34.8645961036299	36.1228570539676	31.881927060762
BAZ2A	11176	-0.187757756481895	7.43471027089313	2.12642439846513	0.144778133705294	0.644996176682173	24.2598263043415	18.3520925554435	22.5164006667609	18.5698408975752	20.9357097458373	17.1831066506785	16.7464672759043	18.3563437211332	18.710184916867	17.9600604231227
BAZ2B	29994	-0.0277700372901346	7.83206008849754	0.0561064198282679	0.812759244356759	0.965576125511942	31.3496260296266	28.7155320765019	27.9149358583418	28.2711564385547	26.0524354690963	25.3093219723491	27.6176851371368	26.5935820414799	26.3533903728278	29.7572024938173
BBC3	27113	-0.573564474459116	4.11602800111641	5.7732052019646	0.0162723295113121	0.271529089317074	12.70255298154	8.38301878973954	13.1132657238661	8.69347017962474	11.2399274661797	10.5802910542415	6.00036415924886	8.39000616813078	8.76993883106985	6.02879681222806
BBIP1	92482	-0.00266333827318309	4.99243903734245	0.000225927962240746	0.988007528331953	0.99925060401439	14.6102496123197	15.0402101783998	13.3963403851829	13.0950760759472	12.7312919718754	11.5936990772899	13.7312734144682	12.8811995298431	13.2487730727956	14.0254332176832
BBS1	582	-0.160323262054452	5.47544316844999	1.1418698961006	0.285257555552181	0.774140594380221	13.2935414027703	13.7618541830745	14.3176260389846	14.03112164317	14.1737446094797	12.858210625102	12.0717426035389	12.3220172817168	12.6784024456529	12.4282785732403
BBS10	79738	0.182286294591279	4.91790362910829	1.06061327584428	0.303075352642851	0.784271368737853	8.90247294931726	7.14538234362208	7.11984410724439	7.8898850859763	8.8105939437213	7.99725374683883	9.11910949780519	9.3598663045123	9.03977705581535	8.93452172734241
BBS12	166379	0.0850812640314961	3.36276619838492	0.122860133992489	0.725952910578295	0.947310331727781	2.93319828000375	3.2934487791622	2.54014781347884	3.39414961985093	2.56790203790998	2.75636360354165	3.11382239932837	3.16079516249122	2.87699823981184	3.29037298890993
BBS2	583	-0.0402391859499137	5.22914856674652	0.0630823295049261	0.801688894563182	0.963609079181351	13.3662323381137	12.1586579330686	13.5579738967051	13.5437168118013	14.9489570727788	13.0202838626577	12.9398357051148	13.3355376894247	13.2839024851001	13.0458077332075
BBS4	585	0.060787264951177	5.60575129385626	0.178243133184301	0.672887431635665	0.932727709283714	17.3149929744871	18.3832625111145	16.1927491402567	17.7418560203193	15.9580664399483	16.2909151730613	17.8141577789731	17.4116057569218	17.7307727229084	18.3431647166932
BBS5	129880	-0.124197649517705	4.07202230161643	0.348365105364653	0.555040066428699	0.900822036918921	5.21631831618498	5.58356469624133	6.21168633680908	5.81433912831534	4.81921559615521	5.29053276216253	5.22342354833886	4.6766253872905	4.9932489178001	5.38145497675999
BBS7	55212	0.0572051177968192	5.50567067141986	0.116804915056754	0.73252598963965	0.949124813590299	12.6463925746319	12.9749001406282	11.7732323660996	12.881372146968	9.04434188895461	9.93488705780236	12.4861599262853	11.5324166785953	11.0439268915836	13.2721303062986
BBS9	27241	0.069656688249501	4.93399964547522	0.163368020630486	0.686074403396038	0.936216418391173	7.06057723793723	8.2543665974726	7.41320046731737	7.50103202354597	7.17041471978101	7.20813340909895	7.93080345558211	7.84123429894702	7.50361106386913	8.13585744446376
BBX	56987	-0.160817991569881	6.09003249486562	0.728890621236289	0.393243017822195	0.836793135843834	11.173285958008	5.56444556487148	9.09908997837278	5.73964338641709	8.23310298507342	7.322619932463	6.22252982687588	7.60913019508841	7.7730285586743	6.69643898170219
BCAM	4059	-0.362431392160316	5.06226542692427	3.07093833670338	0.0797034543216367	0.54476816445815	9.45212471808127	10.885696439271	11.1253422170906	11.1288393756965	6.83448801351968	14.4943971346886	8.52010117280081	8.52859604097813	7.99604830582334	8.31942937223243
BCAN	63827	0.111093938653629	2.92154667958588	0.0572942756418442	0.810824717352829	0.965530768463253	1.03554131525703	1.22301711790312	0.73843991485053	1.00884859670453	4.83677116254885	3.74922847631836	2.77148257791584	2.08765325310503	2.04258218183319	2.24317013061158
BCAP29	55973	0.156645260382441	5.58948490857678	0.971788539533378	0.324234527042595	0.796865188066215	8.51396532159642	8.38029953329344	6.97640648807907	8.93992052022928	6.40846252385719	6.55028599459914	8.70435303101392	8.20795454415226	8.3530176947402	8.95695162397635
BCAP31	10134	-0.0479114277196689	6.58031969723693	0.128794308587516	0.719685430921488	0.944694351777976	46.7708053850487	60.0907648586664	46.9810256250557	62.1390648414187	48.720124028263	53.3800152104329	54.9125525494309	49.2818296067574	48.4460436354713	53.7851512340154
BCAR1	9564	-0.33677101329192	5.79381188490746	5.84985330826299	0.0155783497229417	0.265479787686612	15.6072239725639	17.5609041811655	18.3351082325759	18.2622371454828	16.1763100967331	17.0254436667657	14.1099421723386	13.839316814337	13.5999500147831	13.1538916913614
BCAR3	8412	-0.50814584554907	2.91562833097672	2.7811035305398	0.0953824269885173	0.574609827680227	3.72683305107374	1.86381560779102	3.10774782720582	1.84862549873739	2.96085922933581	2.34249787963709	1.57900272375372	2.00581748502402	2.32936718724934	1.56778526233356
BCAS1	8537	3.59491067232848	-3.85210829273735	8.96245961176508	0.00275583626378064	0.112931606521113	0	0	0	0	0.00713062762733439	0.00585431415632703	0.0883243031872153	0.0370369189043722	0	0
BCAS2	10286	0.0276551922612253	5.9030041850637	0.0424030705411251	0.836853356702088	0.969005097191427	45.9264947191133	48.6849018748737	43.5190937120003	49.0969837012887	42.4219361965983	43.4161405159654	46.9544693146149	45.2659106287688	44.9018456407284	49.6382229516434
BCAS3	54828	-0.265121892098549	4.9610982496599	2.24511870016384	0.134036622655588	0.626819335175451	10.4293885256664	8.18527557298993	9.88758798790363	8.4712719424398	9.2826585532675	9.06702923623464	7.7545463219804	7.85322908825306	7.40301967492339	7.886755619998
BCAS4	55653	-0.330791342383522	3.88633433984812	1.92905974437144	0.164861350297087	0.668426840281645	12.2912895587425	13.04356683757	11.3559671618833	14.6681887719756	8.01389229648467	10.5335701728042	10.4144849665107	8.89955386269195	8.3442129165353	9.61436344643616
BCAT1	586	0.0999860683525816	7.40170526994926	0.167220867613509	0.682593614217247	0.935108785631157	27.6454680418488	10.2467775473906	22.9070106787418	9.3402061009571	16.8660010803864	14.660450744609	15.1224818655834	21.6796157866016	20.513113457852	15.826580354088
BCAT2	587	-0.605481854019612	4.61248315298711	7.8180273258467	0.00517276261391514	0.154752546722918	15.5523960282226	14.0088763316351	16.4058559729875	14.9667806669071	9.02604329716914	11.5753934105506	9.24268667017351	9.34336407312342	8.52985025006713	8.82716000100735
BCCIP	56647	0.0380435418279992	6.03573882148788	0.0708050653297505	0.790168192715698	0.961717242900509	29.2445370537	23.9252489835182	27.2795485604498	24.0677491344653	32.3180525660788	28.3513847001486	27.1702583661677	29.5587259381153	30.4116987747945	26.7082775872605
BCDIN3D	144233	-0.160156602136111	3.37470804790621	0.44558400628714	0.504439533927674	0.883799598872596	3.76811207584955	3.0648929973133	3.02080707399442	3.55097101445001	3.26928339719024	3.23095435940597	3.06019486995801	2.99362626297915	2.81558602384062	3.08468669957549
BCDIN3D-AS1	100286844	-0.276379307508306	2.29957405666177	0.772533290931182	0.379434497657722	0.830091051028584	2.22787855511668	1.65276501371275	1.87085128275224	2.06685365756665	1.08060104987206	1.32418784985121	1.5993308638388	1.28012620449802	1.27547049841323	1.50521321161114
BCHE	590	-0.78345428092857	5.69951589096116	10.8516507750546	0.000987077251641182	0.058960299156506	39.7739409792049	22.0700116191203	32.7709054764404	24.8884812431069	13.1539972927986	20.0361330121372	14.9869720244763	14.2423429416049	14.7236171908301	15.5463064282516
BCKDHA	593	-0.60535528668417	4.13447279129439	6.43481932330748	0.0111904539655828	0.228225682092054	15.2069042385807	8.11492148073944	13.644627921141	9.46059091703682	11.6631383253462	10.4700316606115	7.30853358758411	7.75246121018962	8.08790859454432	7.09877172367012
BCKDHB	594	0.106547981420198	4.19178249697513	0.267845155583402	0.604780936518423	0.916491098800697	5.20985135508058	4.94675727937649	5.09699806309566	4.54864169888469	4.62379836820788	4.12958226450799	4.74812709823758	5.44601565830382	5.53266744216256	4.90279378097572
BCKDK	10295	-0.456441291287945	4.62169912911054	5.30327580155052	0.0212853573724079	0.311260815152862	14.7479804519911	11.8956178917976	14.3255682303739	11.7597031224655	10.95583532053	10.6710756743001	8.7480442336836	9.45799912990624	9.37760879438894	8.77521333268311
BCL10	8915	0.0192003445837516	3.85133974205464	0.00820441878750788	0.927827717430365	0.988675181105086	4.87490475732934	4.60210047450636	4.58752671927212	4.2791184459596	4.70192988464476	4.5911053660155	4.50658132397749	4.81867309518852	4.80660109010559	4.6645216715299
BCL11A	53335	0.000620793914809926	3.72649518627365	1.63654829066218e-06	0.99897928533276	0.999840218740746	0.701505215338868	1.11725213313081	0.947756348775311	1.06657521271294	5.68006776989527	3.74987233363389	1.91459800414081	2.39954244191846	2.98844840757211	1.62109092751874
BCL11B	64919	-0.576230847544924	2.59353814455481	0.312430845401796	0.576192338230889	0.906687372027728	0.0909244711307667	0.00689735384583	0.172812285334458	0.00378477058696973	2.74191826363775	2.1094965276836	0.353854274916737	0.660649930421989	0.938778722216945	0.362288177419622
BCL2	596	0.276725147722833	4.90178635179167	1.98113088678473	0.159271320888432	0.660979732777921	3.73265485190123	3.77270434343156	3.69356788570405	3.64490664026937	5.8308605871768	4.69892801432656	4.91831546343725	5.25926448945585	5.18904499314981	5.27428457175322
BCL2A1	597	1.71202908356431	-1.20887291795059	7.11253272214249	0.00765468834999345	0.190023471286504	0.0382967687210377	0.485336362780051	0	0.225966456857882	0.376632744154981	0.248094410893127	0.700273585393672	0.848143198588421	0.760279671772371	0.705678085199181
BCL2L1	598	0.112342924292609	7.68042297753288	0.526883159173694	0.467920199720866	0.867272273146374	67.0731201208261	102.83221588674	69.7083642198914	97.5758641554238	62.0489995623121	65.5666313462163	87.3528059283968	80.6146904271769	80.7408843044346	88.2891219626161
BCL2L10	10017	0.329603898321402	-3.13488409976674	0.280328533192526	0.596485965285339	0.915138303223989	0.0203573015242044	0.109449808025387	0.0319795966901743	0.0915172035505376	0.111742642638047	0.217886748687425	0.0733999069054358	0.165828047276783	0.0818510673704675	0.170506926909611
BCL2L11	10018	0.0993249418637122	4.1818291401502	0.126709291827916	0.721868658926349	0.945602195393901	2.85300128322551	4.92608128238271	2.1708690893574	4.97940582018548	3.3395424122569	1.91536853066697	3.47602691553411	3.69586565781241	3.79595082454691	3.52921415246438
BCL2L12	83596	0.549971279636013	1.53547959981024	0.986065403254369	0.320705929441862	0.795283039101284	1.04794662444465	0.18938561469699	1.43021355953872	0.346403910891954	2.95421078683406	1.61873785006582	1.12840791755725	2.58797138172583	2.52142879364318	1.23914834508071
BCL2L13	23786	-0.0867630904970789	5.8799053456849	0.369989740181666	0.543009860671046	0.896152967316032	13.4054734571323	11.1285934884996	11.7933320598237	10.47320728597	13.0090997215712	10.4652139653438	10.4008938955231	11.3283546675007	11.6835719962367	11.0001398766075
BCL2L14	79370	0.752039421059894	-0.838705558596859	0.819065202179466	0.365453620554438	0.820754442847616	0.181721645687467	0	0.306357314586186	0	0.462248099258471	0.269651951751293	0.150675971318396	0.437766303376508	0.561354871837149	0.237588051713421
BCL2L15	440603	0.149212862762966	-0.430655738469285	0.177069459705626	0.673903891298586	0.932727709283714	0.0835128309662766	0.167329832039043	0.127388930337179	0.140788442813783	0.176055143543711	0.139088521530271	0.185156014624315	0.151585275369867	0.131392936018187	0.152060772339458
BCL2L2	599	-0.0516997079873431	5.35112900763405	0.107256925048176	0.743288963592994	0.950747301645771	10.6237839125179	12.7608847523807	11.5456959562589	12.4156128769792	10.4935278782099	10.8631630400777	10.9803817460399	11.1082136942218	11.0438460844526	11.3384284320003
BCL2L2-PABPN1	100529063	0.901707206833871	-3.54500609639125	1.58231084249539	0.208428149065969	0.712041957094113	0.0678194420731241	0.019533597528877	0	0.00952767130860644	0.027144368863053	0.00955105243813917	0.0261994838732883	0.0690560929269985	0.0383460722311292	0.0378690814820218
BCL3	602	-0.494206022253695	0.738680076512906	2.03020995169389	0.154199304438353	0.656332559286935	1.2883965762403	0.930046556163	1.22756587051729	0.876428197923929	0.576048109915649	1.09685946361066	0.743466576972954	0.739787476199572	0.652404383417317	0.719416047011933
BCL6	604	0.590328056370309	2.03048131620719	2.19036063479967	0.138876795844208	0.635788001966951	0.273888881684694	1.1257309950572	0.501319580873809	1.12867361767478	1.36795410303563	1.13144340928495	1.53276647043877	1.41702762973254	1.2872500825771	1.35023094912497
BCL7A	605	-0.241240768229801	6.47577825187698	4.02025532272238	0.0449569070993947	0.431004167572597	24.6058440423846	24.6532514078645	25.9753456113333	23.6817273752546	27.4876671353114	26.3499109895837	21.1785157421437	21.8416389555413	22.4193054237689	21.2973435380439
BCL7B	9275	-0.134275798877206	4.55219357739358	0.504036382301173	0.477731919641848	0.869685744315388	13.7880621914073	14.5821559249908	13.4286270216186	14.0195423418037	15.2834785820746	13.8993769955543	12.4264565445293	13.1583186536239	13.5200346898842	12.8699545242436
BCL7C	9274	-0.266180945443489	4.66629366896186	1.96032240279046	0.161478842269392	0.665508444543005	11.8855145276879	13.8479883664974	15.3399688774051	14.4724084853489	11.5195933007136	14.5895439424915	11.7542920125596	11.2262687678825	11.3190143703713	11.2557488438584
BCL9	607	0.0909486899954811	6.88140315982041	0.542347098082214	0.461461637409619	0.864422644761276	16.2970176803667	18.0438452522237	16.7880452999809	18.2537303298601	21.6135346185295	20.0053364292824	19.2204863457885	20.2375713998432	19.8491498665262	20.0496741887461
BCL9L	283149	-0.240899184618737	6.15949766550174	3.47157284281792	0.062431921168129	0.49652182219538	10.5744329564615	9.72146102708793	10.0381617601566	10.0486211783809	8.72503584193864	9.7827685242353	8.4918933206898	8.35552063124666	8.04198769169836	8.54900754192864
BCLAF1	9774	0.180970362181505	8.48145027035259	2.53252828196787	0.11152139884381	0.597561636889964	48.0051208675582	45.908714549136	45.1779295182889	46.2404531454568	51.1135817591512	43.0571385527235	52.1065998313998	52.3561989302194	53.7741847180964	54.4015712119684
BCO2	83875	0.0249362107562674	0.45058113653941	0.00601857103806402	0.938162589754068	0.989763170378309	0.434508371137109	0.481524330971388	0.546060682981896	0.498802578873915	0.377632384973447	0.416106095134949	0.521152675946315	0.486674535964121	0.38996378028105	0.481776338706694
BCOR	54880	-0.228239067072396	6.35312894865057	2.35160268264754	0.12515427742389	0.618089552266356	16.3167369028849	10.2629089566985	15.6660922671364	11.180150442367	14.7035288344502	12.7294874459158	11.2875395860595	11.9626134261308	11.713173830775	11.3698556511993
BCORL1	63035	-0.0403285836500248	5.37564289194066	0.0593216727272345	0.807571294163668	0.964690655890561	6.36058844642471	4.79679047497742	6.61220976028698	4.95460297515886	5.85719645008205	6.63804845062738	5.61676938398691	5.90643608339858	5.66772559401043	5.80031374671138
BCORP1	286554	-0.257487996003971	-2.62825025488612	0.22686600627073	0.633857437839593	0.923815238530073	0.0319983702120503	0.0189051993531934	0.0928001164586191	0.0414952424086663	0.0202663012581682	0.0415970727097255	0.0329636363345763	0.0225566606701636	0.0371124744875978	0.0467298064498367
BCR	613	-0.0683198872408399	7.35457377505303	0.279252295344875	0.597191708055532	0.915334512181925	19.5271309443774	25.3551566572897	20.454407652606	26.0258719487673	27.6287286615925	25.0207171005526	23.6810315376038	22.6954053175798	22.8223805672996	22.9774219031718
BCRP2	400892	-0.211588030572501	2.51463955113085	0.595249976255657	0.440396136083368	0.85675400701301	2.59558647156628	2.52539119723163	2.30103291717464	2.7345518828474	2.8381466246786	2.44926795878296	2.29531725038989	2.14269162372461	2.19687616045665	2.31546556053956
BCRP3	644165	-0.571067792458372	0.169940442197493	2.31560653960412	0.128081331255436	0.620715384502761	0.715941294411414	0.788334872902257	1.61901290116048	0.726309427546609	0.70134518166162	0.792335202789208	0.587420006843202	0.670934460753891	0.700544617836536	0.452834490142913
BCS1L	617	-0.127202673630921	4.51688108324792	0.451049224041112	0.50183711530677	0.882522136608842	13.3445355438787	13.8605145857038	14.2540222441994	13.9177621416126	15.3918434925746	14.4045435019759	13.103916839366	13.0848163812003	13.386384000782	12.7624554409852
BCYRN1	618	0.504156913214016	5.00542796885348	5.03031083779973	0.0249074277999619	0.334267924800554	156.792735709901	206.725801240555	95.6916039732439	159.110863776331	97.3859557124445	146.293870239059	223.755251734056	190.648371105557	186.968889882968	218.54524497694
BDH1	622	0.134348420858597	3.48718057242382	0.249860075108984	0.617173620094209	0.919465096995264	2.05470102181884	3.80552599573437	2.66380300450464	3.66847587923847	2.31996759550358	3.67747840534815	3.74550658621681	3.08251179611056	2.83057310398727	3.73336440672432
BDH2	56898	0.0145246221469329	3.44538014082936	0.00115452706944552	0.972894429000485	0.995844118027026	3.43205280165855	1.52462404548163	3.80802523546587	1.15369658263598	8.00789425515048	4.21505607000275	2.6373548937378	4.39190543062151	5.42649450936549	2.57936105466009
BDKRB2	624	-0.011009804356065	-2.70908849959694	0.000299817476912878	0.986185129031445	0.99925060401439	0.043023413037811	0.00330446848832563	0.0315401978952096	0.00483534426669805	0.0491996882793007	0.0533193134680964	0.0465373248213878	0.0394271295392709	0.0172985219817976	0.0216211071006182
BDNF	627	0.333949403498755	4.68294704174651	1.23171412040045	0.26707394129797	0.76089085199863	3.10632299426096	8.17256142921103	3.72445390401807	8.00447618479298	3.14752351777332	3.13605944503518	6.83624703021781	5.42112113733382	5.22374846018833	7.2645919512428
BDNF-AS	497258	-0.0518840023212279	2.35118410588054	0.0329136724015173	0.85603693524237	0.973115223375994	2.50228528202936	1.78143041601715	2.53499873682799	1.97690966143835	2.11475359439113	2.38074390935935	2.19290809307521	2.16354673901511	2.10842792846708	2.14256162572501
BDP1	55814	0.20455582461612	6.7274599472467	2.89256779037032	0.0889889903531838	0.560591615348674	9.63008903734146	8.76837177670516	9.59787729884012	8.81938895509955	9.19113756826064	7.95105064732947	10.2833861318364	10.0381098005756	9.96432352790601	11.4400443559094
BEAN1	146227	0.18695725587772	3.36815861379106	0.507711867124193	0.476131052409238	0.869106997429993	3.03014311428036	4.18350133211971	2.78077994056351	4.17857375854462	2.42914022778241	3.46625523359365	4.35038203992748	3.59331922116085	3.25138899343425	4.12440301645479
BECN1	8678	-0.0682628234274861	5.2577609199696	0.187732433613832	0.664810632384062	0.931143338542933	18.4234576235328	17.5383084485825	19.4091777975032	17.8933268395302	18.5080769460177	17.016405499359	17.737955277413	16.6144875186755	17.2908040399732	17.9869080621377
BEGAIN	57596	-0.366073909168317	4.29859337314145	2.33820064882194	0.126235291825724	0.619871508032316	8.33901694327309	6.76295765207966	11.4873308441989	7.02170320101677	5.09995452684459	8.28545116233629	6.85892960717644	5.78329083697038	5.66294794709316	6.1595782352394
BEND3	57673	-0.0180133385829579	4.48401877100866	0.00642077980427302	0.936134047002878	0.989763170378309	3.65069841855505	2.65090862680554	3.54644764043709	2.69519366821996	4.43986851841108	3.19512819986866	2.73298775205841	3.70208314395972	4.09748317473944	2.84766537218778
BEND3P3	650623	-0.11973735944508	0.51080172593431	0.108344635597618	0.742036672479989	0.950685039737421	0.274514084573857	0.297524406955885	0.247562773138998	0.272528415716701	0.101850335775003	0.278351871140566	0.243518006778326	0.204981113675622	0.203886238782969	0.255472371906798
BEND4	389206	0.416024834845623	6.01988841994697	3.76581610489515	0.0523103251350281	0.462498865631877	5.06206039856902	9.49507207610177	4.95628702838238	8.82843712612736	4.8055260167487	5.56636954917198	10.082715947968	7.4365365291888	6.71567545007843	10.4027810991001
BEND5	79656	-0.333778367292698	4.56044422836805	3.08639169648956	0.0789496992047667	0.542741449205915	18.8727514422691	19.6858360337142	18.6898828924409	19.5986279408908	18.5220021417799	20.4356561888384	16.0102915268748	15.0633802704013	14.7472602788884	15.8376454686831
BEND6	221336	0.385276074181733	3.47451598595097	1.88513383986597	0.169751798774321	0.674604521019917	3.4166274847036	4.9193823250356	2.4461823301706	5.11109420068269	2.61443131680985	3.4383788777301	5.4260510021784	4.20129091672644	4.02633758426857	5.56451272961156
BEND7	222389	0.112323706069755	3.70214246675251	0.245599658063204	0.620190679748221	0.920620737262915	4.35947952592486	6.16329099622464	4.72369749243319	5.31952354070108	5.08631067033805	5.84287230069123	5.82078708704055	5.44590798059146	5.72134512491993	5.85484575670282
BEST1	7439	-0.749116386443647	1.29669480123566	4.80000764893173	0.0284596105642084	0.355648200964859	1.28795873704018	1.07738274506024	1.23867110875853	1.05339306618565	0.796215650230867	0.700393649396381	0.646984782725431	0.645983538774869	0.496702595225491	0.665767736807208
BEST3	144453	-0.494492865958403	-2.85913679126431	0.421125147712864	0.516376150742581	0.887677338479335	0.0511238008266401	0.0117798875244926	0.0696030066882596	0	0.0748325587164575	0.0115196725329765	0.021066402661421	0.0260280078451491	0.0462497926683495	0.0114186216813005
BEST4	266675	-0.182620648878899	-0.27606674999755	0.227302258904365	0.633531417947963	0.923815238530073	0.344597833052849	0.423476465511532	0.69020086616098	0.392130040761896	0.20491482383259	0.368827378026233	0.421554195432562	0.31579324938229	0.33772351783714	0.355971172661992
BET1	10282	0.0817181879812123	4.07056167896791	0.155456433136096	0.693374594584784	0.939323879284557	5.91377614116276	5.27387988950183	4.9763115046936	5.57901026304791	5.32114253967487	4.99787447021032	5.42370399980594	5.8864622825799	5.88511781541348	5.57328711605469
BET1L	51272	-0.183927116579039	5.34355408674113	1.31548285869462	0.25140434818887	0.748291736710246	13.838960377854	16.3320303209049	13.9494474260384	15.6495385565537	13.3534631566117	13.1862682964279	12.9506636826696	12.5425377306721	12.7041038896722	12.7738490620714
BEX1	55859	-0.165135268845453	7.37357355000084	1.42812284537243	0.232071035541179	0.731656316216074	218.13898330346	203.302601213656	216.572457194145	190.332200718252	148.022013211539	226.778438434233	197.56143288929	167.374004256391	160.648541563847	194.400841924661
BEX2	84707	-0.325347258102627	7.16331395002402	3.68093601609675	0.0550379444344035	0.473546688905578	154.632195510113	164.112644846091	155.215079946971	170.77771257261	85.4892151109075	130.096821878821	128.368415857959	106.224699588993	100.546935590226	125.359311817969
BEX4	56271	-0.215796782953082	7.57450715742319	2.06106258952076	0.151104768785015	0.65249756089613	170.681618365806	180.576376806498	164.029554434598	180.294717899192	105.93218501924	140.866922785382	147.724829308037	127.907323416429	123.471361470958	145.160172252938
BEX5	340542	-0.926569980008515	5.09150911943625	15.0857721646739	0.000102734698620139	0.0130236555711185	57.6731100382294	33.7620423909101	60.1251703044563	32.3147405174585	43.6485234505191	64.5518029104784	29.5768133914025	23.0201012214574	20.8593428692363	29.7092510457846
BFAR	51283	-0.0533924274232119	5.98340800487719	0.172694028232774	0.677728554517514	0.933464539384487	21.9347448668105	21.0288838280477	20.8215479321175	21.2276078413989	20.71289544299	20.4874782842337	20.117639176196	20.5281178640522	20.7689619216217	20.2017331689632
BFSP1	631	0.111278949995519	0.490764771392437	0.120319041127	0.728688721028685	0.948107801317762	0.515444660840084	0.653539121672985	0.591224061691205	0.721827947963543	0.639963329082129	0.520807161607548	0.657420669190172	0.699791354015551	0.542787175577924	0.740094316730088
BGN	633	1.80877123645672	0.881671523731467	4.78518474582739	0.0287055682586729	0.35671425831176	0.0480237405637481	0.312105967063276	0.00773756199241259	0.352901982492471	1.44307195023588	0.0499437193778308	0.856253590171402	2.74965242354042	0.534711187249134	1.08499799280962
BHLHA15	168620	-0.0970352264931356	-2.59610381257308	0.0271366648898983	0.86915484970075	0.975264897204662	0.166246489996884	0.157154155756404	0.254462768186736	0.0574899146949907	0.105292907953203	0.533086715757612	0.250305267316331	0.260427545918036	0.102835547815304	0.185657731274289
BHLHB9	80823	0.321570812701753	5.51423334738576	4.60724574828848	0.0318371282659614	0.372622785478067	10.9446633770076	10.3481683574767	10.3325489765255	9.8687666061651	9.3636254168988	9.98760684596956	13.2556561234152	12.1434336434302	12.1788126690694	13.4443466632001
BHLHE22	27319	0.113063696111036	3.12964173244241	0.0472609948000411	0.827899794828982	0.967902896453656	1.07374128445623	0.751212593809976	1.40563052138291	0.931956026618707	7.26274820055894	3.41956918070003	1.84811637419391	3.08240571400139	3.62528605755334	2.24685331441076
BHLHE23	128408	-0.172249539971821	-1.78547397262281	0.13683511783657	0.711447828230647	0.943908223180863	0.247706181223798	0.144330555061996	0.456216025062571	0.16319629994543	0.187541578088833	0.394556958099666	0.211182216272863	0.31310437592492	0.283332851584786	0.143083863925094
BHLHE40	8553	-0.674123796858773	2.50242719706743	2.21876332931029	0.136342232714457	0.631975237514822	4.98737784006271	1.31191864484485	3.063467581377	1.56518850811985	0.754094033001692	1.41145604035144	1.37948831534536	1.97557555235041	0.936239027897588	1.21297451376886
BHLHE41	79365	0.0278803974072072	0.893347569650546	0.00532089049802398	0.94185033462797	0.991176359360096	0.862242122904883	0.476971177755383	0.527795888689854	0.434870140442823	0.25565563735304	0.330989448183609	0.504409375364698	0.603144684652078	0.350525030641874	0.517468976521198
BICC1	80114	0.206696982380823	2.28980310323314	0.516378371770593	0.472390667514532	0.867668102881404	1.32286235789515	1.48515463866556	1.430875907737	1.54205314308997	1.69482909513644	1.32407167801443	1.49397537809673	2.06321406208229	1.68469454242758	1.57430173581741
BICD1	636	-0.0824687945725839	6.29570579522935	0.339325203148505	0.560218986630457	0.903122408911578	27.2514188150158	21.9413079983182	24.3508901855538	22.7508127992976	17.5917292283942	20.0716604446225	22.0793978610053	20.2253155086874	19.445130470395	23.1291165680678
BICD2	23299	-0.0718561324357622	6.61103247434362	0.352022554771736	0.552970437860299	0.900266798143661	15.0849634947873	16.9577870255562	15.2764413378292	16.6327435937553	14.5509277405116	14.4682813818949	15.0804858027596	14.6421775153203	14.3568666632187	15.2669694835841
BID	637	-0.352725885703891	3.71116599595226	2.30346219970074	0.129085980284893	0.621963201210743	5.60918814952996	6.21042778440929	6.55752696248914	5.85696478685596	4.17736642852368	5.62097825267668	4.54148655548684	4.43414340240239	4.21157291135569	4.69109072292874
BIK	638	-0.909029635153617	0.365243148929936	5.54859337742993	0.0184955447512556	0.289060639817198	1.75263976579975	1.65902348791952	1.84542071393436	2.37436967202255	0.702026376846431	1.50496725012924	1.13210361584681	0.742778712024989	0.723733493386405	0.909871241589291
BIN1	274	-0.389347845401997	7.11464769074382	7.14192659032317	0.00753022158203001	0.189017143158049	58.7645047440259	58.1151239721625	68.7767736426726	63.5886921235501	40.8123569493903	53.1879466224818	49.4452188912407	41.8872972358921	40.4458393561122	43.9987045243986
BIN3	55909	-0.179195958834973	3.92232629111767	0.698136189555033	0.403410671110674	0.840734862669024	8.75961348184325	8.09454514166317	9.14814426025949	7.88903564651011	8.99303920790991	8.56926423245151	6.94917550055439	8.02342441900464	7.71911070697056	7.81172823698206
BIN3-IT1	80094	0.529361050689473	-3.33404054271762	0.624036568811908	0.429551215050123	0.852811743071435	0.0687321833408293	0.0754151943746746	0	0.0165529689129949	0.035931021939441	0.0276559838135351	0.0252877019440385	0.0549885894942759	0.0641533889239302	0.0712748005870842
BIRC2	329	0.0698041853076304	6.44190640858385	0.317235920856689	0.573273509459779	0.905573969382742	24.7445948911531	20.4951224413652	20.6424096025149	20.1643934996394	20.1999289418672	18.9751717880199	21.7072340445163	21.7424647210764	21.6709442629653	23.0739786119586
BIRC3	330	1.65617834246184	-2.91153190825967	4.72992905101589	0.029642107997594	0.360849291197405	0.00522480510763	0.00401297865899961	0	0	0.0262893751017416	0.0147162483313342	0.0148016470667232	0.0319204596212037	0.0354501449011742	0.0277155983719875
BIRC5	332	0.456661915796239	4.51229399208559	0.486686143134079	0.485409275852274	0.874285048720533	4.61454787105882	0.688306099591614	5.60664315122957	0.477283401053912	20.8112429169045	11.6486757991643	6.27632894965986	12.5570832088533	15.0144755933435	6.64334140682318
BIRC6	57448	0.196359532038371	7.5609224390804	2.45447270460264	0.117190516831769	0.607893463966027	11.857404702984	12.499810551672	11.359969987132	12.5063246286948	10.4878853304766	9.29538751612054	12.7091023261223	12.492231048149	12.2852655512008	14.7932701666938
BIVM	54841	0.0491025154214388	5.30449426905988	0.0932796464918688	0.760048447900363	0.954789232181115	10.5332070969821	10.8395289392904	9.873741859557	10.307157616172	8.67433592289831	10.1165889398431	11.2601503295888	9.68557946220525	9.76339560110516	11.178582395087
BIVM-ERCC5	100533467	0.713610415402843	-3.26699788125361	1.65323635357201	0.198519017857698	0.70384378544678	0.00877742876335276	0.0161798805119611	0.0110308778005773	0.00394593425769623	0.0128479777069088	0.0257115148757606	0.0180844191620015	0.0196624569473019	0.0194103846085371	0.0294068917302789
BLACAT1	101669762	-0.520522948739765	2.72111201086306	3.10115091947591	0.0782369651926925	0.541482153833635	3.4754061424184	2.3591896556761	3.78790336045686	2.1178308827376	2.95844270536096	2.40687616745286	2.04077554620029	2.19284772150068	2.11963679849467	1.64960672029197
BLCAP	10904	0.0745671808246381	9.42151180176105	0.163112058786282	0.686307333094035	0.936216418391173	233.307604107199	419.548558123017	252.897148880883	399.521992460077	233.860989811346	283.041758861656	360.054601890167	293.141294944102	277.893139504544	355.922780609213
BLM	641	0.721305632604717	3.31606617218177	2.13536299243493	0.143936386590357	0.644713540444507	1.24306314274307	0.455342598613199	1.56820599257619	0.432014606794501	4.25666448740615	2.01670644194761	1.74747394184291	3.40968115684338	3.99264296667933	1.90931641441685
BLMH	642	-0.13398067120614	6.16215466873928	1.114852829419	0.291029478657157	0.776593765362294	28.9786267438679	30.1703612853485	27.4975202871047	30.5369000866728	30.2159057492162	27.6849697264087	26.7403064867862	26.2965200377098	27.3401801792655	26.6870111836462
BLOC1S1	2647	-0.254968829194547	3.84686342922144	1.30186502008227	0.253872837080182	0.750374873336108	15.1798418567685	20.8609995488239	16.8419031279225	18.5685930360306	20.8799077751099	17.0055296199111	15.2285668242555	15.4129134874892	16.7476432472953	14.0869268250788
BLOC1S1-RDH5	100528022	-0.401124878641343	-2.25321378154602	0.898219948244482	0.34325945723316	0.807865206251718	0.171190976255274	0.160069216353699	0.194874294202972	0.217494821546012	0.156613194040863	0.142557134701162	0.0996789926423955	0.128839711710976	0.127187988961179	0.174555236468553
BLOC1S2	282991	-0.0721859113040497	6.36311800982371	0.24350464709687	0.621686253982584	0.920790096542651	31.0631004062423	35.9594242394164	29.0177578278858	35.6328064808086	24.4378685195802	24.3211805987902	30.2001027276417	26.7969565052138	26.6228678864286	31.493325305197
BLOC1S3	388552	-0.32965134212539	3.42312786351498	1.8916232025411	0.169018954071296	0.673972163315297	4.57326387254684	4.80075723882784	4.78583684354704	4.64809277034847	3.87885573808835	4.15873027305968	3.79187145443016	3.52166153900887	3.30199011214875	3.71506613112138
BLOC1S4	55330	-0.361501450426304	3.84558972597631	2.71471113458881	0.0994269680444552	0.578957962773519	9.68837030524484	11.0430527659856	10.2075659506089	11.5909113328033	8.60691199849807	9.86263544571844	7.88704449679674	7.83137299643214	8.20058617160202	7.93046172096984
BLOC1S5	63915	0.42837443340267	-2.03099292884331	0.96447622843813	0.326061666059263	0.797658283719321	0.0809872912269882	0.0248813316209233	0.0916014066658275	0.047330681473863	0.0740908115207122	0.0985434204731582	0.0934420056334719	0.0989568608278437	0.0879194121122769	0.101296735718863
BLOC1S6	26258	0.0463491019341589	6.92963077024135	0.157474821406595	0.691492108650255	0.938445967847054	33.3326921943863	32.0556694550327	29.1456466806491	31.4836712690043	28.3439281833244	28.3475406009662	32.3015171782955	31.2299215076627	29.9383804791176	33.1235671666036
BLVRA	644	-0.218886604877032	4.12392529116944	1.06719894165366	0.301578996702476	0.783603043338651	17.1809734240865	13.998690327801	17.5426005491978	13.6271647413657	14.5650907921512	17.0541153768833	14.018507666856	13.4101789989226	13.0837886284449	13.6780705137649
BLVRB	645	-0.403249984266326	2.28346007660231	1.80192548699832	0.179479887090643	0.684252507664263	8.50109971979395	5.49245512759977	6.8595114120166	5.52393457213585	5.01754054618117	6.16729085209679	4.68300470798187	4.96169237775571	4.51641472236267	4.89997601045413
BLZF1	8548	0.107324269083536	3.63184191345538	0.217775535491596	0.640740100921157	0.925287095566717	5.75389107148244	5.77868926895944	4.43778580327701	5.7657221268844	5.06063659989588	4.23388751992226	5.48973079941655	5.60080023115256	5.59169401301284	5.74223058890845
BMF	90427	0.032896051106016	3.04682875512157	0.00616631542436608	0.937409736441475	0.989763170378309	1.61263843793196	0.710312637413709	1.48508351589414	0.682094650502506	3.68035338870485	2.233643854283	1.34570076258254	2.13446105410723	2.43245791526759	1.24365506230731
BMI1	648	-0.181257118741971	2.83186889278631	0.440766412598215	0.506752772441493	0.884692326118105	1.96362494652611	1.79931199395005	2.36244686495687	1.83414617057517	2.50678981304096	2.5266571315798	1.9848973409075	1.94314634662022	2.01613138955156	1.74902989855103
BMP1	649	0.186157706684775	3.21614260697166	0.412572010798812	0.520666932653959	0.88876024608112	2.00762358558654	1.66943236452465	2.08785181045383	1.81242797337029	3.38254110362321	2.63841951548316	2.25116844023848	3.0056628693904	3.19031115055744	1.94449106749114
BMP2	650	-0.14110226640359	3.75912671882431	0.223860353971332	0.63611413430405	0.924412622489336	3.83494723694205	6.43250668339028	3.84515564025613	6.99013485008092	2.42807302757862	3.18718619860704	4.56773446061964	3.68015539038518	3.45435215128444	4.53558890554972
BMP2K	55589	0.272245727436083	3.33928606361981	1.14285234419175	0.285050418672934	0.774140594380221	2.14918226031059	2.54347353214946	1.95515546347112	2.36744858380853	3.28562809086971	2.35722282888	2.75163417989216	3.1134776842088	3.15463443938226	2.86372491410929
BMP3	651	0.588065525173768	0.214475109640471	1.57385942925197	0.209647415105646	0.71371659613149	0.0456619172573343	0.224939561358868	0.049469658640015	0.268981414621069	0.234796288443953	0.168525938337763	0.241684984213043	0.259728106746927	0.275390871028584	0.223316298214634
BMP4	652	0.784908767875587	-1.4225986871027	0.749296476866796	0.386699061796942	0.83515432870743	0.00465144936938931	0.100032951796516	0	0.0418216174906372	0.629792510516585	0.0471647798143039	0.167711791409381	0.449945273176782	0.191697434766988	0.150642269651242
BMP5	653	-1.31223147728606	-1.17213969163361	6.27505380752673	0.0122449402710157	0.234522161137418	0.565839169923462	0.204517666293127	0.296295138857842	0.280561380930853	0.0723194606904382	0.121874950235979	0.137154901751408	0.0974383062354164	0.0920070120200059	0.0882812055056118
BMP6	654	-0.177923208140918	0.215486751338336	0.256755973893757	0.612357655291065	0.917577242145567	0.29949491538693	0.352862958259166	0.292337801112369	0.346402194534165	0.611825456913259	0.399667711203679	0.353460991771996	0.393778191732879	0.289355385628135	0.331217256150727
BMP7	655	0.648697647349911	3.8869897641312	1.21157872062847	0.271019685557146	0.762637796103876	1.57007013679366	0.574571733812688	1.65837202520289	0.362481684913888	8.19612370957976	5.45056835244241	3.35715415719431	5.78587827958081	6.34433592976092	3.30668667148244
BMP8A	353500	-0.113751751565347	2.77916236700002	0.148017538828537	0.700437113699821	0.941305855743177	1.36566338523159	1.4642906899802	1.38148901890981	1.41761791249935	0.675335244833157	1.21136748439997	1.24319484799379	1.09480481487868	1.04366839677769	1.27601169152984
BMP8B	656	0.509875600901115	-0.586889097325688	1.57395202471897	0.209634010897956	0.71371659613149	0.0598228414125672	0.16908754182166	0.127808199971147	0.169429924847853	0.105078954699123	0.248028655682183	0.24404475502961	0.204669960020186	0.17077705638053	0.219129796304331
BMPER	168667	-1.69858471102769	2.53092489116715	11.3028791728297	0.000773869932668817	0.0508819480729747	2.92693769063426	1.73946472449059	2.2120630070195	1.7708287836491	0.272530480807516	0.572180371614581	0.486208469852826	0.520777444982787	0.387830645072675	0.565157088128384
BMPR1A	657	0.203816004134449	5.55209725793732	1.81997002011053	0.17731684538116	0.68131271968195	12.0670804123849	12.4650930027333	11.319689426775	11.4518208905145	14.0797686868307	11.7752907533031	13.1847308597176	14.7557268033026	14.9806665426626	13.6322017024591
BMPR1B	658	1.00394392935759	3.43199705871612	2.89041462270563	0.0891079905507178	0.560591615348674	0.881736606422601	0.22449584210346	1.27544524569175	0.162424518882421	3.76734826310833	1.92826472524022	1.6878640514375	3.44244933745103	4.23891919693119	1.74995511538268
BMPR2	659	0.229901928417997	8.22965040559402	2.51676285068345	0.112641606247987	0.599836126834624	24.2668934529738	27.6296991870221	22.2070311346342	27.1580666139292	17.5614942386352	20.4204310260485	28.7416043820524	25.3803990949232	23.287344100834	32.1333078831382
BMS1	9790	0.0981813700028864	6.27326500689309	0.617375166655762	0.432024366075212	0.854783444263565	9.67239189046218	8.57670074302519	9.70789638870763	8.28097646495991	10.3142916086862	9.35539115391004	9.72956963579413	10.1651750756335	10.3133845015074	9.96112003633469
BMS1P20	96610	0.0406432151458347	4.89525170520915	0.0503105602687555	0.822523754331618	0.966872608925912	13.4955546779263	15.9171136741025	12.4973592272837	17.1554936889428	14.1453072072228	14.2992933283887	15.8266509219838	14.5279202161817	14.2649549758073	15.7682307611786
BMS1P4	729096	0.123345885780065	1.29108640901625	0.147237796290049	0.701189118983943	0.941357053672253	0.994973498373818	1.07554379863082	1.37005378282796	1.13894560592168	1.52550561629342	1.04313573478075	1.23852713177527	1.38365420888646	1.45852024736259	1.14715784522612
BMS1P5	399761	0.248180297509331	1.59292273132645	0.570499173625794	0.450060626251629	0.859619722807299	0.697285657746098	0.779590767697127	0.42877131433817	0.697394485972311	0.823233261226934	0.514119121676027	0.687566284974123	0.775137925463789	0.936674211238582	0.740600367446141
BNC1	646	0.00512558703286069	-1.53341195095257	0.000127311725016455	0.990997460247296	0.99925060401439	0.0567704756187239	0.120284945754576	0.0676550140732936	0.0924051902935746	0.0411907641742339	0.0507270228690848	0.116966039234824	0.0817252357344262	0.0373871432782548	0.0502820441729252
BNC2	54796	-0.473216605524175	6.3221916261208	2.79861139092964	0.0943459845242583	0.57160267346977	9.82542102738094	7.54171255544161	9.64841536089005	8.1758232990314	2.54064236618258	4.00547908164062	5.54552026033257	4.67122316974432	4.08196104507111	5.85801087063733
BNIP1	662	-0.0387800958124576	3.25347354907329	0.0251300163012402	0.874043518525327	0.977018927206635	6.95048359460723	6.71428657917192	7.28590274606761	6.48644687596533	7.18100333357608	6.90601043771121	7.02594167636593	6.85833875289863	6.92101414797873	6.32165708430536
BNIP2	663	0.0729119830737644	4.39175469784134	0.125145216239275	0.723519728833038	0.945964938950999	9.23650886249919	6.98677281815549	7.60706556548454	7.58704705362699	9.89713361290435	7.51675795578462	7.752528245525	9.15656836466549	9.41055574778249	8.15985048793261
BNIP3	664	-0.981313781933358	6.48425099727125	7.74626315508112	0.00538237992379137	0.158071527728546	129.923941143162	42.2755948187552	129.021092175991	40.2306852655644	25.8235013254927	67.8412064092249	35.8633189206178	46.121276979464	30.3375592057527	35.5587342439522
BNIP3L	665	-0.426763989903926	7.91425061007673	4.82182014427076	0.0281016556967446	0.353030576385998	116.14731006091	55.6220305840345	102.203696615108	57.1477347227261	60.9679697632228	67.395909980879	55.1033533276457	61.9220436126071	55.519707620494	56.8344179010807
BNIPL	149428	0.246861491272683	-1.78747078608501	0.371366096471075	0.542260568604149	0.895981351325038	0.0935785989426269	0.0862490935665589	0.0784021621453416	0.100964875061352	0.106156282636069	0.156036161411639	0.100257560593056	0.137210333894129	0.161789052683302	0.0961446051930062
BOC	91653	0.581660566651538	4.87961113379863	0.672748709529969	0.412094920161513	0.843513533009937	2.37524523188288	0.388846380715028	3.23645224431701	0.379325979202462	18.4684088565207	9.35194200500997	4.64823529947714	11.2550943980259	13.9690799018429	4.57959296361674
BOD1	91272	-0.0954486801270707	5.99746132739549	0.46312277023884	0.496168147284678	0.8789504837556	32.2578494785698	31.1941654436073	31.9250847613108	32.4136402854021	41.1145757988642	33.8501348339373	29.9078487713718	33.5828322649719	33.7153973761239	30.1801551221415
BOD1L1	259282	0.049191684550639	7.86795868886076	0.182198329875444	0.669490797764577	0.931587985609707	23.4096010073102	21.9386277175111	22.1090081202855	22.0390031113752	19.8327034885612	21.4581896943599	23.3058599818686	21.7479160157505	20.9611978769555	24.7896056232958
BOK	666	1.13164727260705	3.00779677473197	10.6002148382603	0.00113074520442643	0.0651139256444385	0.897047914028697	2.12198185471423	1.31809821628058	1.70968968450131	2.29659907060451	3.92733358717182	4.89461192580249	4.65385106800716	4.04220042865583	4.4680544669445
BOLA1	51027	-0.542546856771497	1.74933756549448	3.03883113436074	0.0812944336643633	0.547116534750894	5.46764575762664	4.19140402518692	4.93176130380805	3.91907473903547	3.93224576041801	4.2491595835348	2.90854013501126	2.99285037512598	3.2192206263582	3.17656195453774
BOLA3	388962	-0.221398053862669	3.29238554178578	0.749083869999971	0.386766438032075	0.835197476049411	17.8124734765365	21.5793363892117	20.0541126115625	21.5577321727341	14.0592851610726	17.0020801515676	16.9227857567103	15.5817937478003	14.8905966048427	17.0713340830755
BOLA3-AS1	100507171	-0.0212872969794843	5.49679138358894	0.0144362061141106	0.904363719685322	0.982387316103132	10.9375845668492	13.2101664185683	10.8115384047501	11.8494329198943	7.65446213940847	10.4024979899186	11.7070424036853	9.98734044686568	9.37846697375979	11.7983766962569
BOP1	23246	-0.382329120892382	5.33141001045411	5.2239653637247	0.0222776957491193	0.317858523720835	16.4285310618633	21.9750914298736	17.822823546523	21.5852946799938	16.8847582954336	17.2446002595639	15.0349486510605	14.4230437829269	14.1578287924912	13.9916322024986
BORA	79866	0.624008259007045	2.58131197014159	1.56170586741337	0.211415623198256	0.71582973567361	1.45514783042402	0.406831914255022	1.35565452482095	0.421396906032267	3.86303044342744	2.1322708828112	1.71669657020756	3.08153425880425	3.43985585329785	1.75133580481148
BPGM	669	-0.0245013748726136	5.25573913716156	0.0222066416919375	0.881538695252783	0.979275949450054	16.5557567944421	20.4442065196175	17.1587880679628	20.6458300563995	16.5781446549596	17.9324525946794	18.8976690483369	17.110943424804	17.1157678223094	18.9774020648261
BPHL	670	-0.302239773726198	4.41761349169285	2.12656878733948	0.144764492630722	0.644996176682173	14.5415053043245	12.2443029889796	14.7469875111704	12.3040264609744	10.199137002595	10.9386224993731	10.5062914004128	9.73650184402426	10.5418426555578	10.0060935946836
BPNT1	10380	-0.0885582907461282	4.74830808436325	0.236255621545766	0.626923679503291	0.921997867673973	11.9585932790425	11.9390299022137	11.7913162353081	11.2048893252164	9.51953251996863	10.3905763861195	10.4855861329709	10.2895504467876	10.3490837619486	11.0275072529858
BPTF	2186	0.105469148646796	7.92650524501869	0.882893794040974	0.347410315730707	0.809750948874443	21.1003309057349	21.9177201783425	21.3510983232798	21.2543412023223	23.7095818659592	20.1116731719969	22.2771349931949	23.1486681819001	23.372435794195	24.66432117781
BRAF	673	0.258578291150575	4.91684445225356	1.96575738276678	0.160898912866048	0.664177846455622	9.1847604508744	10.851225063097	7.87620775699354	11.2078208406954	9.15962520856444	8.59050056564362	11.9401524246828	10.6815869604934	10.6493871813917	12.3688634086022
BRAP	8315	-0.0573534531519651	5.16165155095335	0.114592161451657	0.734975396544525	0.949526577621769	9.69001231979127	8.2916870762357	8.72020161507843	8.29954595739982	10.2681362543434	8.73426664599085	8.27047293953357	8.70900504288079	9.25331551757225	8.60255303394456
BRAT1	221927	-0.271559883126676	4.50973000733906	1.63422705116781	0.201119383472324	0.706187040206884	6.83502310603086	6.57309122554856	9.32035952258305	7.19010316286977	9.71255144934937	8.88224102139148	6.39913480737172	6.97186062645926	7.7860895751082	5.82270120264973
BRCA1	672	0.735690208750762	4.22738479157225	1.81622728503083	0.177763010398637	0.682134583239195	1.59084750928285	0.389167299323596	1.68686727357393	0.281937816866644	5.48522140724792	2.69617539497019	2.18511623820215	4.25386007369052	4.75856998693241	2.39098713018848
BRCA2	675	0.960859779851737	3.05005943338588	3.04220439503069	0.0811256827035072	0.547078321821087	0.502726654248574	0.0828282178723152	0.430994299288945	0.0935738489447493	1.36379150680296	0.664664668003158	0.648590244103617	1.24017125256566	1.40281198723635	0.819115117138958
BRCC3	79184	0.000105213082689571	5.59094116862863	4.72334079404391e-07	0.999451641388534	0.999840218740746	16.1026602569286	18.5659875372537	16.5056171932145	18.3262106527799	14.3169036886672	14.6413818673071	17.1377631050764	15.3479759964949	16.2201659920647	17.3460012966133
BRD1	23774	-0.281512442567345	6.26346961062996	4.27044173351925	0.0387808477456753	0.406966665234648	19.1698099398945	14.7206089658753	20.0760986510982	16.0616316773218	19.6704274340804	17.6285938761053	14.5305078045464	15.1043624870083	15.7792533860115	13.8526936810305
BRD2	6046	-0.171375016427788	8.30848952189027	2.32457855618546	0.127344705898906	0.619899614182742	68.9989106309175	62.8387339635482	69.2964111650869	64.9952881878413	71.9207755875849	67.2913170581853	58.7646829224561	61.5462428211874	62.870886253734	58.3821866522017
BRD3	8019	-0.199367259463463	7.14423596781612	2.94817698819787	0.0859744905216393	0.556970323677807	27.0164945725915	24.2969528148363	25.838895531865	24.7794948349221	28.3143809655921	28.0985521913858	22.7296446865597	23.4060862902215	24.1367485959676	22.2873825231219
BRD4	23476	-0.179573797805301	6.69624950549718	2.32285830131502	0.127485577061108	0.619899614182742	19.3943478994507	21.5716980713523	20.9697397269155	21.9005109268925	19.9356462991257	21.4493798287384	18.0827345764381	18.9981143224855	19.0740602654105	18.0374176109516
BRD7	29117	0.131658121402241	6.41003320626186	0.837751867429642	0.360040530387451	0.816508904241604	32.0330812468651	31.7328023177807	30.1653539649114	32.8547651376655	46.6641287178691	38.4040919637242	36.7607541912235	40.0090378183663	41.9376440829503	37.1121502847952
BRD8	10902	0.0127999739420262	6.14227394012009	0.00709327877763144	0.932880240771815	0.989479082828975	14.6781900295575	15.9967532003081	15.2837834181419	16.855895977233	22.8394277585512	17.8376648335582	16.7218028667143	17.9996544257511	19.3487535894145	16.0201717993434
BRD9	65980	-0.19433341598238	5.67139814953373	1.56035821126829	0.211612778963759	0.715843497431445	19.2133742303063	15.7466768356525	20.8655088008969	15.9462475794122	21.1996562513951	18.7363524261412	15.5358926917189	16.99426160177	17.2881213432984	15.71881578448
BRE	9577	0.108543464094527	4.83496013044401	0.368546800289351	0.543797453932532	0.89671111133681	13.3244495447102	15.0051827612919	12.6070676729709	14.179938659189	15.6954246603259	13.4071987240413	14.4553152320117	15.4341026624026	15.6380421387563	15.408741355012
BREA2	286076	-0.0451781078124622	-1.22430904048948	0.0154636300060869	0.901035907874073	0.981615859481796	0.450522117065102	0.442917500854376	0.509567106542238	0.364561794383204	0.313239979437627	0.395911140736637	0.454830361253344	0.330290743864911	0.371342036809106	0.452813305894684
BRE-AS1	100302650	-0.407733416280887	-1.76908941850579	0.921070354716111	0.337194088940333	0.804018544143114	0.130610679580248	0.150475814598582	0.307767474837446	0.128442657514758	0.169275397663162	0.208465104752875	0.128944415807956	0.116368257859578	0.175049781211826	0.133705934165728
BRF1	2972	-0.0849150553270234	5.71664551859193	0.323516043561657	0.569502253872133	0.905531176972306	12.4381750341596	14.4975352407931	14.3895114981158	13.9790997721994	15.5178450131359	17.0660771386189	14.8427015929005	13.2373501015267	13.8780250492417	13.6564470248929
BRF2	55290	-0.228632634569896	4.82251766337602	1.56190014655044	0.211387219042136	0.71582973567361	14.3642849925416	15.533116754963	14.6320779179419	17.6709481568941	12.9759002029449	14.7186971150566	13.2350622708497	12.3555161464986	12.1925810367302	13.6871877972786
BRI3	25798	-0.453336114993634	4.6868409125334	5.68584310622466	0.0171023201695683	0.280334868565547	32.8836947586116	40.1337640555696	36.3509097283545	42.6147081578483	31.869067605234	34.4634815030807	28.0317916455643	25.7197388328906	26.2963886486141	26.9082923590719
BRI3BP	140707	0.320050104793533	2.84307836339013	1.39158088402702	0.23813830752811	0.735536392103914	3.7476639805974	5.51701277376128	5.06958735434326	5.69570482686904	4.59085540370173	6.00556211148607	6.41259144000804	6.12150097339462	6.19998509064057	6.91992711527169
BRICD5	283870	-0.303767320701197	2.59918265199077	0.987537173150034	0.320345056757533	0.795023039237043	4.44855414044636	5.27312401962856	9.11597376353038	5.37366206521975	6.36897838634486	7.34032193005233	5.55703504695509	5.35000525949952	5.73033884447147	3.98024799073466
BRINP1	1620	0.0844709662887822	6.15735839613069	0.317823192307173	0.57291877264128	0.905573969382742	20.2095199995914	24.8866955875963	21.1915892697491	25.2182047129343	18.0285588955767	20.958000477153	26.3717151486882	21.2482394693015	19.3146942171944	25.8785732398178
BRINP2	57795	0.340998013314496	4.70673040682576	1.09535849546847	0.29528698176557	0.77944565138398	2.3573474808712	10.4425690060994	3.88257290687405	10.7458636165635	5.27660766107696	6.98136835509884	9.1779560700073	7.79785069572691	7.66217319631269	9.07097809601662
BRINP3	339479	-0.423610415899823	6.52928604697675	3.40901276389138	0.0648412276353488	0.502957232265661	45.195535226609	40.2312186608444	42.9357207641888	44.4651200235954	17.2123642325441	23.4616105657782	29.6632845688661	23.9900184408612	22.4269121962313	30.6429838451167
BRIP1	83990	0.804017904820198	3.39499002284237	1.83605620670049	0.175413888215546	0.680668131462772	0.851324600049985	0.129075792635097	0.802415310191849	0.120530992473131	2.74512281604762	1.25684762236564	1.0774642014654	2.20764806996669	2.4471800248017	1.20507708962995
BRIX1	55299	0.086663158324115	4.47858386388552	0.195427726001944	0.658437045710585	0.92958500558021	19.638503277888	14.9038433683014	17.098273635023	14.8418366340187	17.9791615121286	17.6829145196906	18.119423096656	18.6533838130809	18.5782151365198	17.4565161428693
BRK1	55845	-0.170029426539201	7.4217428515003	2.37411222793908	0.123361709943845	0.61666856480014	152.270867027363	153.890033205412	149.821491720753	159.486898332245	146.559510567195	150.97789594194	136.926055124044	134.253544539074	135.12534143555	138.224804041371
[truncated: 16,178 more rows]
