# Supplementary material for: Mutations in RAB39B in individuals with intellectual disability, autism spectrum disorder, and macrocephaly
Source: Mol Autism. 2017 Nov 9;8:59. doi: 10.1186/s13229-017-0175-3 (PMC5679329; doi:10.1186/s13229-017-0175-3)
Supplement: Supplementary file 4 — enrichment_RAB39B4_vs_Controls6.txt (GO terms associated with differentially expressed genes) (TXT 484 kb) [file 13229_2017_175_MOESM4_ESM.txt]

category	term	p.value	BH_FDR	phenotype
GO:0048665	GO:NEURON FATE SPECIFICATION	3.29660317040217e-08	0.000254431832691639	-1
GO:0048663	GO:NEURON FATE COMMITMENT	1.25323704436578e-07	0.000483624175420754	-1
GO:0001708	GO:CELL FATE SPECIFICATION	2.9388115793918e-07	0.00075605825899153	-1
GO:0045165	GO:CELL FATE COMMITMENT	9.91587722878573e-07	0.00191326851129421	-1
GO:0060037	GO:PHARYNGEAL SYSTEM DEVELOPMENT	1.24047311333273e-05	0.019147942977404	-1
GO:0001158	GO:ENHANCER SEQUENCE-SPECIFIC DNA BINDING	2.19606203431343e-05	0.0211964817275603	-1
GO:0014706	GO:STRIATED MUSCLE TISSUE DEVELOPMENT	1.6912513881539e-05	0.0211964817275603	-1
GO:0060537	GO:MUSCLE TISSUE DEVELOPMENT	2.19709579969529e-05	0.0211964817275603	-1
GO:0050767	GO:REGULATION OF NEUROGENESIS	2.55294999395252e-05	0.0218929645036951	-1
GO:0000981	GO:RNA POLYMERASE II TRANSCRIPTION FACTOR ACTIVITY, SEQUENCE-SPECIFIC DNA BINDING	3.15240347469794e-05	0.0243302500177187	-1
GO:0035326	GO:ENHANCER BINDING	4.45738276180305e-05	0.0312746183232691	-1
GO:0001077	GO:TRANSCRIPTIONAL ACTIVATOR ACTIVITY, RNA POLYMERASE II CORE PROMOTER PROXIMAL REGION SEQUENCE-SPECIFIC BINDING	8.67542809809248e-05	0.0446379693740518	-1
GO:0051960	GO:REGULATION OF NERVOUS SYSTEM DEVELOPMENT	8.15108694061106e-05	0.0446379693740518	-1
GO:0060914	GO:HEART FORMATION	8.56549652086924e-05	0.0446379693740518	-1
GO:2000826	GO:REGULATION OF HEART MORPHOGENESIS	7.43595150446403e-05	0.0446379693740518	-1
GO:0003156	GO:REGULATION OF ORGAN FORMATION	0.000108011459241359	0.0521020276515504	-1
GO:0000982	GO:TRANSCRIPTION FACTOR ACTIVITY, RNA POLYMERASE II CORE PROMOTER PROXIMAL REGION SEQUENCE-SPECIFIC BINDING	0.000118811644529545	0.0539404866164134	-1
GO:0000976	GO:TRANSCRIPTION REGULATORY REGION SEQUENCE-SPECIFIC DNA BINDING	0.000150432143330052	0.0645019601234078	-1
GO:0002053	GO:POSITIVE REGULATION OF MESENCHYMAL CELL PROLIFERATION	0.000197251563056863	0.0796031150323166	-1
GO:0048729	GO:TISSUE MORPHOGENESIS	0.000206279126800509	0.0796031150323166	-1
GO:0005216	GO:ION CHANNEL ACTIVITY	0.000159859160427336	0.0937147687652997	1
GO:0006936	GO:MUSCLE CONTRACTION	0.00026713201772954	0.0937147687652997	1
GO:0007423	GO:SENSORY ORGAN DEVELOPMENT	0.0001405875987414	0.0937147687652997	1
GO:0010714	GO:POSITIVE REGULATION OF COLLAGEN METABOLIC PROCESS	0.000265778824142202	0.0937147687652997	1
GO:0015267	GO:CHANNEL ACTIVITY	0.000194976486553994	0.0937147687652997	1
GO:0015276	GO:LIGAND-GATED ION CHANNEL ACTIVITY	0.000110346302652196	0.0937147687652997	1
GO:0022803	GO:PASSIVE TRANSMEMBRANE TRANSPORTER ACTIVITY	0.000194976486553994	0.0937147687652997	1
GO:0022834	GO:LIGAND-GATED CHANNEL ACTIVITY	0.000110346302652196	0.0937147687652997	1
GO:0022836	GO:GATED CHANNEL ACTIVITY	4.98885213850835e-05	0.0937147687652997	1
GO:0022838	GO:SUBSTRATE-SPECIFIC CHANNEL ACTIVITY	0.000160967713286783	0.0937147687652997	1
GO:0032967	GO:POSITIVE REGULATION OF COLLAGEN BIOSYNTHETIC PROCESS	0.000265778824142202	0.0937147687652997	1
GO:0035809	GO:REGULATION OF URINE VOLUME	0.000179524900202407	0.0937147687652997	1
GO:0042749	GO:REGULATION OF CIRCADIAN SLEEP/WAKE CYCLE	0.000254538131713839	0.0937147687652997	1
GO:0044062	GO:REGULATION OF EXCRETION	0.000256435163869966	0.0937147687652997	1
GO:0044253	GO:POSITIVE REGULATION OF MULTICELLULAR ORGANISMAL METABOLIC PROCESS	0.000265778824142202	0.0937147687652997	1
GO:0045187	GO:REGULATION OF CIRCADIAN SLEEP/WAKE CYCLE, SLEEP	0.000178874400647486	0.0937147687652997	1
GO:1901654	GO:RESPONSE TO KETONE	0.000220785294839344	0.0937147687652997	1
GO:1903524	GO:POSITIVE REGULATION OF BLOOD CIRCULATION	0.000129607494287948	0.0937147687652997	1
KEGG:HSA04080	KEGG:NEUROACTIVE LIGAND-RECEPTOR INTERACTION	0.000204205954979039	0.0937147687652997	1
KEGG:HSA05033	KEGG:NICOTINE ADDICTION	0.000184174360326571	0.0937147687652997	1
KEGG:HSA05222	KEGG:SMALL CELL LUNG CANCER	7.35119396188248e-05	0.0937147687652997	1
NCI:120	NCI:BETA3 INTEGRIN CELL SURFACE INTERACTIONS	9.64830722565565e-05	0.0937147687652997	1
GO:1990837	GO:SEQUENCE-SPECIFIC DOUBLE-STRANDED DNA BINDING	0.000260476092513245	0.094460196045363	-1
GO:2000027	GO:REGULATION OF ORGAN MORPHOGENESIS	0.00026925684283467	0.094460196045363	-1
R-HSA-977441	REACT:GABA A RECEPTOR ACTIVATION	0.000290321060392872	0.097421649744008	1
GO:0031012	GO:EXTRACELLULAR MATRIX	0.000314080412395594	0.101003025952883	1
GO:0004890	GO:GABA-A RECEPTOR ACTIVITY	0.000386582019227593	0.102884138772364	1
GO:0048146	GO:POSITIVE REGULATION OF FIBROBLAST PROLIFERATION	0.000349014636444903	0.102884138772364	1
GO:0050954	GO:SENSORY PERCEPTION OF MECHANICAL STIMULUS	0.000361406724437578	0.102884138772364	1
GO:1902710	GO:GABA RECEPTOR COMPLEX	0.000386582019227593	0.102884138772364	1
GO:1902711	GO:GABA-A RECEPTOR COMPLEX	0.000386582019227593	0.102884138772364	1
GO:0050802	GO:CIRCADIAN SLEEP/WAKE CYCLE, SLEEP	0.000429752347371995	0.110560953900569	1
GO:0010464	GO:REGULATION OF MESENCHYMAL CELL PROLIFERATION	0.00036638114681269	0.114524622765253	-1
GO:0021522	GO:SPINAL CORD MOTOR NEURON DIFFERENTIATION	0.000369643819103124	0.114524622765253	-1
GO:2001022	GO:POSITIVE REGULATION OF RESPONSE TO DNA DAMAGE STIMULUS	0.000370965997555237	0.114524622765253	-1
GO:0005230	GO:EXTRACELLULAR LIGAND-GATED ION CHANNEL ACTIVITY	0.000479350670824942	0.115170080534345	1
GO:0016917	GO:GABA RECEPTOR ACTIVITY	0.000625337817796816	0.115170080534345	1
GO:0022410	GO:CIRCADIAN SLEEP/WAKE CYCLE PROCESS	0.000543457422888701	0.115170080534345	1
GO:0030198	GO:EXTRACELLULAR MATRIX ORGANIZATION	0.000610971250954205	0.115170080534345	1
GO:0032963	GO:COLLAGEN METABOLIC PROCESS	0.00059415634451957	0.115170080534345	1
GO:0032965	GO:REGULATION OF COLLAGEN BIOSYNTHETIC PROCESS	0.000626735343669665	0.115170080534345	1
GO:0042753	GO:POSITIVE REGULATION OF CIRCADIAN RHYTHM	0.000555889964104016	0.115170080534345	1
GO:0043062	GO:EXTRACELLULAR STRUCTURE ORGANIZATION	0.000610971250954205	0.115170080534345	1
GO:0048839	GO:INNER EAR DEVELOPMENT	0.000576624171621018	0.115170080534345	1
GO:0098801	GO:REGULATION OF RENAL SYSTEM PROCESS	0.000544853557412985	0.115170080534345	1
KEGG:HSA04512	KEGG:ECM-RECEPTOR INTERACTION	0.000590962570559013	0.115170080534345	1
NCI:118	NCI:BETA1 INTEGRIN CELL SURFACE INTERACTIONS	0.000471488035114716	0.115170080534345	1
GO:0044259	GO:MULTICELLULAR ORGANISMAL MACROMOLECULE METABOLIC PROCESS	0.000684724797252912	0.119571467043755	1
GO:0045933	GO:POSITIVE REGULATION OF MUSCLE CONTRACTION	0.000721880095345654	0.119571467043755	1
GO:0050709	GO:NEGATIVE REGULATION OF PROTEIN SECRETION	0.000723675666235383	0.119571467043755	1
R-HSA-373076	REACT:CLASS A/1 (RHODOPSIN-LIKE RECEPTORS)	0.000674932194711769	0.119571467043755	1
R-HSA-975298	REACT:LIGAND-GATED ION CHANNEL TRANSPORT	0.000728149643826963	0.119571467043755	1
GO:0003012	GO:MUSCLE SYSTEM PROCESS	0.00081659386324188	0.121201373778862	1
GO:0010712	GO:REGULATION OF COLLAGEN METABOLIC PROCESS	0.00079275674557553	0.121201373778862	1
GO:0042745	GO:CIRCADIAN SLEEP/WAKE CYCLE	0.000789593953352886	0.121201373778862	1
GO:0045823	GO:POSITIVE REGULATION OF HEART CONTRACTION	0.000813338041502358	0.121201373778862	1
KEGG:HSA05146	KEGG:AMOEBIASIS	0.000779255026609164	0.121201373778862	1
GO:0001228	GO:TRANSCRIPTIONAL ACTIVATOR ACTIVITY, RNA POLYMERASE II TRANSCRIPTION REGULATORY REGION SEQUENCE-SPECIFIC BINDING	0.00042758095201778	0.122518705839751	-1
GO:0021545	GO:CRANIAL NERVE DEVELOPMENT	0.000428609103093194	0.122518705839751	-1
GO:0043583	GO:EAR DEVELOPMENT	0.000901137807259724	0.13122606785718	1
GO:0044246	GO:REGULATION OF MULTICELLULAR ORGANISMAL METABOLIC PROCESS	0.000920098864515014	0.131505982154201	1
GO:0006953	GO:ACUTE-PHASE RESPONSE	0.00097172431177456	0.13635942251411	1
GO:0032570	GO:RESPONSE TO PROGESTERONE	0.00101439881074855	0.137353158269427	1
GO:0044236	GO:MULTICELLULAR ORGANISM METABOLIC PROCESS	0.00100704203988499	0.137353158269427	1
GO:0050795	GO:REGULATION OF BEHAVIOR	0.00108203827750992	0.143985714238303	1
GO:0032964	GO:COLLAGEN BIOSYNTHETIC PROCESS	0.00110856126688429	0.145014845047677	1
GO:0048145	GO:REGULATION OF FIBROBLAST PROLIFERATION	0.00113431065479234	0.145910160561455	1
GO:0010463	GO:MESENCHYMAL CELL PROLIFERATION	0.000534430846085781	0.147312045360359	-1
GO:0007409	GO:AXONOGENESIS	0.00124834775635888	0.148025403648873	1
GO:0035150	GO:REGULATION OF TUBE SIZE	0.00125037400056366	0.148025403648873	1
GO:0048144	GO:FIBROBLAST PROLIFERATION	0.00122545637470395	0.148025403648873	1
GO:0048520	GO:POSITIVE REGULATION OF BEHAVIOR	0.00126583009080405	0.148025403648873	1
GO:0050880	GO:REGULATION OF BLOOD VESSEL SIZE	0.00125037400056366	0.148025403648873	1
R-HSA-445355	REACT:SMOOTH MUSCLE CONTRACTION	0.00121009539745563	0.148025403648873	1
GO:0005520	GO:INSULIN-LIKE GROWTH FACTOR BINDING	0.00130942136317458	0.150837523596737	1
GO:0005604	GO:BASEMENT MEMBRANE	0.00138486615069532	0.157182308103919	1
GO:0022617	GO:EXTRACELLULAR MATRIX DISASSEMBLY	0.00147664956415222	0.165170744001838	1
GO:0050974	GO:DETECTION OF MECHANICAL STIMULUS INVOLVED IN SENSORY PERCEPTION	0.00158151765069602	0.171291036182794	1
GO:0061564	GO:AXON DEVELOPMENT	0.00159794695583845	0.171291036182794	1
R-HSA-1474244	REACT:EXTRACELLULAR MATRIX ORGANIZATION	0.00159706411531055	0.171291036182794	1
GO:0005605	GO:BASAL LAMINA	0.00164869629402009	0.172354934359308	1
GO:0030431	GO:SLEEP	0.0016525350016311	0.172354934359308	1
GO:0003690	GO:DOUBLE-STRANDED DNA BINDING	0.000730236789870183	0.187865584807269	-1
GO:0045664	GO:REGULATION OF NEURON DIFFERENTIATION	0.000727210574654451	0.187865584807269	-1
GO:0034707	GO:CHLORIDE CHANNEL COMPLEX	0.00184080763138018	0.189431377319896	1
GO:0001658	GO:BRANCHING INVOLVED IN URETERIC BUD MORPHOGENESIS	0.000853435446578051	0.197492948927032	-1
GO:0003007	GO:HEART MORPHOGENESIS	0.000921190225624924	0.197492948927032	-1
GO:0003151	GO:OUTFLOW TRACT MORPHOGENESIS	0.000836875554529863	0.197492948927032	-1
GO:0021517	GO:VENTRAL SPINAL CORD DEVELOPMENT	0.000880352409736146	0.197492948927032	-1
GO:0021953	GO:CENTRAL NERVOUS SYSTEM NEURON DIFFERENTIATION	0.000878978021981992	0.197492948927032	-1
GO:0048645	GO:ORGAN FORMATION	0.000910197574298856	0.197492948927032	-1
GO:0060415	GO:MUSCLE TISSUE MORPHOGENESIS	0.000996403363622741	0.201659408317385	-1
GO:0060675	GO:URETERIC BUD MORPHOGENESIS	0.00101900970774527	0.201659408317385	-1
GO:0072171	GO:MESONEPHRIC TUBULE MORPHOGENESIS	0.00101900970774527	0.201659408317385	-1
GO:0005578	GO:PROTEINACEOUS EXTRACELLULAR MATRIX	0.00203453650523705	0.206373338608916	1
GO:0019838	GO:GROWTH FACTOR BINDING	0.00208565955059542	0.206373338608916	1
GO:0071242	GO:CELLULAR RESPONSE TO AMMONIUM ION	0.002084929825524	0.206373338608916	1
GO:0021515	GO:CELL DIFFERENTIATION IN SPINAL CORD	0.00117002162371206	0.210005276553714	-1
GO:0048644	GO:MUSCLE ORGAN MORPHOGENESIS	0.00115479164358997	0.210005276553714	-1
GO:1901215	GO:NEGATIVE REGULATION OF NEURON DEATH	0.00111850774770928	0.210005276553714	-1
GO:2001020	GO:REGULATION OF RESPONSE TO DNA DAMAGE STIMULUS	0.00110100251086122	0.210005276553714	-1
KEGG:HSA04270	KEGG:VASCULAR SMOOTH MUSCLE CONTRACTION	0.00220633307048391	0.215550362506264	1
GO:0007517	GO:MUSCLE ORGAN DEVELOPMENT	0.00127605894840051	0.223832340085344	-1
GO:0010952	GO:POSITIVE REGULATION OF PEPTIDASE ACTIVITY	0.0023222499242642	0.224039061443389	1
GO:0000977	GO:RNA POLYMERASE II REGULATORY REGION SEQUENCE-SPECIFIC DNA BINDING	0.00136362936822559	0.227161277621554	-1
GO:0001012	GO:RNA POLYMERASE II REGULATORY REGION DNA BINDING	0.00139293376811868	0.227161277621554	-1
GO:0021510	GO:SPINAL CORD DEVELOPMENT	0.00141276772814649	0.227161277621554	-1
GO:0072074	GO:KIDNEY MESENCHYME DEVELOPMENT	0.00134883135173772	0.227161277621554	-1
GO:0042474	GO:MIDDLE EAR MORPHOGENESIS	0.00144437162611766	0.227503269599512	-1
KEGG:HSA05200	KEGG:PATHWAYS IN CANCER	0.00243714396357025	0.232220705072039	1
GO:0003018	GO:VASCULAR PROCESS IN CIRCULATORY SYSTEM	0.00253756020597917	0.236201182212394	1
GO:0044420	GO:EXTRACELLULAR MATRIX COMPONENT	0.00254012673278423	0.236201182212394	1
GO:0000978	GO:RNA POLYMERASE II CORE PROMOTER PROXIMAL REGION SEQUENCE-SPECIFIC DNA BINDING	0.00158589242514871	0.240939188054404	-1
GO:0071599	GO:OTIC VESICLE DEVELOPMENT	0.00159210917216566	0.240939188054404	-1
GO:0042063	GO:GLIOGENESIS	0.00262849297262941	0.241508437651831	1
R-HSA-112316	REACT:NEURONAL SYSTEM	0.00268603280268124	0.243891778483457	1
GO:0003205	GO:CARDIAC CHAMBER DEVELOPMENT	0.0016851967454911	0.245402801541515	-1
GO:0048704	GO:EMBRYONIC SKELETAL SYSTEM MORPHOGENESIS	0.00168027279525465	0.245402801541515	-1
GO:0072078	GO:NEPHRON TUBULE MORPHOGENESIS	0.00173032480642873	0.247308275111425	-1
GO:0000987	GO:CORE PROMOTER PROXIMAL REGION SEQUENCE-SPECIFIC DNA BINDING	0.00181284892820425	0.248457558644557	-1
GO:0001159	GO:CORE PROMOTER PROXIMAL REGION DNA BINDING	0.00181284892820425	0.248457558644557	-1
GO:0072088	GO:NEPHRON EPITHELIUM MORPHOGENESIS	0.0018594507943588	0.248457558644557	-1
GO:2000648	GO:POSITIVE REGULATION OF STEM CELL PROLIFERATION	0.00186713376540351	0.248457558644557	-1
GO:0098660	GO:INORGANIC ION TRANSMEMBRANE TRANSPORT	0.00281493565286247	0.252624108939448	1
GO:0072028	GO:NEPHRON MORPHOGENESIS	0.00198691409005815	0.259915304187606	-1
GO:0061333	GO:RENAL TUBULE MORPHOGENESIS	0.00216424686840807	0.278394288839558	-1
GO:0048545	GO:RESPONSE TO STEROID HORMONE	0.00323974332326833	0.286654152527113	1
NCI:198	NCI:SYNDECAN-2-MEDIATED SIGNALING EVENTS	0.00326840702544519	0.286654152527113	1
GO:1903531	GO:NEGATIVE REGULATION OF SECRETION BY CELL	0.00332753043042675	0.288560447888018	1
GO:0021675	GO:NERVE DEVELOPMENT	0.00231913452618177	0.293427545460179	-1
GO:0001101	GO:RESPONSE TO ACID CHEMICAL	0.00356146048716997	0.298272694999178	1
GO:0005261	GO:CATION CHANNEL ACTIVITY	0.0035941125466343	0.298272694999178	1
GO:0007622	GO:RHYTHMIC BEHAVIOR	0.00352873529420084	0.298272694999178	1
GO:0048512	GO:CIRCADIAN BEHAVIOR	0.00352873529420084	0.298272694999178	1
GO:0007507	GO:HEART DEVELOPMENT	0.00261736040651465	0.306072539658789	-1
GO:0007519	GO:SKELETAL MUSCLE TISSUE DEVELOPMENT	0.00254348039439967	0.306072539658789	-1
GO:0048333	GO:MESODERMAL CELL DIFFERENTIATION	0.00250646408116094	0.306072539658789	-1
GO:0050678	GO:REGULATION OF EPITHELIAL CELL PROLIFERATION	0.00260434305601545	0.306072539658789	-1
GO:0070997	GO:NEURON DEATH	0.00249229464039188	0.306072539658789	-1
GO:0035909	GO:AORTA MORPHOGENESIS	0.00269682004700115	0.30608907533463	-1
KEGG:HSA05202	KEGG:TRANSCRIPTIONAL MISREGULATION IN CANCER	0.00267638080990307	0.30608907533463	-1
GO:0050982	GO:DETECTION OF MECHANICAL STIMULUS	0.0038083444690279	0.312689389488908	1
GO:0007422	GO:PERIPHERAL NERVOUS SYSTEM DEVELOPMENT	0.00280653376367373	0.313925037507737	-1
GO:0021516	GO:DORSAL SPINAL CORD DEVELOPMENT	0.00285371036425925	0.314641951305041	-1
GO:0048705	GO:SKELETAL SYSTEM MORPHOGENESIS	0.00291014980974327	0.31634558072674	-1
GO:0000980	GO:RNA POLYMERASE II DISTAL ENHANCER SEQUENCE-SPECIFIC DNA BINDING	0.00295210351497492	0.316449096230228	-1
GO:0010453	GO:REGULATION OF CELL FATE COMMITMENT	0.00309155767067365	0.323432786327884	-1
GO:0060993	GO:KIDNEY MORPHOGENESIS	0.00310106584455343	0.323432786327884	-1
GO:0030193	GO:REGULATION OF BLOOD COAGULATION	0.0040602303821988	0.324425351229024	1
GO:0034702	GO:ION CHANNEL COMPLEX	0.00407738521238862	0.324425351229024	1
GO:1900046	GO:REGULATION OF HEMOSTASIS	0.0040602303821988	0.324425351229024	1
GO:0005201	GO:EXTRACELLULAR MATRIX STRUCTURAL CONSTITUENT	0.00418784354647527	0.326482590825214	1
R-HSA-500792	REACT:GPCR LIGAND BINDING	0.00418140978333113	0.326482590825214	1
GO:0090103	GO:COCHLEA MORPHOGENESIS	0.00318219070983714	0.327468638646974	-1
GO:0009581	GO:DETECTION OF EXTERNAL STIMULUS	0.00427194420305078	0.329708653591459	1
GO:0051048	GO:NEGATIVE REGULATION OF SECRETION	0.0044374981916999	0.339095158846929	1
KEGG:HSA04151	KEGG:PI3K-AKT SIGNALING PATHWAY	0.00450197240491539	0.340649245305265	1
GO:0007588	GO:EXCRETION	0.00461063450088578	0.341422491547759	1
GO:0009582	GO:DETECTION OF ABIOTIC STIMULUS	0.00456817652358109	0.341422491547759	1
GO:0046676	GO:NEGATIVE REGULATION OF INSULIN SECRETION	0.00464490303349503	0.341422491547759	1
GO:0031589	GO:CELL-SUBSTRATE ADHESION	0.00469532005197815	0.341872454350635	1
GO:0070372	GO:REGULATION OF ERK1 AND ERK2 CASCADE	0.00474759578298637	0.342448077131671	1
GO:0000122	GO:NEGATIVE REGULATION OF TRANSCRIPTION FROM RNA POLYMERASE II PROMOTER	0.00358154335546891	0.346373523436306	-1
GO:0001656	GO:METANEPHROS DEVELOPMENT	0.00352334198179062	0.346373523436306	-1
GO:0003209	GO:CARDIAC ATRIUM MORPHOGENESIS	0.00381468638145712	0.346373523436306	-1
GO:0003705	GO:TRANSCRIPTION FACTOR ACTIVITY, RNA POLYMERASE II DISTAL ENHANCER SEQUENCE-SPECIFIC BINDING	0.00356772303023737	0.346373523436306	-1
GO:0035115	GO:EMBRYONIC FORELIMB MORPHOGENESIS	0.00350713608847101	0.346373523436306	-1
GO:0043524	GO:NEGATIVE REGULATION OF NEURON APOPTOTIC PROCESS	0.00361571044563652	0.346373523436306	-1
GO:0048732	GO:GLAND DEVELOPMENT	0.00378701051343264	0.346373523436306	-1
GO:0060538	GO:SKELETAL MUSCLE ORGAN DEVELOPMENT	0.0036626008475217	0.346373523436306	-1
GO:0061061	GO:MUSCLE STRUCTURE DEVELOPMENT	0.00369013744645542	0.346373523436306	-1
NCI:62	NCI:VALIDATED NUCLEAR ESTROGEN RECEPTOR ALPHA NETWORK	0.00381392009541929	0.346373523436306	-1
GO:0050818	GO:REGULATION OF COAGULATION	0.00485644597390118	0.34705601876453	1
GO:0002792	GO:NEGATIVE REGULATION OF PEPTIDE SECRETION	0.0049577418062166	0.34785319327618	1
GO:0090278	GO:NEGATIVE REGULATION OF PEPTIDE HORMONE SECRETION	0.0049577418062166	0.34785319327618	1
GO:0001763	GO:MORPHOGENESIS OF A BRANCHING STRUCTURE	0.00389998025950543	0.349539251778811	-1
GO:0072080	GO:NEPHRON TUBULE DEVELOPMENT	0.00394012890706874	0.349539251778811	-1
R-HSA-216083	REACT:INTEGRIN CELL SURFACE INTERACTIONS	0.00505871403784685	0.351740134631549	1
GO:0048514	GO:BLOOD VESSEL MORPHOGENESIS	0.00401564925704787	0.352190692794266	-1
GO:0072001	GO:RENAL SYSTEM DEVELOPMENT	0.00535337132294791	0.368904641701	1
GO:0071804	GO:CELLULAR POTASSIUM ION TRANSPORT	0.00551200093145209	0.37097812378596	1
GO:0071805	GO:POTASSIUM ION TRANSMEMBRANE TRANSPORT	0.00551200093145209	0.37097812378596	1
GO:0090066	GO:REGULATION OF ANATOMICAL STRUCTURE SIZE	0.00552766056431529	0.37097812378596	1
GO:0060384	GO:INNERVATION	0.00432899357273688	0.371235248826481	-1
GO:0061326	GO:RENAL TUBULE DEVELOPMENT	0.00428837779714576	0.371235248826481	-1
GO:0050906	GO:DETECTION OF STIMULUS INVOLVED IN SENSORY PERCEPTION	0.00558306859216779	0.371466580985785	1
GO:0010092	GO:SPECIFICATION OF ORGAN IDENTITY	0.00438406297954791	0.371826352485173	-1
GO:0031290	GO:RETINAL GANGLION CELL AXON GUIDANCE	0.00443837774025705	0.372341297818521	-1
GO:0001205	GO:TRANSCRIPTIONAL ACTIVATOR ACTIVITY, RNA POLYMERASE II DISTAL ENHANCER SEQUENCE-SPECIFIC BINDING	0.00476668279204511	0.373702741721697	-1
GO:0001657	GO:URETERIC BUD DEVELOPMENT	0.00454764137521063	0.373702741721697	-1
GO:0003206	GO:CARDIAC CHAMBER MORPHOGENESIS	0.00481894108429959	0.373702741721697	-1
GO:0003230	GO:CARDIAC ATRIUM DEVELOPMENT	0.00473647672956553	0.373702741721697	-1
GO:0048706	GO:EMBRYONIC SKELETAL SYSTEM DEVELOPMENT	0.00484196348434436	0.373702741721697	-1
GO:0072132	GO:MESENCHYME MORPHOGENESIS	0.00466109023357422	0.373702741721697	-1
GO:0072163	GO:MESONEPHRIC EPITHELIUM DEVELOPMENT	0.00461757024368469	0.373702741721697	-1
GO:0072164	GO:MESONEPHRIC TUBULE DEVELOPMENT	0.00461757024368469	0.373702741721697	-1
GO:0001823	GO:MESONEPHROS DEVELOPMENT	0.00489040650225956	0.373704528558805	-1
GO:0043235	GO:RECEPTOR COMPLEX	0.00570952440149941	0.37564045078864	1
GO:0097305	GO:RESPONSE TO ALCOHOL	0.00578833690036361	0.37564045078864	1
GO:1902495	GO:TRANSMEMBRANE TRANSPORTER COMPLEX	0.00579181311788652	0.37564045078864	1
GO:0046425	GO:REGULATION OF JAK-STAT CASCADE	0.0050239140106711	0.376452119751064	-1
GO:1904892	GO:REGULATION OF STAT CASCADE	0.0050239140106711	0.376452119751064	-1
GO:0070371	GO:ERK1 AND ERK2 CASCADE	0.00585362345793219	0.376485548736006	1
GO:0010770	GO:POSITIVE REGULATION OF CELL MORPHOGENESIS INVOLVED IN DIFFERENTIATION	0.00518275581162744	0.380711404106716	-1
GO:0032729	GO:POSITIVE REGULATION OF INTERFERON-GAMMA PRODUCTION	0.00522927295116158	0.380711404106716	-1
GO:0035136	GO:FORELIMB MORPHOGENESIS	0.00518641586848832	0.380711404106716	-1
GO:0072009	GO:NEPHRON EPITHELIUM DEVELOPMENT	0.00527806688771944	0.380711404106716	-1
GO:0007411	GO:AXON GUIDANCE	0.00618720043473637	0.382022503642362	1
GO:0097485	GO:NEURON PROJECTION GUIDANCE	0.00618720043473637	0.382022503642362	1
GO:1990351	GO:TRANSPORTER COMPLEX	0.00608406895451879	0.382022503642362	1
R-HSA-391903	REACT:EICOSANOID LIGAND-BINDING RECEPTORS	0.00603404276991992	0.382022503642362	1
R-HSA-3928662	REACT:EPHB-MEDIATED FORWARD SIGNALING	0.00617397207606294	0.382022503642362	1
GO:0072091	GO:REGULATION OF STEM CELL PROLIFERATION	0.00540964193910935	0.386589041537462	-1
GO:0005254	GO:CHLORIDE CHANNEL ACTIVITY	0.00640293749555192	0.39220533008468	1
GO:0055010	GO:VENTRICULAR CARDIAC MUSCLE TISSUE MORPHOGENESIS	0.00568682578109718	0.402669003472551	-1
GO:0000930	GO:GAMMA-TUBULIN COMPLEX	0.00582947412541563	0.407636132710038	-1
GO:0007568	GO:AGING	0.0058626082833395	0.407636132710038	-1
GO:0042310	GO:VASOCONSTRICTION	0.00697185565126388	0.413913707049651	1
GO:0060041	GO:RETINA DEVELOPMENT IN CAMERA-TYPE EYE	0.00694508639780212	0.413913707049651	1
R-HSA-3000171	REACT:NON-INTEGRIN MEMBRANE-ECM INTERACTIONS	0.00694523308140481	0.413913707049651	1
R-HSA-977443	REACT:GABA RECEPTOR ACTIVATION	0.00690767101908174	0.413913707049651	1
GO:0016922	GO:LIGAND-DEPENDENT NUCLEAR RECEPTOR BINDING	0.00618829502455512	0.422666026544393	-1
GO:0050673	GO:EPITHELIAL CELL PROLIFERATION	0.00615750791431393	0.422666026544393	-1
GO:0071347	GO:CELLULAR RESPONSE TO INTERLEUKIN-1	0.00718046128995925	0.423044276609966	1
GO:1901099	GO:NEGATIVE REGULATION OF SIGNAL TRANSDUCTION IN ABSENCE OF LIGAND	0.0063739207608022	0.424085520964408	-1
GO:2001237	GO:NEGATIVE REGULATION OF EXTRINSIC APOPTOTIC SIGNALING PATHWAY	0.00632164796416057	0.424085520964408	-1
GO:2001240	GO:NEGATIVE REGULATION OF EXTRINSIC APOPTOTIC SIGNALING PATHWAY IN ABSENCE OF LIGAND	0.0063739207608022	0.424085520964408	-1
GO:0003231	GO:CARDIAC VENTRICLE DEVELOPMENT	0.00651157872139678	0.429541577536242	-1
GO:0007498	GO:MESODERM DEVELOPMENT	0.00671788362577264	0.439395134099265	-1
R-HSA-2559582	REACT:SENESCENCE-ASSOCIATED SECRETORY PHENOTYPE (SASP)	0.00769952715842176	0.450189019762873	1
GO:0004896	GO:CYTOKINE RECEPTOR ACTIVITY	0.0069612851614862	0.45148906618782	-1
GO:2001222	GO:REGULATION OF NEURON MIGRATION	0.00708683411954609	0.455801547788806	-1
GO:0001655	GO:UROGENITAL SYSTEM DEVELOPMENT	0.00808662543365186	0.460879662564316	1
GO:0008285	GO:NEGATIVE REGULATION OF CELL PROLIFERATION	0.00806717812996919	0.460879662564316	1
GO:0017022	GO:MYOSIN BINDING	0.00812122753417297	0.460879662564316	1
R-HSA-112314	REACT:NEUROTRANSMITTER RECEPTOR BINDING AND DOWNSTREAM TRANSMISSION IN THE POSTSYNAPTIC CELL	0.0080340208577524	0.460879662564316	1
GO:0050878	GO:REGULATION OF BODY FLUID LEVELS	0.0083172601773409	0.468559226632971	1
GO:0046888	GO:NEGATIVE REGULATION OF HORMONE SECRETION	0.00841436470087288	0.470594686676354	1
GO:0005253	GO:ANION CHANNEL ACTIVITY	0.00854226812444572	0.474310973989008	1
GO:0001525	GO:ANGIOGENESIS	0.00885789460950997	0.479941470957542	1
GO:0002526	GO:ACUTE INFLAMMATORY RESPONSE	0.00887327247628301	0.479941470957542	1
GO:0051224	GO:NEGATIVE REGULATION OF PROTEIN TRANSPORT	0.00889241129138747	0.479941470957542	1
GO:0070542	GO:RESPONSE TO FATTY ACID	0.00880541482505383	0.479941470957542	1
GO:1901214	GO:REGULATION OF NEURON DEATH	0.00752789661213169	0.480167818615144	-1
GO:0006813	GO:POTASSIUM ION TRANSPORT	0.00926954840762339	0.496822045903037	1
GO:0015108	GO:CHLORIDE TRANSMEMBRANE TRANSPORTER ACTIVITY	0.00940395286864594	0.500549712001444	1
GO:0007268	GO:SYNAPTIC TRANSMISSION	0.00978915249069746	0.503684526154687	1
GO:0010001	GO:GLIAL CELL DIFFERENTIATION	0.00966039054178063	0.503684526154687	1
GO:0099536	GO:SYNAPTIC SIGNALING	0.00978915249069746	0.503684526154687	1
GO:0099537	GO:TRANS-SYNAPTIC SIGNALING	0.00978915249069746	0.503684526154687	1
GO:1902476	GO:CHLORIDE TRANSMEMBRANE TRANSPORT	0.00967502087639101	0.503684526154687	1
GO:0007160	GO:CELL-MATRIX ADHESION	0.0101689516085098	0.512580230223817	1
GO:0032496	GO:RESPONSE TO LIPOPOLYSACCHARIDE	0.0102276957054247	0.512580230223817	1
GO:0042060	GO:WOUND HEALING	0.0101653937582014	0.512580230223817	1
GO:1904950	GO:NEGATIVE REGULATION OF ESTABLISHMENT OF PROTEIN LOCALIZATION	0.01022323448904	0.512580230223817	1
GO:0097285	GO:CELL-TYPE SPECIFIC APOPTOTIC PROCESS	0.0081218653204115	0.513807840515868	-1
GO:0003229	GO:VENTRICULAR CARDIAC MUSCLE TISSUE DEVELOPMENT	0.00819585287331916	0.51427310956323	-1
GO:0003407	GO:NEURAL RETINA DEVELOPMENT	0.0103362140163368	0.514676772761853	1
GO:0007259	GO:JAK-STAT CASCADE	0.00880690400353693	0.522859116148447	-1
GO:0032612	GO:INTERLEUKIN-1 PRODUCTION	0.00863121408175787	0.522859116148447	-1
GO:0045104	GO:INTERMEDIATE FILAMENT CYTOSKELETON ORGANIZATION	0.00878363182024103	0.522859116148447	-1
GO:0048844	GO:ARTERY MORPHOGENESIS	0.00874049160782744	0.522859116148447	-1
GO:0060485	GO:MESENCHYME DEVELOPMENT	0.00855010663650151	0.522859116148447	-1
GO:0090184	GO:POSITIVE REGULATION OF KIDNEY DEVELOPMENT	0.00872589953466349	0.522859116148447	-1
GO:0097696	GO:STAT CASCADE	0.00880690400353693	0.522859116148447	-1
GO:0001568	GO:BLOOD VESSEL DEVELOPMENT	0.010861409414739	0.533938585114368	1
GO:0060042	GO:RETINA MORPHOGENESIS IN CAMERA-TYPE EYE	0.0108136464175637	0.533938585114368	1
GO:1901655	GO:CELLULAR RESPONSE TO KETONE	0.0110815000274013	0.541310235515715	1
GO:0002237	GO:RESPONSE TO MOLECULE OF BACTERIAL ORIGIN	0.0112025001705487	0.541689176158586	1
GO:0006821	GO:CHLORIDE TRANSPORT	0.0112296279068896	0.541689176158586	1
GO:0051606	GO:DETECTION OF STIMULUS	0.0114402343624953	0.548420675836886	1
GO:0031663	GO:LIPOPOLYSACCHARIDE-MEDIATED SIGNALING PATHWAY	0.00945854463495362	0.548963176088475	-1
GO:0035239	GO:TUBE MORPHOGENESIS	0.00948727526563127	0.548963176088475	-1
GO:0045103	GO:INTERMEDIATE FILAMENT-BASED PROCESS	0.00953110463797041	0.548963176088475	-1
GO:0072006	GO:NEPHRON DEVELOPMENT	0.00948968578839244	0.548963176088475	-1
GO:0005249	GO:VOLTAGE-GATED POTASSIUM CHANNEL ACTIVITY	0.0116243469724844	0.553806851442188	1
GO:0030804	GO:POSITIVE REGULATION OF CYCLIC NUCLEOTIDE BIOSYNTHETIC PROCESS	0.0118708536679483	0.562081279811196	1
GO:0032649	GO:REGULATION OF INTERFERON-GAMMA PRODUCTION	0.00991158500356215	0.566648985611057	-1
GO:0061041	GO:REGULATION OF WOUND HEALING	0.0122149022401205	0.574845216397867	1
GO:0001944	GO:VASCULATURE DEVELOPMENT	0.0123202380576505	0.576288468660281	1
GO:0098661	GO:INORGANIC ANION TRANSMEMBRANE TRANSPORT	0.0125187453085933	0.582046242721222	1
R-HSA-202733	REACT:CELL SURFACE INTERACTIONS AT THE VASCULAR WALL	0.0127482849023924	0.589169238782425	1
GO:0001558	GO:REGULATION OF CELL GROWTH	0.013481614190979	0.59799481796538	1
GO:0008015	GO:BLOOD CIRCULATION	0.0132780758664327	0.59799481796538	1
GO:0015103	GO:INORGANIC ANION TRANSMEMBRANE TRANSPORTER ACTIVITY	0.0134170182628174	0.59799481796538	1
GO:0030801	GO:POSITIVE REGULATION OF CYCLIC NUCLEOTIDE METABOLIC PROCESS	0.0134021114844107	0.59799481796538	1
GO:0098602	GO:SINGLE ORGANISM CELL ADHESION	0.0133991775411339	0.59799481796538	1
GO:0098655	GO:CATION TRANSMEMBRANE TRANSPORT	0.013230131236131	0.59799481796538	1
GO:0003013	GO:CIRCULATORY SYSTEM PROCESS	0.0136513245507111	0.602062416470792	1
GO:0006939	GO:SMOOTH MUSCLE CONTRACTION	0.0137565803978904	0.603257315402942	1
GO:0090102	GO:COCHLEA DEVELOPMENT	0.0108467728803106	0.61106126343239	-1
GO:0003014	GO:RENAL SYSTEM PROCESS	0.0142708526700537	0.615320898924439	1
GO:0030810	GO:POSITIVE REGULATION OF NUCLEOTIDE BIOSYNTHETIC PROCESS	0.0142078972035679	0.615320898924439	1
GO:1900373	GO:POSITIVE REGULATION OF PURINE NUCLEOTIDE BIOSYNTHETIC PROCESS	0.0142078972035679	0.615320898924439	1
GO:0001696	GO:GASTRIC ACID SECRETION	0.014409752909304	0.617858183077825	1
GO:0070555	GO:RESPONSE TO INTERLEUKIN-1	0.0145865096269916	0.621981664647077	1
GO:0007492	GO:ENDODERM DEVELOPMENT	0.0149198406639151	0.623718006189344	1
GO:0035812	GO:RENAL SODIUM EXCRETION	0.0149504834341836	0.623718006189344	1
GO:0035813	GO:REGULATION OF RENAL SODIUM EXCRETION	0.0149504834341836	0.623718006189344	1
KEGG:HSA04510	KEGG:FOCAL ADHESION	0.0149381512769194	0.623718006189344	1
GO:0033139	GO:REGULATION OF PEPTIDYL-SERINE PHOSPHORYLATION OF STAT PROTEIN	0.0115473656558138	0.638275707829141	-1
GO:0033141	GO:POSITIVE REGULATION OF PEPTIDYL-SERINE PHOSPHORYLATION OF STAT PROTEIN	0.0115473656558138	0.638275707829141	-1
GO:0055008	GO:CARDIAC MUSCLE TISSUE MORPHOGENESIS	0.0115779475377144	0.638275707829141	-1
GO:0001977	GO:RENAL SYSTEM PROCESS INVOLVED IN REGULATION OF BLOOD VOLUME	0.0158440257524581	0.641828553218909	1
GO:0003071	GO:RENAL SYSTEM PROCESS INVOLVED IN REGULATION OF SYSTEMIC ARTERIAL BLOOD PRESSURE	0.0158440257524581	0.641828553218909	1
GO:0015698	GO:INORGANIC ANION TRANSPORT	0.015883551913036	0.641828553218909	1
GO:0034446	GO:SUBSTRATE ADHESION-DEPENDENT CELL SPREADING	0.0157716571558133	0.641828553218909	1
GO:1902624	GO:POSITIVE REGULATION OF NEUTROPHIL MIGRATION	0.01582198488453	0.641828553218909	1
NCI:26	NCI:INTEGRINS IN ANGIOGENESIS	0.0157087715107909	0.641828553218909	1
KEGG:HSA04726	KEGG:SEROTONERGIC SYNAPSE	0.0160528776116662	0.645292236493957	1
GO:0007567	GO:PARTURITION	0.0163927226880448	0.65264120825111	1
GO:0008201	GO:HEPARIN BINDING	0.0165140748877711	0.65264120825111	1
GO:0010811	GO:POSITIVE REGULATION OF CELL-SUBSTRATE ADHESION	0.0165418205118424	0.65264120825111	1
R-HSA-114608	REACT:PLATELET DEGRANULATION	0.0165739410232207	0.65264120825111	1
GO:0035904	GO:AORTA DEVELOPMENT	0.012167369407551	0.66166348102213	-1
GO:0060688	GO:REGULATION OF MORPHOGENESIS OF A BRANCHING STRUCTURE	0.0121736478757635	0.66166348102213	-1
GO:0007596	GO:BLOOD COAGULATION	0.0172939362526839	0.677536040600074	1
GO:0031103	GO:AXON REGENERATION	0.0125561472785671	0.677680732139728	-1
GO:0007599	GO:HEMOSTASIS	0.0177158783550416	0.680254473354282	1
GO:0014821	GO:PHASIC SMOOTH MUSCLE CONTRACTION	0.0175695938302386	0.680254473354282	1
GO:0021782	GO:GLIAL CELL DEVELOPMENT	0.0174537734312177	0.680254473354282	1
GO:0052547	GO:REGULATION OF PEPTIDASE ACTIVITY	0.0176633844263129	0.680254473354282	1
GO:0050817	GO:COAGULATION	0.0178178120769405	0.680781552523894	1
GO:1902074	GO:RESPONSE TO SALT	0.0180152886922111	0.684935951361995	1
GO:0043280	GO:POSITIVE REGULATION OF CYSTEINE-TYPE ENDOPEPTIDASE ACTIVITY INVOLVED IN APOPTOTIC PROCESS	0.0181071426430535	0.685053563328858	1
GO:2000145	GO:REGULATION OF CELL MOTILITY	0.0182422830873272	0.686799711551177	1
GO:0072073	GO:KIDNEY EPITHELIUM DEVELOPMENT	0.0128750155450268	0.689222881757795	-1
GO:0014061	GO:REGULATION OF NOREPINEPHRINE SECRETION	0.0187273108062414	0.698084241654753	1
GO:0071417	GO:CELLULAR RESPONSE TO ORGANONITROGEN COMPOUND	0.018903810119959	0.698084241654753	1
R-HSA-1296071	REACT:POTASSIUM CHANNELS	0.0188217722174571	0.698084241654753	1
GO:0003208	GO:CARDIAC VENTRICLE MORPHOGENESIS	0.0137014145905622	0.715248022651082	-1
GO:0048598	GO:EMBRYONIC MORPHOGENESIS	0.0137062497739778	0.715248022651082	-1
GO:0048641	GO:REGULATION OF SKELETAL MUSCLE TISSUE DEVELOPMENT	0.0137155619787976	0.715248022651082	-1
R-HSA-76005	REACT:RESPONSE TO ELEVATED PLATELET CYTOSOLIC CA2+	0.0194866047466267	0.7161791211165	1
GO:0051402	GO:NEURON APOPTOTIC PROCESS	0.019961311800685	0.723292978768483	1
GO:1903522	GO:REGULATION OF BLOOD CIRCULATION	0.0199352147878939	0.723292978768483	1
GO:0060359	GO:RESPONSE TO AMMONIUM ION	0.0201668976738897	0.724180452002917	1
R-HSA-418594	REACT:G ALPHA (I) SIGNALLING EVENTS	0.0201734642628436	0.724180452002917	1
R-HSA-419408	REACT:LYSOSPHINGOLIPID AND LPA RECEPTORS	0.020274078007696	0.724422842886102	1
GO:0005267	GO:POTASSIUM CHANNEL ACTIVITY	0.020376212720317	0.7247170957392	1
GO:0045907	GO:POSITIVE REGULATION OF VASOCONSTRICTION	0.0205107780078038	0.726156810386374	1
GO:0002675	GO:POSITIVE REGULATION OF ACUTE INFLAMMATORY RESPONSE	0.0210059011720214	0.736925205662095	1
GO:2001056	GO:POSITIVE REGULATION OF CYSTEINE-TYPE ENDOPEPTIDASE ACTIVITY	0.0209349632323579	0.736925205662095	1
GO:0045981	GO:POSITIVE REGULATION OF NUCLEOTIDE METABOLIC PROCESS	0.0213166408595978	0.737766072441146	1
GO:0048243	GO:NOREPINEPHRINE SECRETION	0.0213165142094709	0.737766072441146	1
GO:1900544	GO:POSITIVE REGULATION OF PURINE NUCLEOTIDE METABOLIC PROCESS	0.0213166408595978	0.737766072441146	1
GO:0031102	GO:NEURON PROJECTION REGENERATION	0.0144385304012016	0.738632737236442	-1
GO:0032609	GO:INTERFERON-GAMMA PRODUCTION	0.0143671817703315	0.738632737236442	-1
GO:0043523	GO:REGULATION OF NEURON APOPTOTIC PROCESS	0.0144957813391271	0.738632737236442	-1
GO:2001234	GO:NEGATIVE REGULATION OF APOPTOTIC SIGNALING PATHWAY	0.0145467965871909	0.738632737236442	-1
GO:0001822	GO:KIDNEY DEVELOPMENT	0.0147085910201777	0.741966702573408	-1
GO:0048754	GO:BRANCHING MORPHOGENESIS OF AN EPITHELIAL TUBE	0.01487447386296	0.745462268015098	-1
GO:0009617	GO:RESPONSE TO BACTERIUM	0.0217895749067381	0.747430840578687	1
GO:0030802	GO:REGULATION OF CYCLIC NUCLEOTIDE BIOSYNTHETIC PROCESS	0.0217522673655768	0.747430840578687	1
GO:0005178	GO:INTEGRIN BINDING	0.0221750809860156	0.752546626997447	1
GO:0071222	GO:CELLULAR RESPONSE TO LIPOPOLYSACCHARIDE	0.0222312297169497	0.752546626997447	1
GO:0001759	GO:ORGAN INDUCTION	0.0226139171882118	0.762158134753795	1
GO:0090183	GO:REGULATION OF KIDNEY DEVELOPMENT	0.0154385614874384	0.763812933077243	-1
GO:2001239	GO:REGULATION OF EXTRINSIC APOPTOTIC SIGNALING PATHWAY IN ABSENCE OF LIGAND	0.0154099084405919	0.763812933077243	-1
GO:0050679	GO:POSITIVE REGULATION OF EPITHELIAL CELL PROLIFERATION	0.0156393280594281	0.768817413774945	-1
GO:0010769	GO:REGULATION OF CELL MORPHOGENESIS INVOLVED IN DIFFERENTIATION	0.0158562672395305	0.769677173299978	-1
GO:0048538	GO:THYMUS DEVELOPMENT	0.0157675576530138	0.769677173299978	-1
R-HSA-8866910	REACT:TFAP2 (AP-2) FAMILY REGULATES TRANSCRIPTION OF GROWTH FACTORS AND THEIR RECEPTORS	0.0230612386558812	0.773854956287354	1
NCI:111	NCI:IL6-MEDIATED SIGNALING EVENTS	0.0162639322383526	0.784531431347536	-1
GO:0010950	GO:POSITIVE REGULATION OF ENDOPEPTIDASE ACTIVITY	0.0239731936425063	0.784560319479962	1
GO:0015874	GO:NOREPINEPHRINE TRANSPORT	0.0238324362698675	0.784560319479962	1
GO:0031649	GO:HEAT GENERATION	0.0239144933229536	0.784560319479962	1
GO:0051270	GO:REGULATION OF CELLULAR COMPONENT MOVEMENT	0.0241927086443217	0.784560319479962	1
GO:0071219	GO:CELLULAR RESPONSE TO MOLECULE OF BACTERIAL ORIGIN	0.0238400721009318	0.784560319479962	1
KEGG:HSA04727	KEGG:GABAERGIC SYNAPSE	0.0241934900280165	0.784560319479962	1
KEGG:HSA04933	KEGG:AGE-RAGE SIGNALING PATHWAY IN DIABETIC COMPLICATIONS	0.0240281362406966	0.784560319479962	1
R-HSA-112315	REACT:TRANSMISSION ACROSS CHEMICAL SYNAPSES	0.0240174448852901	0.784560319479962	1
GO:0051384	GO:RESPONSE TO GLUCOCORTICOID	0.0164755781182566	0.788328471233973	-1
GO:0071385	GO:CELLULAR RESPONSE TO GLUCOCORTICOID STIMULUS	0.0165469308551313	0.788328471233973	-1
GO:0040012	GO:REGULATION OF LOCOMOTION	0.0244405427376903	0.789255685562737	1
GO:0033622	GO:INTEGRIN ACTIVATION	0.0246154925729753	0.791593215325932	1
GO:0008217	GO:REGULATION OF BLOOD PRESSURE	0.0248170644069002	0.794763913246706	1
GO:0030808	GO:REGULATION OF NUCLEOTIDE BIOSYNTHETIC PROCESS	0.0251825778929746	0.799831836123367	1
GO:1900371	GO:REGULATION OF PURINE NUCLEOTIDE BIOSYNTHETIC PROCESS	0.0251825778929746	0.799831836123367	1
GO:1902622	GO:REGULATION OF NEUTROPHIL MIGRATION	0.0253836405127335	0.801613841923526	1
KEGG:HSA05032	KEGG:MORPHINE ADDICTION	0.0254464098563441	0.801613841923526	1
GO:0072089	GO:STEM CELL PROLIFERATION	0.0170517919042669	0.802473962909339	-1
GO:0001707	GO:MESODERM FORMATION	0.0174802546733425	0.817652154962773	-1
GO:0071384	GO:CELLULAR RESPONSE TO CORTICOSTEROID STIMULUS	0.0176852932677105	0.822259599037288	-1
GO:0005539	GO:GLYCOSAMINOGLYCAN BINDING	0.0269379310022625	0.8307951441988	1
GO:0006937	GO:REGULATION OF MUSCLE CONTRACTION	0.0271762372643326	0.8307951441988	1
GO:0007044	GO:CELL-SUBSTRATE JUNCTION ASSEMBLY	0.0273570343329471	0.8307951441988	1
GO:0010544	GO:NEGATIVE REGULATION OF PLATELET ACTIVATION	0.0265654553665768	0.8307951441988	1
GO:0018149	GO:PEPTIDE CROSS-LINKING	0.0266107259464317	0.8307951441988	1
GO:0043200	GO:RESPONSE TO AMINO ACID	0.0277721102880656	0.8307951441988	1
GO:0045211	GO:POSTSYNAPTIC MEMBRANE	0.0277351008714769	0.8307951441988	1
GO:0045987	GO:POSITIVE REGULATION OF SMOOTH MUSCLE CONTRACTION	0.0274937484594128	0.8307951441988	1
GO:0048013	GO:EPHRIN RECEPTOR SIGNALING PATHWAY	0.0276641683488164	0.8307951441988	1
GO:1901699	GO:CELLULAR RESPONSE TO NITROGEN COMPOUND	0.026975929543969	0.8307951441988	1
GO:1990267	GO:RESPONSE TO TRANSITION METAL NANOPARTICLE	0.0272039347243054	0.8307951441988	1
R-HSA-2682334	REACT:EPH-EPHRIN SIGNALING	0.0277152546046012	0.8307951441988	1
R-HSA-8866907	REACT:ACTIVATION OF THE TFAP2 (AP-2) FAMILY OF TRANSCRIPTION FACTORS	0.0276684139205551	0.8307951441988	1
GO:0002691	GO:REGULATION OF CELLULAR EXTRAVASATION	0.0293923020718543	0.843681974739597	1
GO:0008277	GO:REGULATION OF G-PROTEIN COUPLED RECEPTOR PROTEIN SIGNALING PATHWAY	0.029351921428586	0.843681974739597	1
GO:0009190	GO:CYCLIC NUCLEOTIDE BIOSYNTHETIC PROCESS	0.0296073685378322	0.843681974739597	1
GO:0009415	GO:RESPONSE TO WATER	0.0291532621996633	0.843681974739597	1
GO:0010460	GO:POSITIVE REGULATION OF HEART RATE	0.0294271148107801	0.843681974739597	1
GO:0015079	GO:POTASSIUM ION TRANSMEMBRANE TRANSPORTER ACTIVITY	0.0289133069098171	0.843681974739597	1
GO:0030855	GO:EPITHELIAL CELL DIFFERENTIATION	0.0284826147900013	0.843681974739597	1
GO:0033604	GO:NEGATIVE REGULATION OF CATECHOLAMINE SECRETION	0.0293319334015221	0.843681974739597	1
GO:0052652	GO:CYCLIC PURINE NUCLEOTIDE METABOLIC PROCESS	0.0296073685378322	0.843681974739597	1
GO:0060457	GO:NEGATIVE REGULATION OF DIGESTIVE SYSTEM PROCESS	0.0289315249434205	0.843681974739597	1
GO:0072012	GO:GLOMERULUS VASCULATURE DEVELOPMENT	0.0284702909920804	0.843681974739597	1
GO:1903530	GO:REGULATION OF SECRETION BY CELL	0.0295556688085715	0.843681974739597	1
KEGG:HSA04723	KEGG:RETROGRADE ENDOCANNABINOID SIGNALING	0.0297332854533779	0.843681974739597	1
R-HSA-375165	REACT:NCAM SIGNALING FOR NEURITE OUT-GROWTH	0.0296752305903297	0.843681974739597	1
GO:0036293	GO:RESPONSE TO DECREASED OXYGEN LEVELS	0.0300574741875924	0.846655422554152	1
R-HSA-3000480	REACT:SCAVENGING BY CLASS A RECEPTORS	0.0299562672184425	0.846655422554152	1
GO:0008324	GO:CATION TRANSMEMBRANE TRANSPORTER ACTIVITY	0.0303767099093202	0.849031899031494	1
GO:0030799	GO:REGULATION OF CYCLIC NUCLEOTIDE METABOLIC PROCESS	0.0304718626628302	0.849031899031494	1
R-HSA-372708	REACT:P130CAS LINKAGE TO MAPK SIGNALING FOR INTEGRINS	0.0310631245154111	0.862392787805549	1
GO:0032355	GO:RESPONSE TO ESTRADIOL	0.0313700868627446	0.867793298948611	1
GO:0016049	GO:CELL GROWTH	0.0315793571231567	0.870462422416156	1
GO:0003094	GO:GLOMERULAR FILTRATION	0.0322495524712173	0.876731705576484	1
GO:0050710	GO:NEGATIVE REGULATION OF CYTOKINE SECRETION	0.0322611822212648	0.876731705576484	1
GO:0071248	GO:CELLULAR RESPONSE TO METAL ION	0.0321018491867735	0.876731705576484	1
GO:0071407	GO:CELLULAR RESPONSE TO ORGANIC CYCLIC COMPOUND	0.0321000900843012	0.876731705576484	1
GO:0042754	GO:NEGATIVE REGULATION OF CIRCADIAN RHYTHM	0.0328654479714292	0.881375117641506	1
GO:1901380	GO:NEGATIVE REGULATION OF POTASSIUM ION TRANSMEMBRANE TRANSPORT	0.0327146270861951	0.881375117641506	1
R-HSA-3656237	REACT:DEFECTIVE EXT2 CAUSES EXOSTOSES 2	0.0328888356932824	0.881375117641506	1
R-HSA-3656253	REACT:DEFECTIVE EXT1 CAUSES EXOSTOSES 1, TRPS2 AND CHDS	0.0328888356932824	0.881375117641506	1
GO:0042752	GO:REGULATION OF CIRCADIAN RHYTHM	0.0332731324703659	0.885787954889474	1
GO:0050708	GO:REGULATION OF PROTEIN SECRETION	0.0334959787732227	0.885787954889474	1
GO:0060218	GO:HEMATOPOIETIC STEM CELL DIFFERENTIATION	0.0335125787545642	0.885787954889474	1
GO:0070482	GO:RESPONSE TO OXYGEN LEVELS	0.0334302082628578	0.885787954889474	1
GO:0007389	GO:PATTERN SPECIFICATION PROCESS	0.0192247787775102	0.888484087454036	-1
GO:0045862	GO:POSITIVE REGULATION OF PROTEOLYSIS	0.0340482075501804	0.896873944956629	1
GO:0007610	GO:BEHAVIOR	0.0342194067797802	0.898317624239265	1
GO:0005882	GO:INTERMEDIATE FILAMENT	0.0199739331611663	0.898672060276667	-1
GO:0031960	GO:RESPONSE TO CORTICOSTEROID	0.0200274156993504	0.898672060276667	-1
GO:0048736	GO:APPENDAGE DEVELOPMENT	0.0199590437075061	0.898672060276667	-1
GO:0048738	GO:CARDIAC MUSCLE TISSUE DEVELOPMENT	0.0197629644703707	0.898672060276667	-1
GO:0060173	GO:LIMB DEVELOPMENT	0.0199590437075061	0.898672060276667	-1
GO:0021542	GO:DENTATE GYRUS DEVELOPMENT	0.0343631533445282	0.899033279705319	1
GO:0009986	GO:CELL SURFACE	0.0352730248695371	0.911934847547777	1
GO:0060560	GO:DEVELOPMENTAL GROWTH INVOLVED IN MORPHOGENESIS	0.0354470658544096	0.911934847547777	1
R-HSA-3232118	REACT:SUMOYLATION OF TRANSCRIPTION FACTORS	0.0354128042851168	0.911934847547777	1
R-HSA-354194	REACT:GRB2:SOS PROVIDES LINKAGE TO MAPK SIGNALING FOR INTEGRINS	0.0352211216294592	0.911934847547777	1
GO:0006816	GO:CALCIUM ION TRANSPORT	0.0358905182021016	0.913300319353596	1
GO:0014829	GO:VASCULAR SMOOTH MUSCLE CONTRACTION	0.0359734772069828	0.913300319353596	1
GO:0071216	GO:CELLULAR RESPONSE TO BIOTIC STIMULUS	0.0358197192494415	0.913300319353596	1
GO:0097205	GO:RENAL FILTRATION	0.0359521845157457	0.913300319353596	1
GO:0006004	GO:FUCOSE METABOLIC PROCESS	0.0366831065697313	0.919221482159696	1
GO:0051046	GO:REGULATION OF SECRETION	0.0366792732420995	0.919221482159696	1
GO:0061437	GO:RENAL SYSTEM VASCULATURE DEVELOPMENT	0.0366266281143075	0.919221482159696	1
GO:0061440	GO:KIDNEY VASCULATURE DEVELOPMENT	0.0366266281143075	0.919221482159696	1
GO:0014823	GO:RESPONSE TO ACTIVITY	0.020831427664487	0.928011180984636	-1
GO:0048332	GO:MESODERM MORPHOGENESIS	0.0209217343212395	0.928011180984636	-1
GO:0045739	GO:POSITIVE REGULATION OF DNA REPAIR	0.0212037784240521	0.935147210724765	-1
GO:0002029	GO:DESENSITIZATION OF G-PROTEIN COUPLED RECEPTOR PROTEIN SIGNALING PATHWAY	0.0381337138537936	0.935430429361491	1
GO:0007605	GO:SENSORY PERCEPTION OF SOUND	0.0384095689967396	0.935430429361491	1
GO:0022401	GO:NEGATIVE ADAPTATION OF SIGNALING PATHWAY	0.0381337138537936	0.935430429361491	1
GO:0030195	GO:NEGATIVE REGULATION OF BLOOD COAGULATION	0.0377831899428845	0.935430429361491	1
GO:0042481	GO:REGULATION OF ODONTOGENESIS	0.0383752879717743	0.935430429361491	1
GO:0090330	GO:REGULATION OF PLATELET AGGREGATION	0.0384207626467469	0.935430429361491	1
GO:1900047	GO:NEGATIVE REGULATION OF HEMOSTASIS	0.0377831899428845	0.935430429361491	1
GO:1903170	GO:NEGATIVE REGULATION OF CALCIUM ION TRANSMEMBRANE TRANSPORT	0.0378186164687451	0.935430429361491	1
NCI:121	NCI:ALPHA6 BETA4 INTEGRIN-LIGAND INTERACTIONS	0.0377999892293013	0.935430429361491	1
GO:0051861	GO:GLYCOLIPID BINDING	0.0389641300112714	0.945676589393059	1
GO:0021783	GO:PREGANGLIONIC PARASYMPATHETIC FIBER DEVELOPMENT	0.0401651190970978	0.963377779454283	1
GO:0023058	GO:ADAPTATION OF SIGNALING PATHWAY	0.0401927500627467	0.963377779454283	1
GO:0043010	GO:CAMERA-TYPE EYE DEVELOPMENT	0.0399514872102571	0.963377779454283	1
GO:0050819	GO:NEGATIVE REGULATION OF COAGULATION	0.0400061909815845	0.963377779454283	1
GO:0045121	GO:MEMBRANE RAFT	0.0224512889484328	0.968039374882708	-1
GO:0061138	GO:MORPHOGENESIS OF A BRANCHING EPITHELIUM	0.0222524481522361	0.968039374882708	-1
GO:0014074	GO:RESPONSE TO PURINE-CONTAINING COMPOUND	0.0407706327131694	0.971196738519265	1
GO:0022604	GO:REGULATION OF CELL MORPHOGENESIS	0.0227742590838696	0.973627696169909	-1
GO:0030334	GO:REGULATION OF CELL MIGRATION	0.0229616160611549	0.973627696169909	-1
GO:0098857	GO:MEMBRANE MICRODOMAIN	0.0228363846071838	0.973627696169909	-1
GO:2001236	GO:REGULATION OF EXTRINSIC APOPTOTIC SIGNALING PATHWAY	0.0230854973307973	0.973627696169909	-1
GO:0001968	GO:FIBRONECTIN BINDING	0.0413847778986269	0.973804011651226	1
GO:0048511	GO:RHYTHMIC PROCESS	0.0412634885337053	0.973804011651226	1
GO:0051953	GO:NEGATIVE REGULATION OF AMINE TRANSPORT	0.0411870097159026	0.973804011651226	1
GO:0098662	GO:INORGANIC CATION TRANSMEMBRANE TRANSPORT	0.0412473645789076	0.973804011651226	1
GO:0045909	GO:POSITIVE REGULATION OF VASODILATION	0.041649678689163	0.977058419826627	1
GO:0030175	GO:FILOPODIUM	0.04201701393592	0.981158783236448	1
KEGG:HSA04713	KEGG:CIRCADIAN ENTRAINMENT	0.0420787195194693	0.981158783236448	1
GO:0001502	GO:CARTILAGE CONDENSATION	0.043142693110376	0.981211135907472	1
GO:0001659	GO:TEMPERATURE HOMEOSTASIS	0.043352292996171	0.981211135907472	1
GO:0030335	GO:POSITIVE REGULATION OF CELL MIGRATION	0.0423401578443571	0.981211135907472	1
GO:0034505	GO:TOOTH MINERALIZATION	0.0433474094543691	0.981211135907472	1
GO:0048486	GO:PARASYMPATHETIC NERVOUS SYSTEM DEVELOPMENT	0.0425508842821024	0.981211135907472	1
GO:0048593	GO:CAMERA-TYPE EYE MORPHOGENESIS	0.0432513020837267	0.981211135907472	1
GO:0050920	GO:REGULATION OF CHEMOTAXIS	0.0425056679823016	0.981211135907472	1
GO:0098743	GO:CELL AGGREGATION	0.043142693110376	0.981211135907472	1
GO:0099503	GO:SECRETORY VESICLE	0.0426102072758199	0.981211135907472	1
KEGG:HSA05144	KEGG:MALARIA	0.0428949638730664	0.981211135907472	1
GO:2000147	GO:POSITIVE REGULATION OF CELL MOTILITY	0.043634373262403	0.984707873798906	1
GO:0001967	GO:SUCKLING BEHAVIOR	0.0443928691619405	0.985160944321116	1
GO:0005179	GO:HORMONE ACTIVITY	0.0452457061733977	0.985160944321116	1
GO:0010543	GO:REGULATION OF PLATELET ACTIVATION	0.0442951226580946	0.985160944321116	1
GO:0021602	GO:CRANIAL NERVE MORPHOGENESIS	0.0439147974805221	0.985160944321116	1
GO:0030516	GO:REGULATION OF AXON EXTENSION	0.0448466999147095	0.985160944321116	1
GO:0030828	GO:POSITIVE REGULATION OF CGMP BIOSYNTHETIC PROCESS	0.0445557546657524	0.985160944321116	1
GO:0036120	GO:CELLULAR RESPONSE TO PLATELET-DERIVED GROWTH FACTOR STIMULUS	0.0448731094824847	0.985160944321116	1
GO:0045777	GO:POSITIVE REGULATION OF BLOOD PRESSURE	0.0450879853165638	0.985160944321116	1
GO:0045822	GO:NEGATIVE REGULATION OF HEART CONTRACTION	0.0454046873068095	0.985160944321116	1
GO:0060602	GO:BRANCH ELONGATION OF AN EPITHELIUM	0.0451923571742866	0.985160944321116	1
GO:0071241	GO:CELLULAR RESPONSE TO INORGANIC SUBSTANCE	0.0441669423031648	0.985160944321116	1
GO:0071711	GO:BASEMENT MEMBRANE ORGANIZATION	0.0454414739800878	0.985160944321116	1
KEGG:HSA00603	KEGG:GLYCOSPHINGOLIPID BIOSYNTHESIS - GLOBO AND ISOGLOBO SERIES	0.0444511200592873	0.985160944321116	1
GO:0031093	GO:PLATELET ALPHA GRANULE LUMEN	0.0456721019959314	0.98738734791204	1
GO:0060840	GO:ARTERY DEVELOPMENT	0.023560240569339	0.988249656055208	-1
GO:0001819	GO:POSITIVE REGULATION OF CYTOKINE PRODUCTION	0.0236932777174644	0.988457932018324	-1
GO:0000002	GO:MITOCHONDRIAL GENOME MAINTENANCE	1	1	-1
GO:0000018	GO:REGULATION OF DNA RECOMBINATION	1	1	-1
GO:0000027	GO:RIBOSOMAL LARGE SUBUNIT ASSEMBLY	1	1	-1
GO:0000028	GO:RIBOSOMAL SMALL SUBUNIT ASSEMBLY	1	1	-1
GO:0000030	GO:MANNOSYLTRANSFERASE ACTIVITY	1	1	-1
GO:0000038	GO:VERY LONG-CHAIN FATTY ACID METABOLIC PROCESS	1	1	-1
GO:0000041	GO:TRANSITION METAL ION TRANSPORT	1	1	-1
GO:0000042	GO:PROTEIN TARGETING TO GOLGI	1	1	-1
GO:0000045	GO:AUTOPHAGOSOME ASSEMBLY	1	1	-1
GO:0000049	GO:TRNA BINDING	1	1	-1
GO:0000060	GO:PROTEIN IMPORT INTO NUCLEUS, TRANSLOCATION	1	1	-1
GO:0000062	GO:FATTY-ACYL-COA BINDING	1	1	-1
GO:0000070	GO:MITOTIC SISTER CHROMATID SEGREGATION	1	1	-1
GO:0000075	GO:CELL CYCLE CHECKPOINT	0.999999999999999	1	-1
GO:0000077	GO:DNA DAMAGE CHECKPOINT	1	1	-1
GO:0000079	GO:REGULATION OF CYCLIN-DEPENDENT PROTEIN SERINE/THREONINE KINASE ACTIVITY	1	1	-1
GO:0000082	GO:G1/S TRANSITION OF MITOTIC CELL CYCLE	0.999999999999999	1	-1
GO:0000083	GO:REGULATION OF TRANSCRIPTION INVOLVED IN G1/S TRANSITION OF MITOTIC CELL CYCLE	1	1	-1
GO:0000086	GO:G2/M TRANSITION OF MITOTIC CELL CYCLE	0.657858267114473	1	-1
GO:0000096	GO:SULFUR AMINO ACID METABOLIC PROCESS	1	1	-1
GO:0000097	GO:SULFUR AMINO ACID BIOSYNTHETIC PROCESS	1	1	-1
GO:0000118	GO:HISTONE DEACETYLASE COMPLEX	1	1	-1
GO:0000123	GO:HISTONE ACETYLTRANSFERASE COMPLEX	1	1	-1
GO:0000132	GO:ESTABLISHMENT OF MITOTIC SPINDLE ORIENTATION	0.106508302992057	1	-1
GO:0000139	GO:GOLGI MEMBRANE	1	1	-1
GO:0000145	GO:EXOCYST	1	1	-1
GO:0000146	GO:MICROFILAMENT MOTOR ACTIVITY	1	1	-1
GO:0000149	GO:SNARE BINDING	1	1	-1
GO:0000151	GO:UBIQUITIN LIGASE COMPLEX	1	1	-1
GO:0000152	GO:NUCLEAR UBIQUITIN LIGASE COMPLEX	1	1	-1
GO:0000154	GO:RRNA MODIFICATION	1	1	-1
GO:0000159	GO:PROTEIN PHOSPHATASE TYPE 2A COMPLEX	1	1	-1
GO:0000175	GO:3'-5'-EXORIBONUCLEASE ACTIVITY	1	1	-1
GO:0000178	GO:EXOSOME (RNASE COMPLEX)	1	1	-1
GO:0000183	GO:CHROMATIN SILENCING AT RDNA	1	1	-1
GO:0000184	GO:NUCLEAR-TRANSCRIBED MRNA CATABOLIC PROCESS, NONSENSE-MEDIATED DECAY	0.588707958048276	1	-1
GO:0000186	GO:ACTIVATION OF MAPKK ACTIVITY	1	1	-1
GO:0000187	GO:ACTIVATION OF MAPK ACTIVITY	0.420867740005524	1	-1
GO:0000188	GO:INACTIVATION OF MAPK ACTIVITY	1	1	-1
GO:0000209	GO:PROTEIN POLYUBIQUITINATION	1	1	-1
GO:0000217	GO:DNA SECONDARY STRUCTURE BINDING	1	1	-1
GO:0000226	GO:MICROTUBULE CYTOSKELETON ORGANIZATION	0.611209894737608	1	-1
GO:0000228	GO:NUCLEAR CHROMOSOME	0.431853289848822	1	-1
GO:0000242	GO:PERICENTRIOLAR MATERIAL	1	1	-1
GO:0000245	GO:SPLICEOSOMAL COMPLEX ASSEMBLY	1	1	-1
GO:0000266	GO:MITOCHONDRIAL FISSION	1	1	-1
GO:0000271	GO:POLYSACCHARIDE BIOSYNTHETIC PROCESS	1	1	-1
GO:0000272	GO:POLYSACCHARIDE CATABOLIC PROCESS	1	1	-1
GO:0000280	GO:NUCLEAR DIVISION	0.934574440091763	1	-1
GO:0000281	GO:MITOTIC CYTOKINESIS	1	1	-1
GO:0000287	GO:MAGNESIUM ION BINDING	1	1	-1
GO:0000288	GO:NUCLEAR-TRANSCRIBED MRNA CATABOLIC PROCESS, DEADENYLATION-DEPENDENT DECAY	1	1	-1
GO:0000289	GO:NUCLEAR-TRANSCRIBED MRNA POLY(A) TAIL SHORTENING	1	1	-1
GO:0000291	GO:NUCLEAR-TRANSCRIBED MRNA CATABOLIC PROCESS, EXONUCLEOLYTIC	1	1	-1
GO:0000301	GO:RETROGRADE TRANSPORT, VESICLE RECYCLING WITHIN GOLGI	1	1	-1
GO:0000302	GO:RESPONSE TO REACTIVE OXYGEN SPECIES	0.253620320878959	1	-1
GO:0000303	GO:RESPONSE TO SUPEROXIDE	1	1	-1
GO:0000305	GO:RESPONSE TO OXYGEN RADICAL	1	1	-1
GO:0000307	GO:CYCLIN-DEPENDENT PROTEIN KINASE HOLOENZYME COMPLEX	1	1	-1
GO:0000313	GO:ORGANELLAR RIBOSOME	1	1	-1
GO:0000314	GO:ORGANELLAR SMALL RIBOSOMAL SUBUNIT	1	1	-1
GO:0000315	GO:ORGANELLAR LARGE RIBOSOMAL SUBUNIT	1	1	-1
GO:0000323	GO:LYTIC VACUOLE	0.645197123113994	1	-1
GO:0000375	GO:RNA SPLICING, VIA TRANSESTERIFICATION REACTIONS	1	1	-1
GO:0000377	GO:RNA SPLICING, VIA TRANSESTERIFICATION REACTIONS WITH BULGED ADENOSINE AS NUCLEOPHILE	1	1	-1
GO:0000380	GO:ALTERNATIVE MRNA SPLICING, VIA SPLICEOSOME	1	1	-1
GO:0000381	GO:REGULATION OF ALTERNATIVE MRNA SPLICING, VIA SPLICEOSOME	1	1	-1
GO:0000387	GO:SPLICEOSOMAL SNRNP ASSEMBLY	1	1	-1
GO:0000398	GO:MRNA SPLICING, VIA SPLICEOSOME	1	1	-1
GO:0000407	GO:PRE-AUTOPHAGOSOMAL STRUCTURE	1	1	-1
GO:0000413	GO:PROTEIN PEPTIDYL-PROLYL ISOMERIZATION	1	1	-1
GO:0000421	GO:AUTOPHAGOSOME MEMBRANE	1	1	-1
GO:0000422	GO:MITOPHAGY	0.288529761466562	1	-1
GO:0000423	GO:MACROMITOPHAGY	0.164715972161777	1	-1
GO:0000428	GO:DNA-DIRECTED RNA POLYMERASE COMPLEX	1	1	-1
GO:0000460	GO:MATURATION OF 5.8S RRNA	1	1	-1
GO:0000462	GO:MATURATION OF SSU-RRNA FROM TRICISTRONIC RRNA TRANSCRIPT (SSU-RRNA, 5.8S RRNA, LSU-RRNA)	1	1	-1
GO:0000466	GO:MATURATION OF 5.8S RRNA FROM TRICISTRONIC RRNA TRANSCRIPT (SSU-RRNA, 5.8S RRNA, LSU-RRNA)	1	1	-1
GO:0000502	GO:PROTEASOME COMPLEX	0.39097306558627	1	-1
GO:0000578	GO:EMBRYONIC AXIS SPECIFICATION	1	1	-1
GO:0000715	GO:NUCLEOTIDE-EXCISION REPAIR, DNA DAMAGE RECOGNITION	1	1	-1
GO:0000722	GO:TELOMERE MAINTENANCE VIA RECOMBINATION	1	1	-1
GO:0000723	GO:TELOMERE MAINTENANCE	0.493779817703366	1	-1
GO:0000724	GO:DOUBLE-STRAND BREAK REPAIR VIA HOMOLOGOUS RECOMBINATION	0.543869533692413	1	-1
GO:0000725	GO:RECOMBINATIONAL REPAIR	0.543869533692413	1	-1
GO:0000726	GO:NON-RECOMBINATIONAL REPAIR	1	1	-1
GO:0000737	GO:DNA CATABOLIC PROCESS, ENDONUCLEOLYTIC	1	1	-1
GO:0000768	GO:SYNCYTIUM FORMATION BY PLASMA MEMBRANE FUSION	1	1	-1
GO:0000775	GO:CHROMOSOME, CENTROMERIC REGION	1	1	-1
GO:0000776	GO:KINETOCHORE	1	1	-1
GO:0000777	GO:CONDENSED CHROMOSOME KINETOCHORE	1	1	-1
GO:0000779	GO:CONDENSED CHROMOSOME, CENTROMERIC REGION	1	1	-1
GO:0000780	GO:CONDENSED NUCLEAR CHROMOSOME, CENTROMERIC REGION	1	1	-1
GO:0000781	GO:CHROMOSOME, TELOMERIC REGION	0.52625976747794	1	-1
GO:0000784	GO:NUCLEAR CHROMOSOME, TELOMERIC REGION	1	1	-1
GO:0000785	GO:CHROMATIN	0.140564505990164	1	-1
GO:0000786	GO:NUCLEOSOME	1	1	-1
GO:0000788	GO:NUCLEAR NUCLEOSOME	1	1	-1
GO:0000790	GO:NUCLEAR CHROMATIN	0.144316004219441	1	-1
GO:0000791	GO:EUCHROMATIN	1	1	-1
GO:0000792	GO:HETEROCHROMATIN	1	1	-1
GO:0000793	GO:CONDENSED CHROMOSOME	0.638636505063602	1	-1
GO:0000794	GO:CONDENSED NUCLEAR CHROMOSOME	1	1	-1
GO:0000795	GO:SYNAPTONEMAL COMPLEX	1	1	-1
GO:0000803	GO:SEX CHROMOSOME	1	1	-1
GO:0000819	GO:SISTER CHROMATID SEGREGATION	1	1	-1
GO:0000910	GO:CYTOKINESIS	1	1	-1
GO:0000920	GO:CELL SEPARATION AFTER CYTOKINESIS	1	1	-1
GO:0000922	GO:SPINDLE POLE	1	1	-1
GO:0000932	GO:CYTOPLASMIC MRNA PROCESSING BODY	1	1	-1
GO:0000956	GO:NUCLEAR-TRANSCRIBED MRNA CATABOLIC PROCESS	0.731405281783397	1	-1
GO:0000959	GO:MITOCHONDRIAL RNA METABOLIC PROCESS	1	1	-1
GO:0000979	GO:RNA POLYMERASE II CORE PROMOTER SEQUENCE-SPECIFIC DNA BINDING	1	1	-1
GO:0000988	GO:TRANSCRIPTION FACTOR ACTIVITY, PROTEIN BINDING	0.300928368370015	1	-1
GO:0000989	GO:TRANSCRIPTION FACTOR ACTIVITY, TRANSCRIPTION FACTOR BINDING	0.296538749700912	1	-1
GO:0000993	GO:RNA POLYMERASE II CORE BINDING	1	1	-1
GO:0001046	GO:CORE PROMOTER SEQUENCE-SPECIFIC DNA BINDING	1	1	-1
GO:0001047	GO:CORE PROMOTER BINDING	1	1	-1
GO:0001056	GO:RNA POLYMERASE III ACTIVITY	1	1	-1
GO:0001076	GO:TRANSCRIPTION FACTOR ACTIVITY, RNA POLYMERASE II TRANSCRIPTION FACTOR BINDING	0.449136681865014	1	-1
GO:0001078	GO:TRANSCRIPTIONAL REPRESSOR ACTIVITY, RNA POLYMERASE II CORE PROMOTER PROXIMAL REGION SEQUENCE-SPECIFIC BINDING	0.337137452859929	1	-1
GO:0001085	GO:RNA POLYMERASE II TRANSCRIPTION FACTOR BINDING	0.35343388139473	1	-1
GO:0001098	GO:BASAL TRANSCRIPTION MACHINERY BINDING	1	1	-1
GO:0001099	GO:BASAL RNA POLYMERASE II TRANSCRIPTION MACHINERY BINDING	1	1	-1
GO:0001102	GO:RNA POLYMERASE II ACTIVATING TRANSCRIPTION FACTOR BINDING	0.142283402576076	1	-1
GO:0001103	GO:RNA POLYMERASE II REPRESSING TRANSCRIPTION FACTOR BINDING	1	1	-1
GO:0001104	GO:RNA POLYMERASE II TRANSCRIPTION COFACTOR ACTIVITY	0.361695600854798	1	-1
GO:0001105	GO:RNA POLYMERASE II TRANSCRIPTION COACTIVATOR ACTIVITY	0.146853993680853	1	-1
GO:0001106	GO:RNA POLYMERASE II TRANSCRIPTION COREPRESSOR ACTIVITY	1	1	-1
GO:0001190	GO:TRANSCRIPTIONAL ACTIVATOR ACTIVITY, RNA POLYMERASE II TRANSCRIPTION FACTOR BINDING	0.18903009100564	1	-1
GO:0001191	GO:TRANSCRIPTIONAL REPRESSOR ACTIVITY, RNA POLYMERASE II TRANSCRIPTION FACTOR BINDING	0.296047831818217	1	-1
GO:0001221	GO:TRANSCRIPTION COFACTOR BINDING	1	1	-1
GO:0001227	GO:TRANSCRIPTIONAL REPRESSOR ACTIVITY, RNA POLYMERASE II TRANSCRIPTION REGULATORY REGION SEQUENCE-SPECIFIC BINDING	0.132706130628314	1	-1
GO:0001501	GO:SKELETAL SYSTEM DEVELOPMENT	0.06500641182598	1	-1
GO:0001503	GO:OSSIFICATION	0.401572802359413	1	-1
GO:0001504	GO:NEUROTRANSMITTER UPTAKE	1	1	-1
GO:0001505	GO:REGULATION OF NEUROTRANSMITTER LEVELS	1	1	-1
GO:0001508	GO:ACTION POTENTIAL	0.33896602437821	1	-1
GO:0001510	GO:RNA METHYLATION	1	1	-1
GO:0001516	GO:PROSTAGLANDIN BIOSYNTHETIC PROCESS	0.0781228585723201	1	-1
GO:0001522	GO:PSEUDOURIDINE SYNTHESIS	1	1	-1
GO:0001523	GO:RETINOID METABOLIC PROCESS	0.195291835480309	1	-1
GO:0001530	GO:LIPOPOLYSACCHARIDE BINDING	1	1	-1
GO:0001533	GO:CORNIFIED ENVELOPE	1	1	-1
GO:0001539	GO:CILIUM OR FLAGELLUM-DEPENDENT CELL MOTILITY	1	1	-1
GO:0001540	GO:BETA-AMYLOID BINDING	0.160532757673925	1	-1
GO:0001541	GO:OVARIAN FOLLICLE DEVELOPMENT	1	1	-1
GO:0001556	GO:OOCYTE MATURATION	1	1	-1
GO:0001562	GO:RESPONSE TO PROTOZOAN	1	1	-1
GO:0001569	GO:PATTERNING OF BLOOD VESSELS	1	1	-1
GO:0001570	GO:VASCULOGENESIS	1	1	-1
GO:0001573	GO:GANGLIOSIDE METABOLIC PROCESS	1	1	-1
GO:0001574	GO:GANGLIOSIDE BIOSYNTHETIC PROCESS	1	1	-1
GO:0001578	GO:MICROTUBULE BUNDLE FORMATION	1	1	-1
GO:0001580	GO:DETECTION OF CHEMICAL STIMULUS INVOLVED IN SENSORY PERCEPTION OF BITTER TASTE	1	1	-1
GO:0001614	GO:PURINERGIC NUCLEOTIDE RECEPTOR ACTIVITY	0.0351700009527859	1	-1
GO:0001618	GO:VIRUS RECEPTOR ACTIVITY	1	1	-1
GO:0001637	GO:G-PROTEIN COUPLED CHEMOATTRACTANT RECEPTOR ACTIVITY	1	1	-1
GO:0001649	GO:OSTEOBLAST DIFFERENTIATION	0.214023530933984	1	-1
GO:0001653	GO:PEPTIDE RECEPTOR ACTIVITY	1	1	-1
GO:0001654	GO:EYE DEVELOPMENT	0.355663850586048	1	-1
GO:0001662	GO:BEHAVIORAL FEAR RESPONSE	1	1	-1
GO:0001664	GO:G-PROTEIN COUPLED RECEPTOR BINDING	1	1	-1
GO:0001666	GO:RESPONSE TO HYPOXIA	0.355318618153492	1	-1
GO:0001667	GO:AMEBOIDAL-TYPE CELL MIGRATION	0.325920035396307	1	-1
GO:0001669	GO:ACROSOMAL VESICLE	1	1	-1
GO:0001673	GO:MALE GERM CELL NUCLEUS	1	1	-1
GO:0001676	GO:LONG-CHAIN FATTY ACID METABOLIC PROCESS	1	1	-1
GO:0001678	GO:CELLULAR GLUCOSE HOMEOSTASIS	0.433934012451275	1	-1
GO:0001701	GO:IN UTERO EMBRYONIC DEVELOPMENT	1	1	-1
GO:0001702	GO:GASTRULATION WITH MOUTH FORMING SECOND	1	1	-1
GO:0001704	GO:FORMATION OF PRIMARY GERM LAYER	0.052102696435645	1	-1
GO:0001706	GO:ENDODERM FORMATION	1	1	-1
GO:0001709	GO:CELL FATE DETERMINATION	0.134198281642273	1	-1
GO:0001710	GO:MESODERMAL CELL FATE COMMITMENT	0.0429305401843669	1	-1
GO:0001711	GO:ENDODERMAL CELL FATE COMMITMENT	1	1	-1
GO:0001725	GO:STRESS FIBER	1	1	-1
GO:0001726	GO:RUFFLE	1	1	-1
GO:0001731	GO:FORMATION OF TRANSLATION PREINITIATION COMPLEX	1	1	-1
GO:0001736	GO:ESTABLISHMENT OF PLANAR POLARITY	1	1	-1
GO:0001738	GO:MORPHOGENESIS OF A POLARIZED EPITHELIUM	1	1	-1
GO:0001741	GO:XY BODY	1	1	-1
GO:0001750	GO:PHOTORECEPTOR OUTER SEGMENT	0.168036943518524	1	-1
GO:0001754	GO:EYE PHOTORECEPTOR CELL DIFFERENTIATION	0.15609495965505	1	-1
GO:0001755	GO:NEURAL CREST CELL MIGRATION	0.182839592357254	1	-1
GO:0001756	GO:SOMITOGENESIS	0.216280283829207	1	-1
GO:0001764	GO:NEURON MIGRATION	0.123741741201903	1	-1
GO:0001772	GO:IMMUNOLOGICAL SYNAPSE	1	1	-1
GO:0001773	GO:MYELOID DENDRITIC CELL ACTIVATION	1	1	-1
GO:0001776	GO:LEUKOCYTE HOMEOSTASIS	0.252879977583516	1	-1
GO:0001779	GO:NATURAL KILLER CELL DIFFERENTIATION	1	1	-1
GO:0001782	GO:B CELL HOMEOSTASIS	0.110543186598058	1	-1
GO:0001783	GO:B CELL APOPTOTIC PROCESS	0.0866990496780027	1	-1
GO:0001786	GO:PHOSPHATIDYLSERINE BINDING	1	1	-1
GO:0001816	GO:CYTOKINE PRODUCTION	0.0323457048458951	1	-1
GO:0001817	GO:REGULATION OF CYTOKINE PRODUCTION	0.075222143552914	1	-1
GO:0001818	GO:NEGATIVE REGULATION OF CYTOKINE PRODUCTION	1	1	-1
GO:0001824	GO:BLASTOCYST DEVELOPMENT	1	1	-1
GO:0001825	GO:BLASTOCYST FORMATION	1	1	-1
GO:0001829	GO:TROPHECTODERMAL CELL DIFFERENTIATION	1	1	-1
GO:0001832	GO:BLASTOCYST GROWTH	1	1	-1
GO:0001836	GO:RELEASE OF CYTOCHROME C FROM MITOCHONDRIA	1	1	-1
GO:0001837	GO:EPITHELIAL TO MESENCHYMAL TRANSITION	0.313026150967089	1	-1
GO:0001838	GO:EMBRYONIC EPITHELIAL TUBE FORMATION	0.093392725101035	1	-1
GO:0001841	GO:NEURAL TUBE FORMATION	0.363513736366433	1	-1
GO:0001843	GO:NEURAL TUBE CLOSURE	0.321023634521034	1	-1
GO:0001844	GO:PROTEIN INSERTION INTO MITOCHONDRIAL MEMBRANE INVOLVED IN APOPTOTIC SIGNALING PATHWAY	1	1	-1
GO:0001848	GO:COMPLEMENT BINDING	1	1	-1
GO:0001871	GO:PATTERN BINDING	1	1	-1
GO:0001881	GO:RECEPTOR RECYCLING	1	1	-1
GO:0001885	GO:ENDOTHELIAL CELL DEVELOPMENT	1	1	-1
GO:0001887	GO:SELENIUM COMPOUND METABOLIC PROCESS	0.562402375947957	1	-1
GO:0001889	GO:LIVER DEVELOPMENT	1	1	-1
GO:0001890	GO:PLACENTA DEVELOPMENT	1	1	-1
GO:0001891	GO:PHAGOCYTIC CUP	1	1	-1
GO:0001892	GO:EMBRYONIC PLACENTA DEVELOPMENT	1	1	-1
GO:0001893	GO:MATERNAL PLACENTA DEVELOPMENT	1	1	-1
GO:0001894	GO:TISSUE HOMEOSTASIS	1	1	-1
GO:0001895	GO:RETINA HOMEOSTASIS	1	1	-1
GO:0001906	GO:CELL KILLING	1	1	-1
GO:0001909	GO:LEUKOCYTE MEDIATED CYTOTOXICITY	1	1	-1
GO:0001910	GO:REGULATION OF LEUKOCYTE MEDIATED CYTOTOXICITY	1	1	-1
GO:0001912	GO:POSITIVE REGULATION OF LEUKOCYTE MEDIATED CYTOTOXICITY	1	1	-1
GO:0001913	GO:T CELL MEDIATED CYTOTOXICITY	1	1	-1
GO:0001914	GO:REGULATION OF T CELL MEDIATED CYTOTOXICITY	1	1	-1
GO:0001916	GO:POSITIVE REGULATION OF T CELL MEDIATED CYTOTOXICITY	1	1	-1
GO:0001917	GO:PHOTORECEPTOR INNER SEGMENT	1	1	-1
GO:0001919	GO:REGULATION OF RECEPTOR RECYCLING	1	1	-1
GO:0001933	GO:NEGATIVE REGULATION OF PROTEIN PHOSPHORYLATION	0.256186178137686	1	-1
GO:0001935	GO:ENDOTHELIAL CELL PROLIFERATION	1	1	-1
GO:0001936	GO:REGULATION OF ENDOTHELIAL CELL PROLIFERATION	1	1	-1
GO:0001937	GO:NEGATIVE REGULATION OF ENDOTHELIAL CELL PROLIFERATION	1	1	-1
GO:0001938	GO:POSITIVE REGULATION OF ENDOTHELIAL CELL PROLIFERATION	1	1	-1
GO:0001941	GO:POSTSYNAPTIC MEMBRANE ORGANIZATION	1	1	-1
GO:0001942	GO:HAIR FOLLICLE DEVELOPMENT	1	1	-1
GO:0001945	GO:LYMPH VESSEL DEVELOPMENT	1	1	-1
GO:0001947	GO:HEART LOOPING	1	1	-1
GO:0001948	GO:GLYCOPROTEIN BINDING	1	1	-1
GO:0001952	GO:REGULATION OF CELL-MATRIX ADHESION	0.268674296030915	1	-1
GO:0001953	GO:NEGATIVE REGULATION OF CELL-MATRIX ADHESION	1	1	-1
GO:0001954	GO:POSITIVE REGULATION OF CELL-MATRIX ADHESION	0.126342585738158	1	-1
GO:0001958	GO:ENDOCHONDRAL OSSIFICATION	1	1	-1
GO:0001959	GO:REGULATION OF CYTOKINE-MEDIATED SIGNALING PATHWAY	0.411590462498721	1	-1
GO:0001960	GO:NEGATIVE REGULATION OF CYTOKINE-MEDIATED SIGNALING PATHWAY	1	1	-1
GO:0001961	GO:POSITIVE REGULATION OF CYTOKINE-MEDIATED SIGNALING PATHWAY	1	1	-1
GO:0001963	GO:SYNAPTIC TRANSMISSION, DOPAMINERGIC	1	1	-1
GO:0001964	GO:STARTLE RESPONSE	1	1	-1
GO:0001965	GO:G-PROTEIN ALPHA-SUBUNIT BINDING	0.0793540105829574	1	-1
GO:0001972	GO:RETINOIC ACID BINDING	0.0364108144203444	1	-1
GO:0001974	GO:BLOOD VESSEL REMODELING	1	1	-1
GO:0001975	GO:RESPONSE TO AMPHETAMINE	1	1	-1
GO:0001976	GO:NEUROLOGICAL SYSTEM PROCESS INVOLVED IN REGULATION OF SYSTEMIC ARTERIAL BLOOD PRESSURE	1	1	-1
GO:0001990	GO:REGULATION OF SYSTEMIC ARTERIAL BLOOD PRESSURE BY HORMONE	1	1	-1
GO:0001991	GO:REGULATION OF SYSTEMIC ARTERIAL BLOOD PRESSURE BY CIRCULATORY RENIN-ANGIOTENSIN	1	1	-1
GO:0002009	GO:MORPHOGENESIS OF AN EPITHELIUM	0.0821741161226616	1	-1
GO:0002011	GO:MORPHOGENESIS OF AN EPITHELIAL SHEET	1	1	-1
GO:0002020	GO:PROTEASE BINDING	1	1	-1
GO:0002021	GO:RESPONSE TO DIETARY EXCESS	1	1	-1
GO:0002026	GO:REGULATION OF THE FORCE OF HEART CONTRACTION	1	1	-1
GO:0002027	GO:REGULATION OF HEART RATE	1	1	-1
GO:0002028	GO:REGULATION OF SODIUM ION TRANSPORT	1	1	-1
GO:0002039	GO:P53 BINDING	1	1	-1
GO:0002040	GO:SPROUTING ANGIOGENESIS	1	1	-1
GO:0002042	GO:CELL MIGRATION INVOLVED IN SPROUTING ANGIOGENESIS	1	1	-1
GO:0002052	GO:POSITIVE REGULATION OF NEUROBLAST PROLIFERATION	1	1	-1
GO:0002062	GO:CHONDROCYTE DIFFERENTIATION	0.27438896883489	1	-1
GO:0002063	GO:CHONDROCYTE DEVELOPMENT	0.0908726493176308	1	-1
GO:0002064	GO:EPITHELIAL CELL DEVELOPMENT	1	1	-1
GO:0002065	GO:COLUMNAR/CUBOIDAL EPITHELIAL CELL DIFFERENTIATION	1	1	-1
GO:0002066	GO:COLUMNAR/CUBOIDAL EPITHELIAL CELL DEVELOPMENT	1	1	-1
GO:0002067	GO:GLANDULAR EPITHELIAL CELL DIFFERENTIATION	1	1	-1
GO:0002068	GO:GLANDULAR EPITHELIAL CELL DEVELOPMENT	1	1	-1
GO:0002070	GO:EPITHELIAL CELL MATURATION	0.999999999999988	1	-1
GO:0002076	GO:OSTEOBLAST DEVELOPMENT	0.0602269540456828	1	-1
GO:0002080	GO:ACROSOMAL MEMBRANE	1	1	-1
GO:0002082	GO:REGULATION OF OXIDATIVE PHOSPHORYLATION	1	1	-1
GO:0002088	GO:LENS DEVELOPMENT IN CAMERA-TYPE EYE	1	1	-1
GO:0002089	GO:LENS MORPHOGENESIS IN CAMERA-TYPE EYE	1	1	-1
GO:0002090	GO:REGULATION OF RECEPTOR INTERNALIZATION	1	1	-1
GO:0002092	GO:POSITIVE REGULATION OF RECEPTOR INTERNALIZATION	1	1	-1
GO:0002102	GO:PODOSOME	1	1	-1
GO:0002181	GO:CYTOPLASMIC TRANSLATION	1	1	-1
GO:0002200	GO:SOMATIC DIVERSIFICATION OF IMMUNE RECEPTORS	1	1	-1
GO:0002204	GO:SOMATIC RECOMBINATION OF IMMUNOGLOBULIN GENES INVOLVED IN IMMUNE RESPONSE	1	1	-1
GO:0002208	GO:SOMATIC DIVERSIFICATION OF IMMUNOGLOBULINS INVOLVED IN IMMUNE RESPONSE	1	1	-1
GO:0002209	GO:BEHAVIORAL DEFENSE RESPONSE	1	1	-1
GO:0002218	GO:ACTIVATION OF INNATE IMMUNE RESPONSE	0.702032790573704	1	-1
GO:0002220	GO:INNATE IMMUNE RESPONSE ACTIVATING CELL SURFACE RECEPTOR SIGNALING PATHWAY	1	1	-1
GO:0002221	GO:PATTERN RECOGNITION RECEPTOR SIGNALING PATHWAY	0.521787648021768	1	-1
GO:0002223	GO:STIMULATORY C-TYPE LECTIN RECEPTOR SIGNALING PATHWAY	1	1	-1
GO:0002224	GO:TOLL-LIKE RECEPTOR SIGNALING PATHWAY	0.476750013689524	1	-1
GO:0002227	GO:INNATE IMMUNE RESPONSE IN MUCOSA	1	1	-1
GO:0002228	GO:NATURAL KILLER CELL MEDIATED IMMUNITY	1	1	-1
GO:0002230	GO:POSITIVE REGULATION OF DEFENSE RESPONSE TO VIRUS BY HOST	0.364732816768358	1	-1
GO:0002244	GO:HEMATOPOIETIC PROGENITOR CELL DIFFERENTIATION	1	1	-1
GO:0002250	GO:ADAPTIVE IMMUNE RESPONSE	0.488545457921013	1	-1
GO:0002251	GO:ORGAN OR TISSUE SPECIFIC IMMUNE RESPONSE	1	1	-1
GO:0002252	GO:IMMUNE EFFECTOR PROCESS	0.18163234798892	1	-1
GO:0002253	GO:ACTIVATION OF IMMUNE RESPONSE	0.850404852262764	1	-1
GO:0002260	GO:LYMPHOCYTE HOMEOSTASIS	0.220269938661845	1	-1
GO:0002262	GO:MYELOID CELL HOMEOSTASIS	1	1	-1
GO:0002263	GO:CELL ACTIVATION INVOLVED IN IMMUNE RESPONSE	0.0860118215643526	1	-1
GO:0002274	GO:MYELOID LEUKOCYTE ACTIVATION	0.0512987050237251	1	-1
GO:0002275	GO:MYELOID CELL ACTIVATION INVOLVED IN IMMUNE RESPONSE	0.140181618933441	1	-1
GO:0002279	GO:MAST CELL ACTIVATION INVOLVED IN IMMUNE RESPONSE	0.0986201853376598	1	-1
GO:0002285	GO:LYMPHOCYTE ACTIVATION INVOLVED IN IMMUNE RESPONSE	0.29030979056803	1	-1
GO:0002286	GO:T CELL ACTIVATION INVOLVED IN IMMUNE RESPONSE	0.126827118395405	1	-1
GO:0002287	GO:ALPHA-BETA T CELL ACTIVATION INVOLVED IN IMMUNE RESPONSE	0.090287841698165	1	-1
GO:0002292	GO:T CELL DIFFERENTIATION INVOLVED IN IMMUNE RESPONSE	0.0990133615476638	1	-1
GO:0002293	GO:ALPHA-BETA T CELL DIFFERENTIATION INVOLVED IN IMMUNE RESPONSE	0.090287841698165	1	-1
GO:0002294	GO:CD4-POSITIVE, ALPHA-BETA T CELL DIFFERENTIATION INVOLVED IN IMMUNE RESPONSE	0.0848001094291069	1	-1
GO:0002312	GO:B CELL ACTIVATION INVOLVED IN IMMUNE RESPONSE	1	1	-1
GO:0002320	GO:LYMPHOID PROGENITOR CELL DIFFERENTIATION	1	1	-1
GO:0002323	GO:NATURAL KILLER CELL ACTIVATION INVOLVED IN IMMUNE RESPONSE	1	1	-1
GO:0002335	GO:MATURE B CELL DIFFERENTIATION	1	1	-1
GO:0002347	GO:RESPONSE TO TUMOR CELL	1	1	-1
GO:0002360	GO:T CELL LINEAGE COMMITMENT	1	1	-1
GO:0002366	GO:LEUKOCYTE ACTIVATION INVOLVED IN IMMUNE RESPONSE	0.0847144065399293	1	-1
GO:0002367	GO:CYTOKINE PRODUCTION INVOLVED IN IMMUNE RESPONSE	0.163338397821236	1	-1
GO:0002369	GO:T CELL CYTOKINE PRODUCTION	1	1	-1
GO:0002377	GO:IMMUNOGLOBULIN PRODUCTION	1	1	-1
GO:0002381	GO:IMMUNOGLOBULIN PRODUCTION INVOLVED IN IMMUNOGLOBULIN MEDIATED IMMUNE RESPONSE	1	1	-1
GO:0002385	GO:MUCOSAL IMMUNE RESPONSE	1	1	-1
GO:0002407	GO:DENDRITIC CELL CHEMOTAXIS	1	1	-1
GO:0002429	GO:IMMUNE RESPONSE-ACTIVATING CELL SURFACE RECEPTOR SIGNALING PATHWAY	1	1	-1
GO:0002431	GO:FC RECEPTOR MEDIATED STIMULATORY SIGNALING PATHWAY	1.00000000000001	1	-1
GO:0002433	GO:IMMUNE RESPONSE-REGULATING CELL SURFACE RECEPTOR SIGNALING PATHWAY INVOLVED IN PHAGOCYTOSIS	1	1	-1
GO:0002437	GO:INFLAMMATORY RESPONSE TO ANTIGENIC STIMULUS	0.0895929006638318	1	-1
GO:0002438	GO:ACUTE INFLAMMATORY RESPONSE TO ANTIGENIC STIMULUS	1	1	-1
GO:0002440	GO:PRODUCTION OF MOLECULAR MEDIATOR OF IMMUNE RESPONSE	0.340428745830191	1	-1
GO:0002443	GO:LEUKOCYTE MEDIATED IMMUNITY	0.476158789727691	1	-1
GO:0002444	GO:MYELOID LEUKOCYTE MEDIATED IMMUNITY	0.160456524079444	1	-1
GO:0002446	GO:NEUTROPHIL MEDIATED IMMUNITY	1	1	-1
GO:0002448	GO:MAST CELL MEDIATED IMMUNITY	0.103684189448158	1	-1
GO:0002449	GO:LYMPHOCYTE MEDIATED IMMUNITY	1	1	-1
GO:0002455	GO:HUMORAL IMMUNE RESPONSE MEDIATED BY CIRCULATING IMMUNOGLOBULIN	1	1	-1
GO:0002456	GO:T CELL MEDIATED IMMUNITY	1	1	-1
GO:0002460	GO:ADAPTIVE IMMUNE RESPONSE BASED ON SOMATIC RECOMBINATION OF IMMUNE RECEPTORS BUILT FROM IMMUNOGLOBULIN SUPERFAMILY DOMAINS	0.366441031565708	1	-1
GO:0002467	GO:GERMINAL CENTER FORMATION	1	1	-1
GO:0002474	GO:ANTIGEN PROCESSING AND PRESENTATION OF PEPTIDE ANTIGEN VIA MHC CLASS I	1	1	-1
GO:0002478	GO:ANTIGEN PROCESSING AND PRESENTATION OF EXOGENOUS PEPTIDE ANTIGEN	0.577270115779425	1	-1
GO:0002479	GO:ANTIGEN PROCESSING AND PRESENTATION OF EXOGENOUS PEPTIDE ANTIGEN VIA MHC CLASS I, TAP-DEPENDENT	1	1	-1
GO:0002495	GO:ANTIGEN PROCESSING AND PRESENTATION OF PEPTIDE ANTIGEN VIA MHC CLASS II	0.34144490623217	1	-1
GO:0002504	GO:ANTIGEN PROCESSING AND PRESENTATION OF PEPTIDE OR POLYSACCHARIDE ANTIGEN VIA MHC CLASS II	0.34144490623217	1	-1
GO:0002507	GO:TOLERANCE INDUCTION	1	1	-1
GO:0002521	GO:LEUKOCYTE DIFFERENTIATION	0.393724536529136	1	-1
GO:0002532	GO:PRODUCTION OF MOLECULAR MEDIATOR INVOLVED IN INFLAMMATORY RESPONSE	1	1	-1
GO:0002534	GO:CYTOKINE PRODUCTION INVOLVED IN INFLAMMATORY RESPONSE	1	1	-1
GO:0002544	GO:CHRONIC INFLAMMATORY RESPONSE	1	1	-1
GO:0002548	GO:MONOCYTE CHEMOTAXIS	1	1	-1
GO:0002562	GO:SOMATIC DIVERSIFICATION OF IMMUNE RECEPTORS VIA GERMLINE RECOMBINATION WITHIN A SINGLE LOCUS	1	1	-1
GO:0002566	GO:SOMATIC DIVERSIFICATION OF IMMUNE RECEPTORS VIA SOMATIC MUTATION	1	1	-1
GO:0002573	GO:MYELOID LEUKOCYTE DIFFERENTIATION	0.456347485939536	1	-1
GO:0002576	GO:PLATELET DEGRANULATION	1	1	-1
GO:0002577	GO:REGULATION OF ANTIGEN PROCESSING AND PRESENTATION	1	1	-1
GO:0002637	GO:REGULATION OF IMMUNOGLOBULIN PRODUCTION	1	1	-1
GO:0002639	GO:POSITIVE REGULATION OF IMMUNOGLOBULIN PRODUCTION	1	1	-1
GO:0002643	GO:REGULATION OF TOLERANCE INDUCTION	1	1	-1
GO:0002673	GO:REGULATION OF ACUTE INFLAMMATORY RESPONSE	1	1	-1
GO:0002683	GO:NEGATIVE REGULATION OF IMMUNE SYSTEM PROCESS	0.277129259537798	1	-1
GO:0002685	GO:REGULATION OF LEUKOCYTE MIGRATION	1	1	-1
GO:0002686	GO:NEGATIVE REGULATION OF LEUKOCYTE MIGRATION	1	1	-1
GO:0002687	GO:POSITIVE REGULATION OF LEUKOCYTE MIGRATION	1	1	-1
GO:0002688	GO:REGULATION OF LEUKOCYTE CHEMOTAXIS	1	1	-1
GO:0002690	GO:POSITIVE REGULATION OF LEUKOCYTE CHEMOTAXIS	1	1	-1
GO:0002694	GO:REGULATION OF LEUKOCYTE ACTIVATION	0.685978520972779	1	-1
GO:0002695	GO:NEGATIVE REGULATION OF LEUKOCYTE ACTIVATION	1	1	-1
GO:0002696	GO:POSITIVE REGULATION OF LEUKOCYTE ACTIVATION	0.528703052065425	1	-1
GO:0002697	GO:REGULATION OF IMMUNE EFFECTOR PROCESS	0.334113844259126	1	-1
GO:0002698	GO:NEGATIVE REGULATION OF IMMUNE EFFECTOR PROCESS	1	1	-1
GO:0002699	GO:POSITIVE REGULATION OF IMMUNE EFFECTOR PROCESS	0.301464176296327	1	-1
GO:0002700	GO:REGULATION OF PRODUCTION OF MOLECULAR MEDIATOR OF IMMUNE RESPONSE	0.213251158988968	1	-1
GO:0002701	GO:NEGATIVE REGULATION OF PRODUCTION OF MOLECULAR MEDIATOR OF IMMUNE RESPONSE	1	1	-1
GO:0002702	GO:POSITIVE REGULATION OF PRODUCTION OF MOLECULAR MEDIATOR OF IMMUNE RESPONSE	0.153338251660188	1	-1
GO:0002703	GO:REGULATION OF LEUKOCYTE MEDIATED IMMUNITY	1	1	-1
GO:0002704	GO:NEGATIVE REGULATION OF LEUKOCYTE MEDIATED IMMUNITY	1	1	-1
GO:0002705	GO:POSITIVE REGULATION OF LEUKOCYTE MEDIATED IMMUNITY	1	1	-1
GO:0002706	GO:REGULATION OF LYMPHOCYTE MEDIATED IMMUNITY	1	1	-1
GO:0002707	GO:NEGATIVE REGULATION OF LYMPHOCYTE MEDIATED IMMUNITY	1	1	-1
GO:0002708	GO:POSITIVE REGULATION OF LYMPHOCYTE MEDIATED IMMUNITY	1	1	-1
GO:0002709	GO:REGULATION OF T CELL MEDIATED IMMUNITY	1	1	-1
GO:0002711	GO:POSITIVE REGULATION OF T CELL MEDIATED IMMUNITY	1	1	-1
GO:0002712	GO:REGULATION OF B CELL MEDIATED IMMUNITY	1	1	-1
GO:0002714	GO:POSITIVE REGULATION OF B CELL MEDIATED IMMUNITY	1	1	-1
GO:0002715	GO:REGULATION OF NATURAL KILLER CELL MEDIATED IMMUNITY	1	1	-1
GO:0002717	GO:POSITIVE REGULATION OF NATURAL KILLER CELL MEDIATED IMMUNITY	1	1	-1
GO:0002718	GO:REGULATION OF CYTOKINE PRODUCTION INVOLVED IN IMMUNE RESPONSE	0.124878983227964	1	-1
GO:0002719	GO:NEGATIVE REGULATION OF CYTOKINE PRODUCTION INVOLVED IN IMMUNE RESPONSE	1	1	-1
GO:0002720	GO:POSITIVE REGULATION OF CYTOKINE PRODUCTION INVOLVED IN IMMUNE RESPONSE	0.0885165207917702	1	-1
GO:0002724	GO:REGULATION OF T CELL CYTOKINE PRODUCTION	1	1	-1
GO:0002753	GO:CYTOPLASMIC PATTERN RECOGNITION RECEPTOR SIGNALING PATHWAY	0.207876231797563	1	-1
GO:0002755	GO:MYD88-DEPENDENT TOLL-LIKE RECEPTOR SIGNALING PATHWAY	0.342947097499047	1	-1
GO:0002756	GO:MYD88-INDEPENDENT TOLL-LIKE RECEPTOR SIGNALING PATHWAY	0.344927214702425	1	-1
GO:0002757	GO:IMMUNE RESPONSE-ACTIVATING SIGNAL TRANSDUCTION	0.836551627478912	1	-1
GO:0002758	GO:INNATE IMMUNE RESPONSE-ACTIVATING SIGNAL TRANSDUCTION	0.698381043053992	1	-1
GO:0002761	GO:REGULATION OF MYELOID LEUKOCYTE DIFFERENTIATION	0.284196088982981	1	-1
GO:0002762	GO:NEGATIVE REGULATION OF MYELOID LEUKOCYTE DIFFERENTIATION	0.119701786207643	1	-1
GO:0002763	GO:POSITIVE REGULATION OF MYELOID LEUKOCYTE DIFFERENTIATION	1	1	-1
GO:0002764	GO:IMMUNE RESPONSE-REGULATING SIGNALING PATHWAY	0.911721898308329	1	-1
GO:0002768	GO:IMMUNE RESPONSE-REGULATING CELL SURFACE RECEPTOR SIGNALING PATHWAY	1	1	-1
GO:0002790	GO:PEPTIDE SECRETION	0.650563522914996	1	-1
GO:0002791	GO:REGULATION OF PEPTIDE SECRETION	0.589239433614432	1	-1
GO:0002793	GO:POSITIVE REGULATION OF PEPTIDE SECRETION	0.274963432942032	1	-1
GO:0002819	GO:REGULATION OF ADAPTIVE IMMUNE RESPONSE	1	1	-1
GO:0002820	GO:NEGATIVE REGULATION OF ADAPTIVE IMMUNE RESPONSE	1	1	-1
GO:0002821	GO:POSITIVE REGULATION OF ADAPTIVE IMMUNE RESPONSE	1	1	-1
GO:0002822	GO:REGULATION OF ADAPTIVE IMMUNE RESPONSE BASED ON SOMATIC RECOMBINATION OF IMMUNE RECEPTORS BUILT FROM IMMUNOGLOBULIN SUPERFAMILY DOMAINS	1	1	-1
GO:0002823	GO:NEGATIVE REGULATION OF ADAPTIVE IMMUNE RESPONSE BASED ON SOMATIC RECOMBINATION OF IMMUNE RECEPTORS BUILT FROM IMMUNOGLOBULIN SUPERFAMILY DOMAINS	1	1	-1
GO:0002824	GO:POSITIVE REGULATION OF ADAPTIVE IMMUNE RESPONSE BASED ON SOMATIC RECOMBINATION OF IMMUNE RECEPTORS BUILT FROM IMMUNOGLOBULIN SUPERFAMILY DOMAINS	1	1	-1
GO:0002825	GO:REGULATION OF T-HELPER 1 TYPE IMMUNE RESPONSE	1	1	-1
GO:0002828	GO:REGULATION OF TYPE 2 IMMUNE RESPONSE	1	1	-1
GO:0002831	GO:REGULATION OF RESPONSE TO BIOTIC STIMULUS	0.19433835954385	1	-1
GO:0002832	GO:NEGATIVE REGULATION OF RESPONSE TO BIOTIC STIMULUS	1	1	-1
GO:0002833	GO:POSITIVE REGULATION OF RESPONSE TO BIOTIC STIMULUS	0.0737642763408643	1	-1
GO:0002861	GO:REGULATION OF INFLAMMATORY RESPONSE TO ANTIGENIC STIMULUS	1	1	-1
GO:0002886	GO:REGULATION OF MYELOID LEUKOCYTE MEDIATED IMMUNITY	1	1	-1
GO:0002888	GO:POSITIVE REGULATION OF MYELOID LEUKOCYTE MEDIATED IMMUNITY	1	1	-1
GO:0002889	GO:REGULATION OF IMMUNOGLOBULIN MEDIATED IMMUNE RESPONSE	1	1	-1
GO:0002891	GO:POSITIVE REGULATION OF IMMUNOGLOBULIN MEDIATED IMMUNE RESPONSE	1	1	-1
GO:0002902	GO:REGULATION OF B CELL APOPTOTIC PROCESS	0.063856342813441	1	-1
GO:0002920	GO:REGULATION OF HUMORAL IMMUNE RESPONSE	1	1	-1
GO:0002922	GO:POSITIVE REGULATION OF HUMORAL IMMUNE RESPONSE	1	1	-1
GO:0002931	GO:RESPONSE TO ISCHEMIA	0.999999999999989	1	-1
GO:0003002	GO:REGIONALIZATION	0.115265301151278	1	-1
GO:0003006	GO:DEVELOPMENTAL PROCESS INVOLVED IN REPRODUCTION	0.886503164868104	1	-1
GO:0003009	GO:SKELETAL MUSCLE CONTRACTION	1	1	-1
GO:0003015	GO:HEART PROCESS	0.591133794654325	1	-1
GO:0003016	GO:RESPIRATORY SYSTEM PROCESS	1	1	-1
GO:0003044	GO:REGULATION OF SYSTEMIC ARTERIAL BLOOD PRESSURE MEDIATED BY A CHEMICAL SIGNAL	1	1	-1
GO:0003073	GO:REGULATION OF SYSTEMIC ARTERIAL BLOOD PRESSURE	1	1	-1
GO:0003081	GO:REGULATION OF SYSTEMIC ARTERIAL BLOOD PRESSURE BY RENIN-ANGIOTENSIN	1	1	-1
GO:0003091	GO:RENAL WATER HOMEOSTASIS	1	1	-1
GO:0003143	GO:EMBRYONIC HEART TUBE MORPHOGENESIS	1	1	-1
GO:0003158	GO:ENDOTHELIUM DEVELOPMENT	0.31761348275594	1	-1
GO:0003159	GO:MORPHOGENESIS OF AN ENDOTHELIUM	1	1	-1
GO:0003170	GO:HEART VALVE DEVELOPMENT	0.111530845255087	1	-1
GO:0003171	GO:ATRIOVENTRICULAR VALVE DEVELOPMENT	1	1	-1
GO:0003179	GO:HEART VALVE MORPHOGENESIS	1	1	-1
GO:0003181	GO:ATRIOVENTRICULAR VALVE MORPHOGENESIS	1	1	-1
GO:0003197	GO:ENDOCARDIAL CUSHION DEVELOPMENT	0.0718558050133971	1	-1
GO:0003203	GO:ENDOCARDIAL CUSHION MORPHOGENESIS	0.0511545789492627	1	-1
GO:0003215	GO:CARDIAC RIGHT VENTRICLE MORPHOGENESIS	0.0315897507644498	1	-1
GO:0003254	GO:REGULATION OF MEMBRANE DEPOLARIZATION	1	1	-1
GO:0003279	GO:CARDIAC SEPTUM DEVELOPMENT	0.046342566431415	1	-1
GO:0003281	GO:VENTRICULAR SEPTUM DEVELOPMENT	0.203406437034639	1	-1
GO:0003283	GO:ATRIAL SEPTUM DEVELOPMENT	0.0540871882350497	1	-1
GO:0003298	GO:PHYSIOLOGICAL MUSCLE HYPERTROPHY	1	1	-1
GO:0003299	GO:MUSCLE HYPERTROPHY IN RESPONSE TO STRESS	1	1	-1
GO:0003300	GO:CARDIAC MUSCLE HYPERTROPHY	1	1	-1
GO:0003301	GO:PHYSIOLOGICAL CARDIAC MUSCLE HYPERTROPHY	1	1	-1
GO:0003309	GO:TYPE B PANCREATIC CELL DIFFERENTIATION	1	1	-1
GO:0003323	GO:TYPE B PANCREATIC CELL DEVELOPMENT	1	1	-1
GO:0003333	GO:AMINO ACID TRANSMEMBRANE TRANSPORT	1	1	-1
GO:0003338	GO:METANEPHROS MORPHOGENESIS	1	1	-1
GO:0003341	GO:CILIUM MOVEMENT	1	1	-1
GO:0003351	GO:EPITHELIAL CILIUM MOVEMENT	1	1	-1
GO:0003382	GO:EPITHELIAL CELL MORPHOGENESIS	1	1	-1
GO:0003401	GO:AXIS ELONGATION	0.108465357482509	1	-1
GO:0003416	GO:ENDOCHONDRAL BONE GROWTH	1	1	-1
GO:0003417	GO:GROWTH PLATE CARTILAGE DEVELOPMENT	1	1	-1
GO:0003678	GO:DNA HELICASE ACTIVITY	1	1	-1
GO:0003682	GO:CHROMATIN BINDING	0.164046117665513	1	-1
GO:0003684	GO:DAMAGED DNA BINDING	0.300983625416338	1	-1
GO:0003697	GO:SINGLE-STRANDED DNA BINDING	1	1	-1
GO:0003707	GO:STEROID HORMONE RECEPTOR ACTIVITY	1	1	-1
GO:0003712	GO:TRANSCRIPTION COFACTOR ACTIVITY	0.257668252919766	1	-1
GO:0003713	GO:TRANSCRIPTION COACTIVATOR ACTIVITY	0.175628118768814	1	-1
GO:0003714	GO:TRANSCRIPTION COREPRESSOR ACTIVITY	0.639478970330817	1	-1
GO:0003724	GO:RNA HELICASE ACTIVITY	1	1	-1
GO:0003725	GO:DOUBLE-STRANDED RNA BINDING	1	1	-1
GO:0003727	GO:SINGLE-STRANDED RNA BINDING	1	1	-1
GO:0003729	GO:MRNA BINDING	1	1	-1
GO:0003730	GO:MRNA 3'-UTR BINDING	1	1	-1
GO:0003735	GO:STRUCTURAL CONSTITUENT OF RIBOSOME	0.769160323563684	1	-1
GO:0003743	GO:TRANSLATION INITIATION FACTOR ACTIVITY	1	1	-1
GO:0003746	GO:TRANSLATION ELONGATION FACTOR ACTIVITY	1	1	-1
GO:0003755	GO:PEPTIDYL-PROLYL CIS-TRANS ISOMERASE ACTIVITY	1	1	-1
GO:0003756	GO:PROTEIN DISULFIDE ISOMERASE ACTIVITY	1	1	-1
GO:0003774	GO:MOTOR ACTIVITY	1	1	-1
GO:0003777	GO:MICROTUBULE MOTOR ACTIVITY	1	1	-1
GO:0003779	GO:ACTIN BINDING	1	1	-1
GO:0003785	GO:ACTIN MONOMER BINDING	1	1	-1
GO:0003823	GO:ANTIGEN BINDING	1	1	-1
GO:0003887	GO:DNA-DIRECTED DNA POLYMERASE ACTIVITY	1	1	-1
GO:0003899	GO:DNA-DIRECTED RNA POLYMERASE ACTIVITY	1	1	-1
GO:0003924	GO:GTPASE ACTIVITY	1	1	-1
GO:0003950	GO:NAD+ ADP-RIBOSYLTRANSFERASE ACTIVITY	1	1	-1
GO:0003954	GO:NADH DEHYDROGENASE ACTIVITY	1	1	-1
GO:0003995	GO:ACYL-COA DEHYDROGENASE ACTIVITY	1	1	-1
GO:0004003	GO:ATP-DEPENDENT DNA HELICASE ACTIVITY	1	1	-1
GO:0004004	GO:ATP-DEPENDENT RNA HELICASE ACTIVITY	1	1	-1
GO:0004012	GO:PHOSPHOLIPID-TRANSLOCATING ATPASE ACTIVITY	1	1	-1
GO:0004029	GO:ALDEHYDE DEHYDROGENASE (NAD) ACTIVITY	1	1	-1
GO:0004033	GO:ALDO-KETO REDUCTASE (NADP) ACTIVITY	1	1	-1
GO:0004112	GO:CYCLIC-NUCLEOTIDE PHOSPHODIESTERASE ACTIVITY	1	1	-1
GO:0004114	GO:3',5'-CYCLIC-NUCLEOTIDE PHOSPHODIESTERASE ACTIVITY	1	1	-1
GO:0004129	GO:CYTOCHROME-C OXIDASE ACTIVITY	1	1	-1
GO:0004175	GO:ENDOPEPTIDASE ACTIVITY	0.296916816921689	1	-1
GO:0004177	GO:AMINOPEPTIDASE ACTIVITY	1	1	-1
GO:0004180	GO:CARBOXYPEPTIDASE ACTIVITY	1	1	-1
GO:0004181	GO:METALLOCARBOXYPEPTIDASE ACTIVITY	1	1	-1
GO:0004190	GO:ASPARTIC-TYPE ENDOPEPTIDASE ACTIVITY	1	1	-1
GO:0004197	GO:CYSTEINE-TYPE ENDOPEPTIDASE ACTIVITY	0.264097572675232	1	-1
GO:0004198	GO:CALCIUM-DEPENDENT CYSTEINE-TYPE ENDOPEPTIDASE ACTIVITY	1	1	-1
GO:0004222	GO:METALLOENDOPEPTIDASE ACTIVITY	1	1	-1
GO:0004252	GO:SERINE-TYPE ENDOPEPTIDASE ACTIVITY	0.209811138316782	1	-1
GO:0004298	GO:THREONINE-TYPE ENDOPEPTIDASE ACTIVITY	1	1	-1
GO:0004364	GO:GLUTATHIONE TRANSFERASE ACTIVITY	1	1	-1
GO:0004386	GO:HELICASE ACTIVITY	1	1	-1
GO:0004402	GO:HISTONE ACETYLTRANSFERASE ACTIVITY	1	1	-1
GO:0004407	GO:HISTONE DEACETYLASE ACTIVITY	1	1	-1
GO:0004435	GO:PHOSPHATIDYLINOSITOL PHOSPHOLIPASE C ACTIVITY	1	1	-1
GO:0004497	GO:MONOOXYGENASE ACTIVITY	1	1	-1
GO:0004518	GO:NUCLEASE ACTIVITY	1	1	-1
GO:0004519	GO:ENDONUCLEASE ACTIVITY	1	1	-1
GO:0004520	GO:ENDODEOXYRIBONUCLEASE ACTIVITY	1	1	-1
GO:0004521	GO:ENDORIBONUCLEASE ACTIVITY	1	1	-1
GO:0004527	GO:EXONUCLEASE ACTIVITY	1	1	-1
GO:0004529	GO:EXODEOXYRIBONUCLEASE ACTIVITY	1	1	-1
GO:0004532	GO:EXORIBONUCLEASE ACTIVITY	1	1	-1
GO:0004536	GO:DEOXYRIBONUCLEASE ACTIVITY	1	1	-1
GO:0004540	GO:RIBONUCLEASE ACTIVITY	1	1	-1
GO:0004550	GO:NUCLEOSIDE DIPHOSPHATE KINASE ACTIVITY	1	1	-1
GO:0004553	GO:HYDROLASE ACTIVITY, HYDROLYZING O-GLYCOSYL COMPOUNDS	1	1	-1
GO:0004601	GO:PEROXIDASE ACTIVITY	1	1	-1
GO:0004602	GO:GLUTATHIONE PEROXIDASE ACTIVITY	1	1	-1
GO:0004620	GO:PHOSPHOLIPASE ACTIVITY	1	1	-1
GO:0004623	GO:PHOSPHOLIPASE A2 ACTIVITY	1	1	-1
GO:0004629	GO:PHOSPHOLIPASE C ACTIVITY	1	1	-1
GO:0004653	GO:POLYPEPTIDE N-ACETYLGALACTOSAMINYLTRANSFERASE ACTIVITY	1	1	-1
GO:0004672	GO:PROTEIN KINASE ACTIVITY	0.927420682403987	1	-1
GO:0004674	GO:PROTEIN SERINE/THREONINE KINASE ACTIVITY	0.869763020934277	1	-1
GO:0004675	GO:TRANSMEMBRANE RECEPTOR PROTEIN SERINE/THREONINE KINASE ACTIVITY	1	1	-1
GO:0004683	GO:CALMODULIN-DEPENDENT PROTEIN KINASE ACTIVITY	1	1	-1
GO:0004693	GO:CYCLIN-DEPENDENT PROTEIN SERINE/THREONINE KINASE ACTIVITY	1	1	-1
GO:0004697	GO:PROTEIN KINASE C ACTIVITY	1	1	-1
GO:0004702	GO:RECEPTOR SIGNALING PROTEIN SERINE/THREONINE KINASE ACTIVITY	0.23370682041871	1	-1
GO:0004709	GO:MAP KINASE KINASE KINASE ACTIVITY	1	1	-1
GO:0004712	GO:PROTEIN SERINE/THREONINE/TYROSINE KINASE ACTIVITY	1	1	-1
GO:0004713	GO:PROTEIN TYROSINE KINASE ACTIVITY	1	1	-1
GO:0004714	GO:TRANSMEMBRANE RECEPTOR PROTEIN TYROSINE KINASE ACTIVITY	1	1	-1
GO:0004715	GO:NON-MEMBRANE SPANNING PROTEIN TYROSINE KINASE ACTIVITY	1	1	-1
GO:0004721	GO:PHOSPHOPROTEIN PHOSPHATASE ACTIVITY	0.578757127258469	1	-1
GO:0004722	GO:PROTEIN SERINE/THREONINE PHOSPHATASE ACTIVITY	1	1	-1
GO:0004725	GO:PROTEIN TYROSINE PHOSPHATASE ACTIVITY	0.375670267264342	1	-1
GO:0004745	GO:RETINOL DEHYDROGENASE ACTIVITY	1	1	-1
GO:0004812	GO:AMINOACYL-TRNA LIGASE ACTIVITY	1	1	-1
GO:0004842	GO:UBIQUITIN-PROTEIN TRANSFERASE ACTIVITY	0.574718363054085	1	-1
GO:0004843	GO:THIOL-DEPENDENT UBIQUITIN-SPECIFIC PROTEASE ACTIVITY	1	1	-1
GO:0004857	GO:ENZYME INHIBITOR ACTIVITY	0.122913956712653	1	-1
GO:0004860	GO:PROTEIN KINASE INHIBITOR ACTIVITY	0.33379839902422	1	-1
GO:0004864	GO:PROTEIN PHOSPHATASE INHIBITOR ACTIVITY	0.150814078850015	1	-1
GO:0004866	GO:ENDOPEPTIDASE INHIBITOR ACTIVITY	0.260692915170921	1	-1
GO:0004867	GO:SERINE-TYPE ENDOPEPTIDASE INHIBITOR ACTIVITY	0.123405124687762	1	-1
GO:0004869	GO:CYSTEINE-TYPE ENDOPEPTIDASE INHIBITOR ACTIVITY	1	1	-1
GO:0004879	GO:RNA POLYMERASE II TRANSCRIPTION FACTOR ACTIVITY, LIGAND-ACTIVATED SEQUENCE-SPECIFIC DNA BINDING	1	1	-1
GO:0004889	GO:ACETYLCHOLINE-ACTIVATED CATION-SELECTIVE CHANNEL ACTIVITY	1	1	-1
GO:0004950	GO:CHEMOKINE RECEPTOR ACTIVITY	1	1	-1
GO:0004970	GO:IONOTROPIC GLUTAMATE RECEPTOR ACTIVITY	1	1	-1
GO:0004984	GO:OLFACTORY RECEPTOR ACTIVITY	1	1	-1
GO:0004993	GO:G-PROTEIN COUPLED SEROTONIN RECEPTOR ACTIVITY	1	1	-1
GO:0005001	GO:TRANSMEMBRANE RECEPTOR PROTEIN TYROSINE PHOSPHATASE ACTIVITY	1	1	-1
GO:0005003	GO:EPHRIN RECEPTOR ACTIVITY	1	1	-1
GO:0005031	GO:TUMOR NECROSIS FACTOR-ACTIVATED RECEPTOR ACTIVITY	1	1	-1
GO:0005035	GO:DEATH RECEPTOR ACTIVITY	1	1	-1
GO:0005044	GO:SCAVENGER RECEPTOR ACTIVITY	0.0498868771881597	1	-1
GO:0005048	GO:SIGNAL SEQUENCE BINDING	0.191837860997216	1	-1
GO:0005057	GO:RECEPTOR SIGNALING PROTEIN ACTIVITY	0.470840670201654	1	-1
GO:0005070	GO:SH3/SH2 ADAPTOR ACTIVITY	0.18570999921655	1	-1
GO:0005080	GO:PROTEIN KINASE C BINDING	1	1	-1
GO:0005085	GO:GUANYL-NUCLEOTIDE EXCHANGE FACTOR ACTIVITY	0.19249605028469	1	-1
GO:0005086	GO:ARF GUANYL-NUCLEOTIDE EXCHANGE FACTOR ACTIVITY	1	1	-1
GO:0005088	GO:RAS GUANYL-NUCLEOTIDE EXCHANGE FACTOR ACTIVITY	0.384832252263552	1	-1
GO:0005089	GO:RHO GUANYL-NUCLEOTIDE EXCHANGE FACTOR ACTIVITY	0.234271289023087	1	-1
GO:0005096	GO:GTPASE ACTIVATOR ACTIVITY	0.642391933543542	1	-1
GO:0005104	GO:FIBROBLAST GROWTH FACTOR RECEPTOR BINDING	1	1	-1
GO:0005109	GO:FRIZZLED BINDING	1	1	-1
GO:0005112	GO:NOTCH BINDING	1	1	-1
GO:0005123	GO:DEATH RECEPTOR BINDING	1	1	-1
GO:0005125	GO:CYTOKINE ACTIVITY	0.210931759006969	1	-1
GO:0005126	GO:CYTOKINE RECEPTOR BINDING	0.0941359537955044	1	-1
GO:0005149	GO:INTERLEUKIN-1 RECEPTOR BINDING	0.0297570772674083	1	-1
GO:0005154	GO:EPIDERMAL GROWTH FACTOR RECEPTOR BINDING	1	1	-1
GO:0005158	GO:INSULIN RECEPTOR BINDING	1	1	-1
GO:0005160	GO:TRANSFORMING GROWTH FACTOR BETA RECEPTOR BINDING	1	1	-1
GO:0005164	GO:TUMOR NECROSIS FACTOR RECEPTOR BINDING	1	1	-1
GO:0005184	GO:NEUROPEPTIDE HORMONE ACTIVITY	1	1	-1
GO:0005198	GO:STRUCTURAL MOLECULE ACTIVITY	0.310232408923816	1	-1
GO:0005200	GO:STRUCTURAL CONSTITUENT OF CYTOSKELETON	0.054856456749543	1	-1
GO:0005212	GO:STRUCTURAL CONSTITUENT OF EYE LENS	1	1	-1
GO:0005217	GO:INTRACELLULAR LIGAND-GATED ION CHANNEL ACTIVITY	1	1	-1
GO:0005227	GO:CALCIUM ACTIVATED CATION CHANNEL ACTIVITY	1	1	-1
GO:0005231	GO:EXCITATORY EXTRACELLULAR LIGAND-GATED ION CHANNEL ACTIVITY	0.169475328655994	1	-1
GO:0005234	GO:EXTRACELLULAR-GLUTAMATE-GATED ION CHANNEL ACTIVITY	1	1	-1
GO:0005242	GO:INWARD RECTIFIER POTASSIUM CHANNEL ACTIVITY	1	1	-1
GO:0005243	GO:GAP JUNCTION CHANNEL ACTIVITY	1	1	-1
GO:0005244	GO:VOLTAGE-GATED ION CHANNEL ACTIVITY	0.423823604310186	1	-1
GO:0005245	GO:VOLTAGE-GATED CALCIUM CHANNEL ACTIVITY	1	1	-1
GO:0005246	GO:CALCIUM CHANNEL REGULATOR ACTIVITY	1	1	-1
GO:0005248	GO:VOLTAGE-GATED SODIUM CHANNEL ACTIVITY	1	1	-1
GO:0005251	GO:DELAYED RECTIFIER POTASSIUM CHANNEL ACTIVITY	1	1	-1
GO:0005262	GO:CALCIUM CHANNEL ACTIVITY	1	1	-1
GO:0005272	GO:SODIUM CHANNEL ACTIVITY	1	1	-1
GO:0005310	GO:DICARBOXYLIC ACID TRANSMEMBRANE TRANSPORTER ACTIVITY	1	1	-1
GO:0005319	GO:LIPID TRANSPORTER ACTIVITY	1	1	-1
GO:0005326	GO:NEUROTRANSMITTER TRANSPORTER ACTIVITY	1	1	-1
GO:0005328	GO:NEUROTRANSMITTER:SODIUM SYMPORTER ACTIVITY	1	1	-1
GO:0005342	GO:ORGANIC ACID TRANSMEMBRANE TRANSPORTER ACTIVITY	1	1	-1
GO:0005343	GO:ORGANIC ACID:SODIUM SYMPORTER ACTIVITY	1	1	-1
GO:0005385	GO:ZINC ION TRANSMEMBRANE TRANSPORTER ACTIVITY	1	1	-1
GO:0005452	GO:INORGANIC ANION EXCHANGER ACTIVITY	1	1	-1
GO:0005484	GO:SNAP RECEPTOR ACTIVITY	1	1	-1
GO:0005487	GO:NUCLEOCYTOPLASMIC TRANSPORTER ACTIVITY	1	1	-1
GO:0005496	GO:STEROID BINDING	1	1	-1
GO:0005501	GO:RETINOID BINDING	0.052157963024357	1	-1
GO:0005504	GO:FATTY ACID BINDING	1	1	-1
GO:0005506	GO:IRON ION BINDING	1	1	-1
GO:0005507	GO:COPPER ION BINDING	0.189860186502621	1	-1
GO:0005509	GO:CALCIUM ION BINDING	0.156683456869615	1	-1
GO:0005516	GO:CALMODULIN BINDING	1	1	-1
GO:0005518	GO:COLLAGEN BINDING	1	1	-1
GO:0005521	GO:LAMIN BINDING	1	1	-1
GO:0005525	GO:GTP BINDING	1	1	-1
GO:0005527	GO:MACROLIDE BINDING	1	1	-1
GO:0005528	GO:FK506 BINDING	1	1	-1
GO:0005537	GO:MANNOSE BINDING	1	1	-1
GO:0005540	GO:HYALURONIC ACID BINDING	1	1	-1
GO:0005543	GO:PHOSPHOLIPID BINDING	1	1	-1
GO:0005544	GO:CALCIUM-DEPENDENT PHOSPHOLIPID BINDING	1	1	-1
GO:0005545	GO:1-PHOSPHATIDYLINOSITOL BINDING	1	1	-1
GO:0005546	GO:PHOSPHATIDYLINOSITOL-4,5-BISPHOSPHATE BINDING	1	1	-1
GO:0005547	GO:PHOSPHATIDYLINOSITOL-3,4,5-TRISPHOSPHATE BINDING	1	1	-1
GO:0005548	GO:PHOSPHOLIPID TRANSPORTER ACTIVITY	1	1	-1
GO:0005581	GO:COLLAGEN TRIMER	1	1	-1
GO:0005635	GO:NUCLEAR ENVELOPE	0.592853937495304	1	-1
GO:0005637	GO:NUCLEAR INNER MEMBRANE	0.206767936985946	1	-1
GO:0005640	GO:NUCLEAR OUTER MEMBRANE	1	1	-1
GO:0005643	GO:NUCLEAR PORE	1	1	-1
GO:0005657	GO:REPLICATION FORK	1	1	-1
GO:0005665	GO:DNA-DIRECTED RNA POLYMERASE II, CORE COMPLEX	1	1	-1
GO:0005666	GO:DNA-DIRECTED RNA POLYMERASE III COMPLEX	1	1	-1
GO:0005667	GO:TRANSCRIPTION FACTOR COMPLEX	0.136991667463246	1	-1
GO:0005669	GO:TRANSCRIPTION FACTOR TFIID COMPLEX	1	1	-1
GO:0005680	GO:ANAPHASE-PROMOTING COMPLEX	1	1	-1
GO:0005681	GO:SPLICEOSOMAL COMPLEX	1	1	-1
GO:0005682	GO:U5 SNRNP	1	1	-1
GO:0005684	GO:U2-TYPE SPLICEOSOMAL COMPLEX	1	1	-1
GO:0005685	GO:U1 SNRNP	1	1	-1
GO:0005686	GO:U2 SNRNP	1	1	-1
GO:0005689	GO:U12-TYPE SPLICEOSOMAL COMPLEX	1	1	-1
GO:0005697	GO:TELOMERASE HOLOENZYME COMPLEX	1	1	-1
GO:0005719	GO:NUCLEAR EUCHROMATIN	1	1	-1
GO:0005720	GO:NUCLEAR HETEROCHROMATIN	1	1	-1
GO:0005721	GO:PERICENTRIC HETEROCHROMATIN	1	1	-1
GO:0005732	GO:SMALL NUCLEOLAR RIBONUCLEOPROTEIN COMPLEX	1	1	-1
GO:0005740	GO:MITOCHONDRIAL ENVELOPE	0.923413306599307	1	-1
GO:0005741	GO:MITOCHONDRIAL OUTER MEMBRANE	1	1	-1
GO:0005743	GO:MITOCHONDRIAL INNER MEMBRANE	0.951990485806217	1	-1
GO:0005746	GO:MITOCHONDRIAL RESPIRATORY CHAIN	1	1	-1
GO:0005747	GO:MITOCHONDRIAL RESPIRATORY CHAIN COMPLEX I	1	1	-1
GO:0005753	GO:MITOCHONDRIAL PROTON-TRANSPORTING ATP SYNTHASE COMPLEX	1	1	-1
GO:0005758	GO:MITOCHONDRIAL INTERMEMBRANE SPACE	1	1	-1
GO:0005759	GO:MITOCHONDRIAL MATRIX	0.92272917645931	1	-1
GO:0005761	GO:MITOCHONDRIAL RIBOSOME	1	1	-1
GO:0005762	GO:MITOCHONDRIAL LARGE RIBOSOMAL SUBUNIT	1	1	-1
GO:0005763	GO:MITOCHONDRIAL SMALL RIBOSOMAL SUBUNIT	1	1	-1
GO:0005764	GO:LYSOSOME	0.645197123113994	1	-1
GO:0005765	GO:LYSOSOMAL MEMBRANE	1	1	-1
GO:0005766	GO:PRIMARY LYSOSOME	1	1	-1
GO:0005768	GO:ENDOSOME	0.971374705209704	1	-1
GO:0005769	GO:EARLY ENDOSOME	1	1	-1
GO:0005770	GO:LATE ENDOSOME	1	1	-1
GO:0005771	GO:MULTIVESICULAR BODY	1	1	-1
GO:0005773	GO:VACUOLE	0.744223989718657	1	-1
GO:0005774	GO:VACUOLAR MEMBRANE	1	1	-1
GO:0005775	GO:VACUOLAR LUMEN	0.312276680367887	1	-1
GO:0005776	GO:AUTOPHAGOSOME	1	1	-1
GO:0005777	GO:PEROXISOME	0.480786937353802	1	-1
GO:0005778	GO:PEROXISOMAL MEMBRANE	0.273007452285404	1	-1
GO:0005782	GO:PEROXISOMAL MATRIX	1	1	-1
GO:0005788	GO:ENDOPLASMIC RETICULUM LUMEN	0.500088311387845	1	-1
GO:0005790	GO:SMOOTH ENDOPLASMIC RETICULUM	1	1	-1
GO:0005791	GO:ROUGH ENDOPLASMIC RETICULUM	0.2495170783782	1	-1
GO:0005793	GO:ENDOPLASMIC RETICULUM-GOLGI INTERMEDIATE COMPARTMENT	1	1	-1
GO:0005795	GO:GOLGI STACK	1	1	-1
GO:0005796	GO:GOLGI LUMEN	1	1	-1
GO:0005798	GO:GOLGI-ASSOCIATED VESICLE	1	1	-1
GO:0005801	GO:CIS-GOLGI NETWORK	1	1	-1
GO:0005802	GO:TRANS-GOLGI NETWORK	1	1	-1
GO:0005811	GO:LIPID PARTICLE	0.233258924407508	1	-1
GO:0005813	GO:CENTROSOME	0.736848577675528	1	-1
GO:0005814	GO:CENTRIOLE	1	1	-1
GO:0005815	GO:MICROTUBULE ORGANIZING CENTER	0.848797147530142	1	-1
GO:0005819	GO:SPINDLE	0.788191421624189	1	-1
GO:0005834	GO:HETEROTRIMERIC G-PROTEIN COMPLEX	1	1	-1
GO:0005838	GO:PROTEASOME REGULATORY PARTICLE	1	1	-1
GO:0005839	GO:PROTEASOME CORE COMPLEX	1	1	-1
GO:0005840	GO:RIBOSOME	0.798388050981104	1	-1
GO:0005844	GO:POLYSOME	1	1	-1
GO:0005849	GO:MRNA CLEAVAGE FACTOR COMPLEX	1	1	-1
GO:0005852	GO:EUKARYOTIC TRANSLATION INITIATION FACTOR 3 COMPLEX	1	1	-1
GO:0005859	GO:MUSCLE MYOSIN COMPLEX	1	1	-1
GO:0005865	GO:STRIATED MUSCLE THIN FILAMENT	1	1	-1
GO:0005871	GO:KINESIN COMPLEX	1	1	-1
GO:0005874	GO:MICROTUBULE	0.85752031243868	1	-1
GO:0005875	GO:MICROTUBULE ASSOCIATED COMPLEX	1	1	-1
GO:0005876	GO:SPINDLE MICROTUBULE	1	1	-1
GO:0005881	GO:CYTOPLASMIC MICROTUBULE	1	1	-1
GO:0005884	GO:ACTIN FILAMENT	1	1	-1
GO:0005891	GO:VOLTAGE-GATED CALCIUM CHANNEL COMPLEX	1	1	-1
GO:0005892	GO:ACETYLCHOLINE-GATED CHANNEL COMPLEX	1	1	-1
GO:0005901	GO:CAVEOLA	1	1	-1
GO:0005902	GO:MICROVILLUS	1	1	-1
GO:0005903	GO:BRUSH BORDER	1	1	-1
GO:0005905	GO:COATED PIT	1	1	-1
GO:0005911	GO:CELL-CELL JUNCTION	1	1	-1
GO:0005912	GO:ADHERENS JUNCTION	0.898508716734816	1	-1
GO:0005913	GO:CELL-CELL ADHERENS JUNCTION	1	1	-1
GO:0005921	GO:GAP JUNCTION	1	1	-1
GO:0005922	GO:CONNEXON COMPLEX	1	1	-1
GO:0005923	GO:BICELLULAR TIGHT JUNCTION	1	1	-1
GO:0005924	GO:CELL-SUBSTRATE ADHERENS JUNCTION	0.862087745240335	1	-1
GO:0005925	GO:FOCAL ADHESION	0.860180084422661	1	-1
GO:0005929	GO:CILIUM	0.831065984598484	1	-1
GO:0005930	GO:AXONEME	1	1	-1
GO:0005938	GO:CELL CORTEX	1	1	-1
GO:0005942	GO:PHOSPHATIDYLINOSITOL 3-KINASE COMPLEX	1	1	-1
GO:0005976	GO:POLYSACCHARIDE METABOLIC PROCESS	1	1	-1
GO:0005977	GO:GLYCOGEN METABOLIC PROCESS	1	1	-1
GO:0005978	GO:GLYCOGEN BIOSYNTHETIC PROCESS	1	1	-1
GO:0005979	GO:REGULATION OF GLYCOGEN BIOSYNTHETIC PROCESS	1	1	-1
GO:0005980	GO:GLYCOGEN CATABOLIC PROCESS	1	1	-1
GO:0005996	GO:MONOSACCHARIDE METABOLIC PROCESS	1	1	-1
GO:0006006	GO:GLUCOSE METABOLIC PROCESS	1	1	-1
GO:0006007	GO:GLUCOSE CATABOLIC PROCESS	1	1	-1
GO:0006022	GO:AMINOGLYCAN METABOLIC PROCESS	1	1	-1
GO:0006023	GO:AMINOGLYCAN BIOSYNTHETIC PROCESS	1	1	-1
GO:0006024	GO:GLYCOSAMINOGLYCAN BIOSYNTHETIC PROCESS	1	1	-1
GO:0006026	GO:AMINOGLYCAN CATABOLIC PROCESS	1	1	-1
GO:0006027	GO:GLYCOSAMINOGLYCAN CATABOLIC PROCESS	1	1	-1
GO:0006029	GO:PROTEOGLYCAN METABOLIC PROCESS	1	1	-1
GO:0006040	GO:AMINO SUGAR METABOLIC PROCESS	1	1	-1
GO:0006044	GO:N-ACETYLGLUCOSAMINE METABOLIC PROCESS	1	1	-1
GO:0006063	GO:URONIC ACID METABOLIC PROCESS	1	1	-1
GO:0006066	GO:ALCOHOL METABOLIC PROCESS	0.75878427530067	1	-1
GO:0006071	GO:GLYCEROL METABOLIC PROCESS	1	1	-1
GO:0006073	GO:CELLULAR GLUCAN METABOLIC PROCESS	1	1	-1
GO:0006081	GO:CELLULAR ALDEHYDE METABOLIC PROCESS	0.3250714486048	1	-1
GO:0006084	GO:ACETYL-COA METABOLIC PROCESS	1	1	-1
GO:0006085	GO:ACETYL-COA BIOSYNTHETIC PROCESS	1	1	-1
GO:0006090	GO:PYRUVATE METABOLIC PROCESS	1	1	-1
GO:0006091	GO:GENERATION OF PRECURSOR METABOLITES AND ENERGY	0.720722944479013	1	-1
GO:0006094	GO:GLUCONEOGENESIS	1	1	-1
GO:0006096	GO:GLYCOLYTIC PROCESS	1	1	-1
GO:0006098	GO:PENTOSE-PHOSPHATE SHUNT	1	1	-1
GO:0006099	GO:TRICARBOXYLIC ACID CYCLE	1	1	-1
GO:0006101	GO:CITRATE METABOLIC PROCESS	1	1	-1
GO:0006103	GO:2-OXOGLUTARATE METABOLIC PROCESS	1	1	-1
GO:0006109	GO:REGULATION OF CARBOHYDRATE METABOLIC PROCESS	1	1	-1
GO:0006110	GO:REGULATION OF GLYCOLYTIC PROCESS	1	1	-1
GO:0006111	GO:REGULATION OF GLUCONEOGENESIS	1	1	-1
GO:0006112	GO:ENERGY RESERVE METABOLIC PROCESS	0.550830961386083	1	-1
GO:0006119	GO:OXIDATIVE PHOSPHORYLATION	1	1	-1
GO:0006120	GO:MITOCHONDRIAL ELECTRON TRANSPORT, NADH TO UBIQUINONE	1	1	-1
GO:0006140	GO:REGULATION OF NUCLEOTIDE METABOLIC PROCESS	1	1	-1
GO:0006144	GO:PURINE NUCLEOBASE METABOLIC PROCESS	1	1	-1
GO:0006163	GO:PURINE NUCLEOTIDE METABOLIC PROCESS	1	1	-1
GO:0006164	GO:PURINE NUCLEOTIDE BIOSYNTHETIC PROCESS	1	1	-1
GO:0006165	GO:NUCLEOSIDE DIPHOSPHATE PHOSPHORYLATION	1	1	-1
GO:0006171	GO:CAMP BIOSYNTHETIC PROCESS	1	1	-1
GO:0006182	GO:CGMP BIOSYNTHETIC PROCESS	1	1	-1
GO:0006195	GO:PURINE NUCLEOTIDE CATABOLIC PROCESS	1	1	-1
GO:0006198	GO:CAMP CATABOLIC PROCESS	1	1	-1
GO:0006206	GO:PYRIMIDINE NUCLEOBASE METABOLIC PROCESS	1	1	-1
GO:0006213	GO:PYRIMIDINE NUCLEOSIDE METABOLIC PROCESS	1	1	-1
GO:0006220	GO:PYRIMIDINE NUCLEOTIDE METABOLIC PROCESS	1	1	-1
GO:0006221	GO:PYRIMIDINE NUCLEOTIDE BIOSYNTHETIC PROCESS	1	1	-1
GO:0006260	GO:DNA REPLICATION	0.999999999999999	1	-1
GO:0006261	GO:DNA-DEPENDENT DNA REPLICATION	1	1	-1
GO:0006266	GO:DNA LIGATION	0.103012505555733	1	-1
GO:0006270	GO:DNA REPLICATION INITIATION	1	1	-1
GO:0006271	GO:DNA STRAND ELONGATION INVOLVED IN DNA REPLICATION	1	1	-1
GO:0006275	GO:REGULATION OF DNA REPLICATION	1	1	-1
GO:0006278	GO:RNA-DEPENDENT DNA REPLICATION	1	1	-1
GO:0006281	GO:DNA REPAIR	0.540474400119335	1	-1
GO:0006282	GO:REGULATION OF DNA REPAIR	0.0696423429186077	1	-1
GO:0006283	GO:TRANSCRIPTION-COUPLED NUCLEOTIDE-EXCISION REPAIR	1	1	-1
GO:0006284	GO:BASE-EXCISION REPAIR	1	1	-1
GO:0006289	GO:NUCLEOTIDE-EXCISION REPAIR	1	1	-1
GO:0006297	GO:NUCLEOTIDE-EXCISION REPAIR, DNA GAP FILLING	1	1	-1
GO:0006298	GO:MISMATCH REPAIR	1	1	-1
GO:0006301	GO:POSTREPLICATION REPAIR	0.299517882294835	1	-1
GO:0006302	GO:DOUBLE-STRAND BREAK REPAIR	0.329363738022203	1	-1
GO:0006303	GO:DOUBLE-STRAND BREAK REPAIR VIA NONHOMOLOGOUS END JOINING	1	1	-1
GO:0006304	GO:DNA MODIFICATION	0.348405701778628	1	-1
GO:0006305	GO:DNA ALKYLATION	0.231778543191544	1	-1
GO:0006306	GO:DNA METHYLATION	0.231778543191544	1	-1
GO:0006308	GO:DNA CATABOLIC PROCESS	1	1	-1
GO:0006309	GO:APOPTOTIC DNA FRAGMENTATION	1	1	-1
GO:0006310	GO:DNA RECOMBINATION	0.765734177597208	1	-1
GO:0006312	GO:MITOTIC RECOMBINATION	1	1	-1
GO:0006323	GO:DNA PACKAGING	0.170596741233789	1	-1
GO:0006325	GO:CHROMATIN ORGANIZATION	0.134086334499277	1	-1
GO:0006333	GO:CHROMATIN ASSEMBLY OR DISASSEMBLY	0.164574623552474	1	-1
GO:0006334	GO:NUCLEOSOME ASSEMBLY	0.409656007982428	1	-1
GO:0006335	GO:DNA REPLICATION-DEPENDENT NUCLEOSOME ASSEMBLY	1	1	-1
GO:0006336	GO:DNA REPLICATION-INDEPENDENT NUCLEOSOME ASSEMBLY	1	1	-1
GO:0006337	GO:NUCLEOSOME DISASSEMBLY	1	1	-1
GO:0006338	GO:CHROMATIN REMODELING	0.159262372617975	1	-1
GO:0006342	GO:CHROMATIN SILENCING	0.329630546765764	1	-1
GO:0006346	GO:METHYLATION-DEPENDENT CHROMATIN SILENCING	1	1	-1
GO:0006349	GO:REGULATION OF GENE EXPRESSION BY GENETIC IMPRINTING	1	1	-1
GO:0006352	GO:DNA-TEMPLATED TRANSCRIPTION, INITIATION	0.809148991760692	1	-1
GO:0006353	GO:DNA-TEMPLATED TRANSCRIPTION, TERMINATION	1	1	-1
GO:0006354	GO:DNA-TEMPLATED TRANSCRIPTION, ELONGATION	0.551126744033874	1	-1
GO:0006356	GO:REGULATION OF TRANSCRIPTION FROM RNA POLYMERASE I PROMOTER	0.121648576549597	1	-1
GO:0006359	GO:REGULATION OF TRANSCRIPTION FROM RNA POLYMERASE III PROMOTER	1	1	-1
GO:0006360	GO:TRANSCRIPTION FROM RNA POLYMERASE I PROMOTER	0.289710105521499	1	-1
GO:0006361	GO:TRANSCRIPTION INITIATION FROM RNA POLYMERASE I PROMOTER	1	1	-1
GO:0006362	GO:TRANSCRIPTION ELONGATION FROM RNA POLYMERASE I PROMOTER	0.188467776566648	1	-1
GO:0006363	GO:TERMINATION OF RNA POLYMERASE I TRANSCRIPTION	1	1	-1
GO:0006364	GO:RRNA PROCESSING	1	1	-1
GO:0006367	GO:TRANSCRIPTION INITIATION FROM RNA POLYMERASE II PROMOTER	0.759058121125184	1	-1
GO:0006368	GO:TRANSCRIPTION ELONGATION FROM RNA POLYMERASE II PROMOTER	1	1	-1
GO:0006369	GO:TERMINATION OF RNA POLYMERASE II TRANSCRIPTION	1	1	-1
GO:0006370	GO:7-METHYLGUANOSINE MRNA CAPPING	1	1	-1
GO:0006376	GO:MRNA SPLICE SITE SELECTION	1	1	-1
GO:0006378	GO:MRNA POLYADENYLATION	1	1	-1
GO:0006379	GO:MRNA CLEAVAGE	1	1	-1
GO:0006383	GO:TRANSCRIPTION FROM RNA POLYMERASE III PROMOTER	1	1	-1
GO:0006385	GO:TRANSCRIPTION ELONGATION FROM RNA POLYMERASE III PROMOTER	1	1	-1
GO:0006386	GO:TERMINATION OF RNA POLYMERASE III TRANSCRIPTION	1	1	-1
GO:0006397	GO:MRNA PROCESSING	1	1	-1
GO:0006399	GO:TRNA METABOLIC PROCESS	1	1	-1
GO:0006400	GO:TRNA MODIFICATION	1	1	-1
GO:0006401	GO:RNA CATABOLIC PROCESS	0.785783907475613	1	-1
GO:0006402	GO:MRNA CATABOLIC PROCESS	0.751076244912523	1	-1
GO:0006403	GO:RNA LOCALIZATION	1	1	-1
GO:0006405	GO:RNA EXPORT FROM NUCLEUS	1	1	-1
GO:0006406	GO:MRNA EXPORT FROM NUCLEUS	1	1	-1
GO:0006412	GO:TRANSLATION	0.982075777557235	1	-1
GO:0006413	GO:TRANSLATIONAL INITIATION	0.853548072015904	1	-1
GO:0006414	GO:TRANSLATIONAL ELONGATION	0.791047984095816	1	-1
GO:0006415	GO:TRANSLATIONAL TERMINATION	0.750200127485349	1	-1
GO:0006417	GO:REGULATION OF TRANSLATION	1	1	-1
GO:0006418	GO:TRNA AMINOACYLATION FOR PROTEIN TRANSLATION	1	1	-1
GO:0006446	GO:REGULATION OF TRANSLATIONAL INITIATION	1	1	-1
GO:0006448	GO:REGULATION OF TRANSLATIONAL ELONGATION	1	1	-1
GO:0006457	GO:PROTEIN FOLDING	1	1	-1
GO:0006458	GO:'DE NOVO' PROTEIN FOLDING	1	1	-1
GO:0006465	GO:SIGNAL PEPTIDE PROCESSING	1	1	-1
GO:0006469	GO:NEGATIVE REGULATION OF PROTEIN KINASE ACTIVITY	0.669511937329086	1	-1
GO:0006470	GO:PROTEIN DEPHOSPHORYLATION	0.465708087162635	1	-1
GO:0006471	GO:PROTEIN ADP-RIBOSYLATION	1	1	-1
GO:0006473	GO:PROTEIN ACETYLATION	0.606288638821445	1	-1
GO:0006474	GO:N-TERMINAL PROTEIN AMINO ACID ACETYLATION	1	1	-1
GO:0006475	GO:INTERNAL PROTEIN AMINO ACID ACETYLATION	0.556299327309527	1	-1
GO:0006476	GO:PROTEIN DEACETYLATION	1	1	-1
GO:0006479	GO:PROTEIN METHYLATION	1	1	-1
GO:0006482	GO:PROTEIN DEMETHYLATION	0.140125223395322	1	-1
GO:0006486	GO:PROTEIN GLYCOSYLATION	1	1	-1
GO:0006487	GO:PROTEIN N-LINKED GLYCOSYLATION	1	1	-1
GO:0006488	GO:DOLICHOL-LINKED OLIGOSACCHARIDE BIOSYNTHETIC PROCESS	1	1	-1
GO:0006490	GO:OLIGOSACCHARIDE-LIPID INTERMEDIATE BIOSYNTHETIC PROCESS	1	1	-1
GO:0006491	GO:N-GLYCAN PROCESSING	1	1	-1
GO:0006493	GO:PROTEIN O-LINKED GLYCOSYLATION	1	1	-1
GO:0006497	GO:PROTEIN LIPIDATION	1	1	-1
GO:0006501	GO:C-TERMINAL PROTEIN LIPIDATION	1	1	-1
GO:0006505	GO:GPI ANCHOR METABOLIC PROCESS	1	1	-1
GO:0006506	GO:GPI ANCHOR BIOSYNTHETIC PROCESS	1	1	-1
GO:0006509	GO:MEMBRANE PROTEIN ECTODOMAIN PROTEOLYSIS	1	1	-1
GO:0006511	GO:UBIQUITIN-DEPENDENT PROTEIN CATABOLIC PROCESS	1	1	-1
GO:0006513	GO:PROTEIN MONOUBIQUITINATION	1	1	-1
GO:0006515	GO:MISFOLDED OR INCOMPLETELY SYNTHESIZED PROTEIN CATABOLIC PROCESS	1	1	-1
GO:0006516	GO:GLYCOPROTEIN CATABOLIC PROCESS	1	1	-1
GO:0006518	GO:PEPTIDE METABOLIC PROCESS	0.990287430857586	1	-1
GO:0006520	GO:CELLULAR AMINO ACID METABOLIC PROCESS	0.93550848974892	1	-1
GO:0006521	GO:REGULATION OF CELLULAR AMINO ACID METABOLIC PROCESS	1	1	-1
GO:0006525	GO:ARGININE METABOLIC PROCESS	1	1	-1
GO:0006536	GO:GLUTAMATE METABOLIC PROCESS	1	1	-1
GO:0006541	GO:GLUTAMINE METABOLIC PROCESS	1	1	-1
GO:0006544	GO:GLYCINE METABOLIC PROCESS	1	1	-1
GO:0006555	GO:METHIONINE METABOLIC PROCESS	1	1	-1
GO:0006575	GO:CELLULAR MODIFIED AMINO ACID METABOLIC PROCESS	0.805845421107583	1	-1
GO:0006576	GO:CELLULAR BIOGENIC AMINE METABOLIC PROCESS	0.580948730893117	1	-1
GO:0006577	GO:AMINO-ACID BETAINE METABOLIC PROCESS	1	1	-1
GO:0006582	GO:MELANIN METABOLIC PROCESS	1	1	-1
GO:0006584	GO:CATECHOLAMINE METABOLIC PROCESS	1	1	-1
GO:0006586	GO:INDOLALKYLAMINE METABOLIC PROCESS	1	1	-1
GO:0006590	GO:THYROID HORMONE GENERATION	1	1	-1
GO:0006595	GO:POLYAMINE METABOLIC PROCESS	1	1	-1
GO:0006605	GO:PROTEIN TARGETING	0.883164219269125	1	-1
GO:0006606	GO:PROTEIN IMPORT INTO NUCLEUS	0.691363067159835	1	-1
GO:0006607	GO:NLS-BEARING PROTEIN IMPORT INTO NUCLEUS	1	1	-1
GO:0006611	GO:PROTEIN EXPORT FROM NUCLEUS	1	1	-1
GO:0006612	GO:PROTEIN TARGETING TO MEMBRANE	0.720829675948307	1	-1
GO:0006613	GO:COTRANSLATIONAL PROTEIN TARGETING TO MEMBRANE	0.573331118126257	1	-1
GO:0006614	GO:SRP-DEPENDENT COTRANSLATIONAL PROTEIN TARGETING TO MEMBRANE	0.568395345195431	1	-1
GO:0006623	GO:PROTEIN TARGETING TO VACUOLE	1	1	-1
GO:0006625	GO:PROTEIN TARGETING TO PEROXISOME	1	1	-1
GO:0006626	GO:PROTEIN TARGETING TO MITOCHONDRION	1	1	-1
GO:0006631	GO:FATTY ACID METABOLIC PROCESS	0.394590511086697	1	-1
GO:0006633	GO:FATTY ACID BIOSYNTHETIC PROCESS	0.404762021843903	1	-1
GO:0006635	GO:FATTY ACID BETA-OXIDATION	0.293193101634006	1	-1
GO:0006636	GO:UNSATURATED FATTY ACID BIOSYNTHETIC PROCESS	0.164790423209183	1	-1
GO:0006637	GO:ACYL-COA METABOLIC PROCESS	1	1	-1
GO:0006638	GO:NEUTRAL LIPID METABOLIC PROCESS	1	1	-1
GO:0006639	GO:ACYLGLYCEROL METABOLIC PROCESS	1	1	-1
GO:0006641	GO:TRIGLYCERIDE METABOLIC PROCESS	1	1	-1
GO:0006643	GO:MEMBRANE LIPID METABOLIC PROCESS	0.618078235717713	1	-1
GO:0006644	GO:PHOSPHOLIPID METABOLIC PROCESS	1	1	-1
GO:0006650	GO:GLYCEROPHOSPHOLIPID METABOLIC PROCESS	1	1	-1
GO:0006654	GO:PHOSPHATIDIC ACID BIOSYNTHETIC PROCESS	1	1	-1
GO:0006656	GO:PHOSPHATIDYLCHOLINE BIOSYNTHETIC PROCESS	1	1	-1
GO:0006658	GO:PHOSPHATIDYLSERINE METABOLIC PROCESS	1	1	-1
GO:0006661	GO:PHOSPHATIDYLINOSITOL BIOSYNTHETIC PROCESS	1	1	-1
GO:0006664	GO:GLYCOLIPID METABOLIC PROCESS	1.00000000000001	1	-1
GO:0006665	GO:SPHINGOLIPID METABOLIC PROCESS	0.505096838465977	1	-1
GO:0006672	GO:CERAMIDE METABOLIC PROCESS	1	1	-1
GO:0006687	GO:GLYCOSPHINGOLIPID METABOLIC PROCESS	1	1	-1
GO:0006688	GO:GLYCOSPHINGOLIPID BIOSYNTHETIC PROCESS	1	1	-1
GO:0006690	GO:ICOSANOID METABOLIC PROCESS	0.221479010860907	1	-1
GO:0006691	GO:LEUKOTRIENE METABOLIC PROCESS	1	1	-1
GO:0006692	GO:PROSTANOID METABOLIC PROCESS	0.105841943942216	1	-1
GO:0006693	GO:PROSTAGLANDIN METABOLIC PROCESS	0.105841943942216	1	-1
GO:0006694	GO:STEROID BIOSYNTHETIC PROCESS	1	1	-1
GO:0006695	GO:CHOLESTEROL BIOSYNTHETIC PROCESS	1	1	-1
GO:0006699	GO:BILE ACID BIOSYNTHETIC PROCESS	1	1	-1
GO:0006700	GO:C21-STEROID HORMONE BIOSYNTHETIC PROCESS	1	1	-1
GO:0006704	GO:GLUCOCORTICOID BIOSYNTHETIC PROCESS	1	1	-1
GO:0006706	GO:STEROID CATABOLIC PROCESS	1	1	-1
GO:0006720	GO:ISOPRENOID METABOLIC PROCESS	0.331218989958278	1	-1
GO:0006721	GO:TERPENOID METABOLIC PROCESS	0.236956907653447	1	-1
GO:0006730	GO:ONE-CARBON METABOLIC PROCESS	1	1	-1
GO:0006732	GO:COENZYME METABOLIC PROCESS	0.773732979532766	1	-1
GO:0006733	GO:OXIDOREDUCTION COENZYME METABOLIC PROCESS	1	1	-1
GO:0006734	GO:NADH METABOLIC PROCESS	1	1	-1
GO:0006735	GO:NADH REGENERATION	1	1	-1
GO:0006739	GO:NADP METABOLIC PROCESS	1	1	-1
GO:0006749	GO:GLUTATHIONE METABOLIC PROCESS	1	1	-1
GO:0006750	GO:GLUTATHIONE BIOSYNTHETIC PROCESS	1	1	-1
GO:0006753	GO:NUCLEOSIDE PHOSPHATE METABOLIC PROCESS	1	1	-1
GO:0006754	GO:ATP BIOSYNTHETIC PROCESS	1	1	-1
GO:0006757	GO:ATP GENERATION FROM ADP	1	1	-1
GO:0006760	GO:FOLIC ACID-CONTAINING COMPOUND METABOLIC PROCESS	1	1	-1
GO:0006766	GO:VITAMIN METABOLIC PROCESS	0.46265644444933	1	-1
GO:0006767	GO:WATER-SOLUBLE VITAMIN METABOLIC PROCESS	0.345336498181225	1	-1
GO:0006775	GO:FAT-SOLUBLE VITAMIN METABOLIC PROCESS	1	1	-1
GO:0006778	GO:PORPHYRIN-CONTAINING COMPOUND METABOLIC PROCESS	1	1	-1
GO:0006779	GO:PORPHYRIN-CONTAINING COMPOUND BIOSYNTHETIC PROCESS	1	1	-1
GO:0006783	GO:HEME BIOSYNTHETIC PROCESS	1	1	-1
GO:0006790	GO:SULFUR COMPOUND METABOLIC PROCESS	1	1	-1
GO:0006801	GO:SUPEROXIDE METABOLIC PROCESS	1	1	-1
GO:0006805	GO:XENOBIOTIC METABOLIC PROCESS	1	1	-1
GO:0006809	GO:NITRIC OXIDE BIOSYNTHETIC PROCESS	1	1	-1
GO:0006814	GO:SODIUM ION TRANSPORT	1	1	-1
GO:0006817	GO:PHOSPHATE ION TRANSPORT	1	1	-1
GO:0006818	GO:HYDROGEN TRANSPORT	1	1	-1
GO:0006820	GO:ANION TRANSPORT	0.847541995650154	1	-1
GO:0006825	GO:COPPER ION TRANSPORT	1	1	-1
GO:0006826	GO:IRON ION TRANSPORT	1	1	-1
GO:0006829	GO:ZINC II ION TRANSPORT	1	1	-1
GO:0006833	GO:WATER TRANSPORT	1	1	-1
GO:0006835	GO:DICARBOXYLIC ACID TRANSPORT	1	1	-1
GO:0006836	GO:NEUROTRANSMITTER TRANSPORT	1	1	-1
GO:0006837	GO:SEROTONIN TRANSPORT	1	1	-1
GO:0006839	GO:MITOCHONDRIAL TRANSPORT	1	1	-1
GO:0006855	GO:DRUG TRANSMEMBRANE TRANSPORT	1	1	-1
GO:0006862	GO:NUCLEOTIDE TRANSPORT	1	1	-1
GO:0006865	GO:AMINO ACID TRANSPORT	1	1	-1
GO:0006869	GO:LIPID TRANSPORT	0.602948255785292	1	-1
GO:0006873	GO:CELLULAR ION HOMEOSTASIS	0.519434037327227	1	-1
GO:0006874	GO:CELLULAR CALCIUM ION HOMEOSTASIS	0.665133400398211	1	-1
GO:0006875	GO:CELLULAR METAL ION HOMEOSTASIS	0.468243967285885	1	-1
GO:0006879	GO:CELLULAR IRON ION HOMEOSTASIS	0.261385457188835	1	-1
GO:0006882	GO:CELLULAR ZINC ION HOMEOSTASIS	1	1	-1
GO:0006883	GO:CELLULAR SODIUM ION HOMEOSTASIS	1	1	-1
GO:0006884	GO:CELL VOLUME HOMEOSTASIS	1	1	-1
GO:0006885	GO:REGULATION OF PH	1	1	-1
GO:0006887	GO:EXOCYTOSIS	0.422558884583651	1	-1
GO:0006888	GO:ER TO GOLGI VESICLE-MEDIATED TRANSPORT	1	1	-1
GO:0006890	GO:RETROGRADE VESICLE-MEDIATED TRANSPORT, GOLGI TO ER	1	1	-1
GO:0006891	GO:INTRA-GOLGI VESICLE-MEDIATED TRANSPORT	1	1	-1
GO:0006892	GO:POST-GOLGI VESICLE-MEDIATED TRANSPORT	1	1	-1
GO:0006893	GO:GOLGI TO PLASMA MEMBRANE TRANSPORT	1	1	-1
GO:0006895	GO:GOLGI TO ENDOSOME TRANSPORT	1	1	-1
GO:0006897	GO:ENDOCYTOSIS	0.898448507333195	1	-1
GO:0006898	GO:RECEPTOR-MEDIATED ENDOCYTOSIS	0.628492029494045	1	-1
GO:0006900	GO:MEMBRANE BUDDING	0.5101951216134	1	-1
GO:0006901	GO:VESICLE COATING	1	1	-1
GO:0006903	GO:VESICLE TARGETING	1	1	-1
GO:0006904	GO:VESICLE DOCKING INVOLVED IN EXOCYTOSIS	1	1	-1
GO:0006906	GO:VESICLE FUSION	1	1	-1
GO:0006907	GO:PINOCYTOSIS	1	1	-1
GO:0006909	GO:PHAGOCYTOSIS	1	1	-1
GO:0006910	GO:PHAGOCYTOSIS, RECOGNITION	1	1	-1
GO:0006911	GO:PHAGOCYTOSIS, ENGULFMENT	1	1	-1
GO:0006913	GO:NUCLEOCYTOPLASMIC TRANSPORT	0.873599152869168	1	-1
GO:0006914	GO:AUTOPHAGY	0.471702062502249	1	-1
GO:0006919	GO:ACTIVATION OF CYSTEINE-TYPE ENDOPEPTIDASE ACTIVITY INVOLVED IN APOPTOTIC PROCESS	1	1	-1
GO:0006921	GO:CELLULAR COMPONENT DISASSEMBLY INVOLVED IN EXECUTION PHASE OF APOPTOSIS	1	1	-1
GO:0006925	GO:INFLAMMATORY CELL APOPTOTIC PROCESS	1	1	-1
GO:0006929	GO:SUBSTRATE-DEPENDENT CELL MIGRATION	1	1	-1
GO:0006940	GO:REGULATION OF SMOOTH MUSCLE CONTRACTION	1	1	-1
GO:0006941	GO:STRIATED MUSCLE CONTRACTION	1	1	-1
GO:0006942	GO:REGULATION OF STRIATED MUSCLE CONTRACTION	1	1	-1
GO:0006949	GO:SYNCYTIUM FORMATION	1	1	-1
GO:0006954	GO:INFLAMMATORY RESPONSE	0.058606190166366	1	-1
GO:0006956	GO:COMPLEMENT ACTIVATION	1	1	-1
GO:0006958	GO:COMPLEMENT ACTIVATION, CLASSICAL PATHWAY	1	1	-1
GO:0006959	GO:HUMORAL IMMUNE RESPONSE	1	1	-1
GO:0006968	GO:CELLULAR DEFENSE RESPONSE	1	1	-1
GO:0006970	GO:RESPONSE TO OSMOTIC STRESS	1	1	-1
GO:0006972	GO:HYPEROSMOTIC RESPONSE	1	1	-1
GO:0006974	GO:CELLULAR RESPONSE TO DNA DAMAGE STIMULUS	0.430662746272375	1	-1
GO:0006977	GO:DNA DAMAGE RESPONSE, SIGNAL TRANSDUCTION BY P53 CLASS MEDIATOR RESULTING IN CELL CYCLE ARREST	1	1	-1
GO:0006979	GO:RESPONSE TO OXIDATIVE STRESS	0.267080090028714	1	-1
GO:0006984	GO:ER-NUCLEUS SIGNALING PATHWAY	1	1	-1
GO:0006986	GO:RESPONSE TO UNFOLDED PROTEIN	1	1	-1
GO:0006995	GO:CELLULAR RESPONSE TO NITROGEN STARVATION	1	1	-1
GO:0006997	GO:NUCLEUS ORGANIZATION	1	1	-1
GO:0006998	GO:NUCLEAR ENVELOPE ORGANIZATION	1	1	-1
GO:0007004	GO:TELOMERE MAINTENANCE VIA TELOMERASE	1	1	-1
GO:0007005	GO:MITOCHONDRION ORGANIZATION	0.812284912997048	1	-1
GO:0007006	GO:MITOCHONDRIAL MEMBRANE ORGANIZATION	1	1	-1
GO:0007007	GO:INNER MITOCHONDRIAL MEMBRANE ORGANIZATION	1	1	-1
GO:0007009	GO:PLASMA MEMBRANE ORGANIZATION	0.68262634087702	1	-1
GO:0007015	GO:ACTIN FILAMENT ORGANIZATION	0.720674134210868	1	-1
GO:0007017	GO:MICROTUBULE-BASED PROCESS	0.786963089787007	1	-1
GO:0007018	GO:MICROTUBULE-BASED MOVEMENT	1	1	-1
GO:0007019	GO:MICROTUBULE DEPOLYMERIZATION	1	1	-1
GO:0007020	GO:MICROTUBULE NUCLEATION	0.104925296111879	1	-1
GO:0007026	GO:NEGATIVE REGULATION OF MICROTUBULE DEPOLYMERIZATION	1	1	-1
GO:0007029	GO:ENDOPLASMIC RETICULUM ORGANIZATION	1	1	-1
GO:0007030	GO:GOLGI ORGANIZATION	1	1	-1
GO:0007031	GO:PEROXISOME ORGANIZATION	1	1	-1
GO:0007032	GO:ENDOSOME ORGANIZATION	1	1	-1
GO:0007033	GO:VACUOLE ORGANIZATION	1	1	-1
GO:0007034	GO:VACUOLAR TRANSPORT	1	1	-1
GO:0007040	GO:LYSOSOME ORGANIZATION	1	1	-1
GO:0007041	GO:LYSOSOMAL TRANSPORT	1	1	-1
GO:0007043	GO:CELL-CELL JUNCTION ASSEMBLY	1	1	-1
GO:0007045	GO:CELL-SUBSTRATE ADHERENS JUNCTION ASSEMBLY	0.235652377282903	1	-1
GO:0007050	GO:CELL CYCLE ARREST	0.0463706044993266	1	-1
GO:0007051	GO:SPINDLE ORGANIZATION	0.508555664049394	1	-1
GO:0007052	GO:MITOTIC SPINDLE ORGANIZATION	0.359134689319299	1	-1
GO:0007059	GO:CHROMOSOME SEGREGATION	1	1	-1
GO:0007062	GO:SISTER CHROMATID COHESION	1	1	-1
GO:0007063	GO:REGULATION OF SISTER CHROMATID COHESION	1	1	-1
GO:0007064	GO:MITOTIC SISTER CHROMATID COHESION	1	1	-1
GO:0007067	GO:MITOTIC NUCLEAR DIVISION	0.904913727748391	1	-1
GO:0007077	GO:MITOTIC NUCLEAR ENVELOPE DISASSEMBLY	1	1	-1
GO:0007080	GO:MITOTIC METAPHASE PLATE CONGRESSION	1	1	-1
GO:0007088	GO:REGULATION OF MITOTIC NUCLEAR DIVISION	1	1	-1
GO:0007091	GO:METAPHASE/ANAPHASE TRANSITION OF MITOTIC CELL CYCLE	1	1	-1
GO:0007093	GO:MITOTIC CELL CYCLE CHECKPOINT	1	1	-1
GO:0007094	GO:MITOTIC SPINDLE ASSEMBLY CHECKPOINT	1	1	-1
GO:0007096	GO:REGULATION OF EXIT FROM MITOSIS	1	1	-1
GO:0007098	GO:CENTROSOME CYCLE	0.33321561463947	1	-1
GO:0007099	GO:CENTRIOLE REPLICATION	1	1	-1
GO:0007126	GO:MEIOTIC NUCLEAR DIVISION	0.434535878333112	1	-1
GO:0007127	GO:MEIOSIS I	1	1	-1
GO:0007129	GO:SYNAPSIS	1	1	-1
GO:0007130	GO:SYNAPTONEMAL COMPLEX ASSEMBLY	1	1	-1
GO:0007131	GO:RECIPROCAL MEIOTIC RECOMBINATION	1	1	-1
GO:0007140	GO:MALE MEIOSIS	1	1	-1
GO:0007141	GO:MALE MEIOSIS I	1	1	-1
GO:0007143	GO:FEMALE MEIOTIC DIVISION	1	1	-1
GO:0007156	GO:HOMOPHILIC CELL ADHESION VIA PLASMA MEMBRANE ADHESION MOLECULES	1	1	-1
GO:0007157	GO:HETEROPHILIC CELL-CELL ADHESION VIA PLASMA MEMBRANE CELL ADHESION MOLECULES	1	1	-1
GO:0007158	GO:NEURON CELL-CELL ADHESION	1	1	-1
GO:0007159	GO:LEUKOCYTE CELL-CELL ADHESION	0.725606709477679	1	-1
GO:0007162	GO:NEGATIVE REGULATION OF CELL ADHESION	0.486184672763274	1	-1
GO:0007163	GO:ESTABLISHMENT OR MAINTENANCE OF CELL POLARITY	0.513409812926795	1	-1
GO:0007164	GO:ESTABLISHMENT OF TISSUE POLARITY	1	1	-1
GO:0007173	GO:EPIDERMAL GROWTH FACTOR RECEPTOR SIGNALING PATHWAY	1	1	-1
GO:0007176	GO:REGULATION OF EPIDERMAL GROWTH FACTOR-ACTIVATED RECEPTOR ACTIVITY	1	1	-1
GO:0007178	GO:TRANSMEMBRANE RECEPTOR PROTEIN SERINE/THREONINE KINASE SIGNALING PATHWAY	0.13930521851733	1	-1
GO:0007179	GO:TRANSFORMING GROWTH FACTOR BETA RECEPTOR SIGNALING PATHWAY	0.20581813215003	1	-1
GO:0007184	GO:SMAD PROTEIN IMPORT INTO NUCLEUS	1	1	-1
GO:0007187	GO:G-PROTEIN COUPLED RECEPTOR SIGNALING PATHWAY, COUPLED TO CYCLIC NUCLEOTIDE SECOND MESSENGER	1	1	-1
GO:0007188	GO:ADENYLATE CYCLASE-MODULATING G-PROTEIN COUPLED RECEPTOR SIGNALING PATHWAY	1	1	-1
GO:0007189	GO:ADENYLATE CYCLASE-ACTIVATING G-PROTEIN COUPLED RECEPTOR SIGNALING PATHWAY	1	1	-1
GO:0007190	GO:ACTIVATION OF ADENYLATE CYCLASE ACTIVITY	1	1	-1
GO:0007193	GO:ADENYLATE CYCLASE-INHIBITING G-PROTEIN COUPLED RECEPTOR SIGNALING PATHWAY	1	1	-1
GO:0007194	GO:NEGATIVE REGULATION OF ADENYLATE CYCLASE ACTIVITY	1	1	-1
GO:0007200	GO:PHOSPHOLIPASE C-ACTIVATING G-PROTEIN COUPLED RECEPTOR SIGNALING PATHWAY	1	1	-1
GO:0007202	GO:ACTIVATION OF PHOSPHOLIPASE C ACTIVITY	1	1	-1
GO:0007204	GO:POSITIVE REGULATION OF CYTOSOLIC CALCIUM ION CONCENTRATION	0.483871511492222	1	-1
GO:0007205	GO:PROTEIN KINASE C-ACTIVATING G-PROTEIN COUPLED RECEPTOR SIGNALING PATHWAY	1	1	-1
GO:0007210	GO:SEROTONIN RECEPTOR SIGNALING PATHWAY	1	1	-1
GO:0007212	GO:DOPAMINE RECEPTOR SIGNALING PATHWAY	1	1	-1
GO:0007213	GO:G-PROTEIN COUPLED ACETYLCHOLINE RECEPTOR SIGNALING PATHWAY	0.0841667151444773	1	-1
GO:0007214	GO:GAMMA-AMINOBUTYRIC ACID SIGNALING PATHWAY	1	1	-1
GO:0007215	GO:GLUTAMATE RECEPTOR SIGNALING PATHWAY	1	1	-1
GO:0007218	GO:NEUROPEPTIDE SIGNALING PATHWAY	1	1	-1
GO:0007219	GO:NOTCH SIGNALING PATHWAY	0.231941106178614	1	-1
GO:0007220	GO:NOTCH RECEPTOR PROCESSING	1	1	-1
GO:0007224	GO:SMOOTHENED SIGNALING PATHWAY	0.423000688019004	1	-1
GO:0007229	GO:INTEGRIN-MEDIATED SIGNALING PATHWAY	1	1	-1
GO:0007249	GO:I-KAPPAB KINASE/NF-KAPPAB SIGNALING	0.087160759335593	1	-1
GO:0007250	GO:ACTIVATION OF NF-KAPPAB-INDUCING KINASE ACTIVITY	0.0619294789880073	1	-1
GO:0007254	GO:JNK CASCADE	0.177184032622507	1	-1
GO:0007257	GO:ACTIVATION OF JUN KINASE ACTIVITY	1	1	-1
GO:0007260	GO:TYROSINE PHOSPHORYLATION OF STAT PROTEIN	0.124064931582129	1	-1
GO:0007263	GO:NITRIC OXIDE MEDIATED SIGNAL TRANSDUCTION	1	1	-1
GO:0007265	GO:RAS PROTEIN SIGNAL TRANSDUCTION	1	1	-1
GO:0007266	GO:RHO PROTEIN SIGNAL TRANSDUCTION	1	1	-1
GO:0007269	GO:NEUROTRANSMITTER SECRETION	1	1	-1
GO:0007270	GO:NEURON-NEURON SYNAPTIC TRANSMISSION	1	1	-1
GO:0007271	GO:SYNAPTIC TRANSMISSION, CHOLINERGIC	1	1	-1
GO:0007272	GO:ENSHEATHMENT OF NEURONS	1	1	-1
GO:0007274	GO:NEUROMUSCULAR SYNAPTIC TRANSMISSION	0.077466025213335	1	-1
GO:0007276	GO:GAMETE GENERATION	1	1	-1
GO:0007281	GO:GERM CELL DEVELOPMENT	1	1	-1
GO:0007283	GO:SPERMATOGENESIS	1	1	-1
GO:0007286	GO:SPERMATID DEVELOPMENT	1	1	-1
GO:0007289	GO:SPERMATID NUCLEUS DIFFERENTIATION	1	1	-1
GO:0007292	GO:FEMALE GAMETE GENERATION	1	1	-1
GO:0007338	GO:SINGLE FERTILIZATION	1	1	-1
GO:0007339	GO:BINDING OF SPERM TO ZONA PELLUCIDA	1	1	-1
GO:0007340	GO:ACROSOME REACTION	1	1	-1
GO:0007346	GO:REGULATION OF MITOTIC CELL CYCLE	0.926753292319165	1	-1
GO:0007350	GO:BLASTODERM SEGMENTATION	1	1	-1
GO:0007368	GO:DETERMINATION OF LEFT/RIGHT SYMMETRY	1	1	-1
GO:0007369	GO:GASTRULATION	0.121078897303851	1	-1
GO:0007379	GO:SEGMENT SPECIFICATION	0.0684776298776873	1	-1
GO:0007398	GO:ECTODERM DEVELOPMENT	1	1	-1
GO:0007405	GO:NEUROBLAST PROLIFERATION	1	1	-1
GO:0007413	GO:AXONAL FASCICULATION	1	1	-1
GO:0007416	GO:SYNAPSE ASSEMBLY	0.117984639730067	1	-1
GO:0007420	GO:BRAIN DEVELOPMENT	0.344217286783016	1	-1
GO:0007431	GO:SALIVARY GLAND DEVELOPMENT	1	1	-1
GO:0007435	GO:SALIVARY GLAND MORPHOGENESIS	1	1	-1
GO:0007520	GO:MYOBLAST FUSION	1	1	-1
GO:0007528	GO:NEUROMUSCULAR JUNCTION DEVELOPMENT	0.175633083706436	1	-1
GO:0007530	GO:SEX DETERMINATION	1	1	-1
GO:0007548	GO:SEX DIFFERENTIATION	1	1	-1
GO:0007565	GO:FEMALE PREGNANCY	1	1	-1
GO:0007566	GO:EMBRYO IMPLANTATION	1	1	-1
GO:0007569	GO:CELL AGING	0.0652947767239926	1	-1
GO:0007584	GO:RESPONSE TO NUTRIENT	0.164099070230537	1	-1
GO:0007585	GO:RESPIRATORY GASEOUS EXCHANGE	1	1	-1
GO:0007586	GO:DIGESTION	1	1	-1
GO:0007589	GO:BODY FLUID SECRETION	1	1	-1
GO:0007595	GO:LACTATION	1	1	-1
GO:0007597	GO:BLOOD COAGULATION, INTRINSIC PATHWAY	1	1	-1
GO:0007601	GO:VISUAL PERCEPTION	0.999999999999995	1	-1
GO:0007602	GO:PHOTOTRANSDUCTION	1	1	-1
GO:0007603	GO:PHOTOTRANSDUCTION, VISIBLE LIGHT	1	1	-1
GO:0007606	GO:SENSORY PERCEPTION OF CHEMICAL STIMULUS	0.148521789833097	1	-1
GO:0007608	GO:SENSORY PERCEPTION OF SMELL	1	1	-1
GO:0007611	GO:LEARNING OR MEMORY	0.255360497409213	1	-1
GO:0007612	GO:LEARNING	0.455332568858447	1	-1
GO:0007613	GO:MEMORY	0.339391080219895	1	-1
GO:0007616	GO:LONG-TERM MEMORY	1	1	-1
GO:0007617	GO:MATING BEHAVIOR	1	1	-1
GO:0007618	GO:MATING	1	1	-1
GO:0007620	GO:COPULATION	1	1	-1
GO:0007623	GO:CIRCADIAN RHYTHM	0.561955387052952	1	-1
GO:0007625	GO:GROOMING BEHAVIOR	1	1	-1
GO:0007626	GO:LOCOMOTORY BEHAVIOR	1	1	-1
GO:0007628	GO:ADULT WALKING BEHAVIOR	1	1	-1
GO:0007631	GO:FEEDING BEHAVIOR	0.284392716176692	1	-1
GO:0007632	GO:VISUAL BEHAVIOR	1	1	-1
GO:0008009	GO:CHEMOKINE ACTIVITY	1	1	-1
GO:0008013	GO:BETA-CATENIN BINDING	0.29965242916791	1	-1
GO:0008016	GO:REGULATION OF HEART CONTRACTION	0.529650945922378	1	-1
GO:0008017	GO:MICROTUBULE BINDING	0.236333420458432	1	-1
GO:0008021	GO:SYNAPTIC VESICLE	1	1	-1
GO:0008022	GO:PROTEIN C-TERMINUS BINDING	1	1	-1
GO:0008023	GO:TRANSCRIPTION ELONGATION FACTOR COMPLEX	1	1	-1
GO:0008026	GO:ATP-DEPENDENT HELICASE ACTIVITY	1	1	-1
GO:0008028	GO:MONOCARBOXYLIC ACID TRANSMEMBRANE TRANSPORTER ACTIVITY	1	1	-1
GO:0008033	GO:TRNA PROCESSING	1	1	-1
GO:0008037	GO:CELL RECOGNITION	1	1	-1
GO:0008038	GO:NEURON RECOGNITION	1	1	-1
GO:0008045	GO:MOTOR NEURON AXON GUIDANCE	1	1	-1
GO:0008047	GO:ENZYME ACTIVATOR ACTIVITY	0.851513323664678	1	-1
GO:0008053	GO:MITOCHONDRIAL FUSION	1	1	-1
GO:0008064	GO:REGULATION OF ACTIN POLYMERIZATION OR DEPOLYMERIZATION	1	1	-1
GO:0008066	GO:GLUTAMATE RECEPTOR ACTIVITY	1	1	-1
GO:0008076	GO:VOLTAGE-GATED POTASSIUM CHANNEL COMPLEX	0.256938162524096	1	-1
GO:0008080	GO:N-ACETYLTRANSFERASE ACTIVITY	1	1	-1
GO:0008081	GO:PHOSPHORIC DIESTER HYDROLASE ACTIVITY	1	1	-1
GO:0008083	GO:GROWTH FACTOR ACTIVITY	1	1	-1
GO:0008088	GO:AXO-DENDRITIC TRANSPORT	1	1	-1
GO:0008089	GO:ANTEROGRADE AXONAL TRANSPORT	1	1	-1
GO:0008094	GO:DNA-DEPENDENT ATPASE ACTIVITY	1	1	-1
GO:0008105	GO:ASYMMETRIC PROTEIN LOCALIZATION	1	1	-1
GO:0008134	GO:TRANSCRIPTION FACTOR BINDING	0.0809042519726686	1	-1
GO:0008135	GO:TRANSLATION FACTOR ACTIVITY, RNA BINDING	1	1	-1
GO:0008137	GO:NADH DEHYDROGENASE (UBIQUINONE) ACTIVITY	1	1	-1
GO:0008138	GO:PROTEIN TYROSINE/SERINE/THREONINE PHOSPHATASE ACTIVITY	1	1	-1
GO:0008139	GO:NUCLEAR LOCALIZATION SEQUENCE BINDING	1	1	-1
GO:0008144	GO:DRUG BINDING	1	1	-1
GO:0008146	GO:SULFOTRANSFERASE ACTIVITY	1	1	-1
GO:0008154	GO:ACTIN POLYMERIZATION OR DEPOLYMERIZATION	1	1	-1
GO:0008156	GO:NEGATIVE REGULATION OF DNA REPLICATION	1	1	-1
GO:0008157	GO:PROTEIN PHOSPHATASE 1 BINDING	1	1	-1
GO:0008168	GO:METHYLTRANSFERASE ACTIVITY	0.675617429848208	1	-1
GO:0008170	GO:N-METHYLTRANSFERASE ACTIVITY	1	1	-1
GO:0008171	GO:O-METHYLTRANSFERASE ACTIVITY	1	1	-1
GO:0008173	GO:RNA METHYLTRANSFERASE ACTIVITY	1	1	-1
GO:0008175	GO:TRNA METHYLTRANSFERASE ACTIVITY	1	1	-1
GO:0008180	GO:COP9 SIGNALOSOME	1	1	-1
GO:0008186	GO:RNA-DEPENDENT ATPASE ACTIVITY	1	1	-1
GO:0008187	GO:POLY-PYRIMIDINE TRACT BINDING	1	1	-1
GO:0008188	GO:NEUROPEPTIDE RECEPTOR ACTIVITY	1	1	-1
GO:0008194	GO:UDP-GLYCOSYLTRANSFERASE ACTIVITY	1	1	-1
GO:0008198	GO:FERROUS IRON BINDING	1	1	-1
GO:0008200	GO:ION CHANNEL INHIBITOR ACTIVITY	1	1	-1
GO:0008202	GO:STEROID METABOLIC PROCESS	1	1	-1
GO:0008203	GO:CHOLESTEROL METABOLIC PROCESS	1	1	-1
GO:0008206	GO:BILE ACID METABOLIC PROCESS	1	1	-1
GO:0008207	GO:C21-STEROID HORMONE METABOLIC PROCESS	1	1	-1
GO:0008209	GO:ANDROGEN METABOLIC PROCESS	1	1	-1
GO:0008210	GO:ESTROGEN METABOLIC PROCESS	1	1	-1
GO:0008211	GO:GLUCOCORTICOID METABOLIC PROCESS	1	1	-1
GO:0008213	GO:PROTEIN ALKYLATION	1	1	-1
GO:0008214	GO:PROTEIN DEALKYLATION	0.140125223395322	1	-1
GO:0008227	GO:G-PROTEIN COUPLED AMINE RECEPTOR ACTIVITY	1	1	-1
GO:0008233	GO:PEPTIDASE ACTIVITY	0.556112215688678	1	-1
GO:0008234	GO:CYSTEINE-TYPE PEPTIDASE ACTIVITY	0.501351422961175	1	-1
GO:0008235	GO:METALLOEXOPEPTIDASE ACTIVITY	1	1	-1
GO:0008236	GO:SERINE-TYPE PEPTIDASE ACTIVITY	0.279082626010239	1	-1
GO:0008237	GO:METALLOPEPTIDASE ACTIVITY	1	1	-1
GO:0008238	GO:EXOPEPTIDASE ACTIVITY	1	1	-1
GO:0008242	GO:OMEGA PEPTIDASE ACTIVITY	1	1	-1
GO:0008276	GO:PROTEIN METHYLTRANSFERASE ACTIVITY	1	1	-1
GO:0008286	GO:INSULIN RECEPTOR SIGNALING PATHWAY	1	1	-1
GO:0008287	GO:PROTEIN SERINE/THREONINE PHOSPHATASE COMPLEX	1	1	-1
GO:0008289	GO:LIPID BINDING	0.650866130102014	1	-1
GO:0008299	GO:ISOPRENOID BIOSYNTHETIC PROCESS	1	1	-1
GO:0008301	GO:DNA BINDING, BENDING	1	1	-1
GO:0008305	GO:INTEGRIN COMPLEX	1	1	-1
GO:0008306	GO:ASSOCIATIVE LEARNING	1	1	-1
GO:0008307	GO:STRUCTURAL CONSTITUENT OF MUSCLE	1	1	-1
GO:0008308	GO:VOLTAGE-GATED ANION CHANNEL ACTIVITY	1	1	-1
GO:0008320	GO:PROTEIN TRANSMEMBRANE TRANSPORTER ACTIVITY	1	1	-1
GO:0008327	GO:METHYL-CPG BINDING	1	1	-1
GO:0008328	GO:IONOTROPIC GLUTAMATE RECEPTOR COMPLEX	1	1	-1
GO:0008329	GO:SIGNALING PATTERN RECOGNITION RECEPTOR ACTIVITY	1	1	-1
GO:0008333	GO:ENDOSOME TO LYSOSOME TRANSPORT	1	1	-1
GO:0008334	GO:HISTONE MRNA METABOLIC PROCESS	1	1	-1
GO:0008344	GO:ADULT LOCOMOTORY BEHAVIOR	1	1	-1
GO:0008347	GO:GLIAL CELL MIGRATION	1	1	-1
GO:0008353	GO:RNA POLYMERASE II CARBOXY-TERMINAL DOMAIN KINASE ACTIVITY	1	1	-1
GO:0008356	GO:ASYMMETRIC CELL DIVISION	1	1	-1
GO:0008360	GO:REGULATION OF CELL SHAPE	0.389854183860646	1	-1
GO:0008361	GO:REGULATION OF CELL SIZE	0.524202368417656	1	-1
GO:0008366	GO:AXON ENSHEATHMENT	1	1	-1
GO:0008373	GO:SIALYLTRANSFERASE ACTIVITY	1	1	-1
GO:0008374	GO:O-ACYLTRANSFERASE ACTIVITY	1	1	-1
GO:0008375	GO:ACETYLGLUCOSAMINYLTRANSFERASE ACTIVITY	1	1	-1
GO:0008376	GO:ACETYLGALACTOSAMINYLTRANSFERASE ACTIVITY	1	1	-1
GO:0008378	GO:GALACTOSYLTRANSFERASE ACTIVITY	1	1	-1
GO:0008380	GO:RNA SPLICING	1	1	-1
GO:0008395	GO:STEROID HYDROXYLASE ACTIVITY	1	1	-1
GO:0008406	GO:GONAD DEVELOPMENT	1	1	-1
GO:0008408	GO:3'-5' EXONUCLEASE ACTIVITY	1	1	-1
GO:0008483	GO:TRANSAMINASE ACTIVITY	1	1	-1
GO:0008484	GO:SULFURIC ESTER HYDROLASE ACTIVITY	1	1	-1
GO:0008509	GO:ANION TRANSMEMBRANE TRANSPORTER ACTIVITY	1	1	-1
GO:0008514	GO:ORGANIC ANION TRANSMEMBRANE TRANSPORTER ACTIVITY	1	1	-1
GO:0008519	GO:AMMONIUM TRANSMEMBRANE TRANSPORTER ACTIVITY	1	1	-1
GO:0008528	GO:G-PROTEIN COUPLED PEPTIDE RECEPTOR ACTIVITY	1	1	-1
GO:0008535	GO:RESPIRATORY CHAIN COMPLEX IV ASSEMBLY	0.117088262910624	1	-1
GO:0008536	GO:RAN GTPASE BINDING	1	1	-1
GO:0008542	GO:VISUAL LEARNING	1	1	-1
GO:0008543	GO:FIBROBLAST GROWTH FACTOR RECEPTOR SIGNALING PATHWAY	1	1	-1
GO:0008544	GO:EPIDERMIS DEVELOPMENT	0.553620146630672	1	-1
GO:0008565	GO:PROTEIN TRANSPORTER ACTIVITY	1	1	-1
GO:0008584	GO:MALE GONAD DEVELOPMENT	1	1	-1
GO:0008585	GO:FEMALE GONAD DEVELOPMENT	1	1	-1
GO:0008589	GO:REGULATION OF SMOOTHENED SIGNALING PATHWAY	0.25129778280444	1	-1
GO:0008593	GO:REGULATION OF NOTCH SIGNALING PATHWAY	0.268717856823159	1	-1
GO:0008601	GO:PROTEIN PHOSPHATASE TYPE 2A REGULATOR ACTIVITY	1	1	-1
GO:0008608	GO:ATTACHMENT OF SPINDLE MICROTUBULES TO KINETOCHORE	1	1	-1
GO:0008610	GO:LIPID BIOSYNTHETIC PROCESS	0.729124400430268	1	-1
GO:0008625	GO:EXTRINSIC APOPTOTIC SIGNALING PATHWAY VIA DEATH DOMAIN RECEPTORS	0.29689303130292	1	-1
GO:0008630	GO:INTRINSIC APOPTOTIC SIGNALING PATHWAY IN RESPONSE TO DNA DAMAGE	0.388701096417548	1	-1
GO:0008631	GO:INTRINSIC APOPTOTIC SIGNALING PATHWAY IN RESPONSE TO OXIDATIVE STRESS	1	1	-1
GO:0008637	GO:APOPTOTIC MITOCHONDRIAL CHANGES	1	1	-1
GO:0008643	GO:CARBOHYDRATE TRANSPORT	1	1	-1
GO:0008645	GO:HEXOSE TRANSPORT	1	1	-1
GO:0008652	GO:CELLULAR AMINO ACID BIOSYNTHETIC PROCESS	1	1	-1
GO:0008654	GO:PHOSPHOLIPID BIOSYNTHETIC PROCESS	1	1	-1
GO:0008656	GO:CYSTEINE-TYPE ENDOPEPTIDASE ACTIVATOR ACTIVITY INVOLVED IN APOPTOTIC PROCESS	1	1	-1
GO:0008757	GO:S-ADENOSYLMETHIONINE-DEPENDENT METHYLTRANSFERASE ACTIVITY	1	1	-1
GO:0009055	GO:ELECTRON CARRIER ACTIVITY	0.447395881315817	1	-1
GO:0009060	GO:AEROBIC RESPIRATION	1	1	-1
GO:0009062	GO:FATTY ACID CATABOLIC PROCESS	0.336717964654719	1	-1
GO:0009063	GO:CELLULAR AMINO ACID CATABOLIC PROCESS	1	1	-1
GO:0009064	GO:GLUTAMINE FAMILY AMINO ACID METABOLIC PROCESS	1	1	-1
GO:0009065	GO:GLUTAMINE FAMILY AMINO ACID CATABOLIC PROCESS	1	1	-1
GO:0009066	GO:ASPARTATE FAMILY AMINO ACID METABOLIC PROCESS	1	1	-1
GO:0009067	GO:ASPARTATE FAMILY AMINO ACID BIOSYNTHETIC PROCESS	1	1	-1
GO:0009068	GO:ASPARTATE FAMILY AMINO ACID CATABOLIC PROCESS	1	1	-1
GO:0009069	GO:SERINE FAMILY AMINO ACID METABOLIC PROCESS	0.591721935823631	1	-1
GO:0009070	GO:SERINE FAMILY AMINO ACID BIOSYNTHETIC PROCESS	1	1	-1
GO:0009072	GO:AROMATIC AMINO ACID FAMILY METABOLIC PROCESS	1	1	-1
GO:0009074	GO:AROMATIC AMINO ACID FAMILY CATABOLIC PROCESS	1	1	-1
GO:0009081	GO:BRANCHED-CHAIN AMINO ACID METABOLIC PROCESS	1	1	-1
GO:0009083	GO:BRANCHED-CHAIN AMINO ACID CATABOLIC PROCESS	1	1	-1
GO:0009084	GO:GLUTAMINE FAMILY AMINO ACID BIOSYNTHETIC PROCESS	1	1	-1
GO:0009100	GO:GLYCOPROTEIN METABOLIC PROCESS	1	1	-1
GO:0009101	GO:GLYCOPROTEIN BIOSYNTHETIC PROCESS	1	1	-1
GO:0009108	GO:COENZYME BIOSYNTHETIC PROCESS	0.494880728151776	1	-1
GO:0009110	GO:VITAMIN BIOSYNTHETIC PROCESS	0.0762248794185919	1	-1
GO:0009112	GO:NUCLEOBASE METABOLIC PROCESS	1	1	-1
GO:0009116	GO:NUCLEOSIDE METABOLIC PROCESS	1	1	-1
GO:0009117	GO:NUCLEOTIDE METABOLIC PROCESS	1	1	-1
GO:0009118	GO:REGULATION OF NUCLEOSIDE METABOLIC PROCESS	1	1	-1
GO:0009119	GO:RIBONUCLEOSIDE METABOLIC PROCESS	1	1	-1
GO:0009123	GO:NUCLEOSIDE MONOPHOSPHATE METABOLIC PROCESS	1	1	-1
GO:0009124	GO:NUCLEOSIDE MONOPHOSPHATE BIOSYNTHETIC PROCESS	1	1	-1
GO:0009126	GO:PURINE NUCLEOSIDE MONOPHOSPHATE METABOLIC PROCESS	0.999999999999998	1	-1
GO:0009127	GO:PURINE NUCLEOSIDE MONOPHOSPHATE BIOSYNTHETIC PROCESS	1	1	-1
GO:0009132	GO:NUCLEOSIDE DIPHOSPHATE METABOLIC PROCESS	1	1	-1
GO:0009135	GO:PURINE NUCLEOSIDE DIPHOSPHATE METABOLIC PROCESS	1	1	-1
GO:0009141	GO:NUCLEOSIDE TRIPHOSPHATE METABOLIC PROCESS	0.999999999999997	1	-1
GO:0009142	GO:NUCLEOSIDE TRIPHOSPHATE BIOSYNTHETIC PROCESS	1	1	-1
GO:0009144	GO:PURINE NUCLEOSIDE TRIPHOSPHATE METABOLIC PROCESS	1	1	-1
GO:0009145	GO:PURINE NUCLEOSIDE TRIPHOSPHATE BIOSYNTHETIC PROCESS	1	1	-1
GO:0009147	GO:PYRIMIDINE NUCLEOSIDE TRIPHOSPHATE METABOLIC PROCESS	1	1	-1
GO:0009148	GO:PYRIMIDINE NUCLEOSIDE TRIPHOSPHATE BIOSYNTHETIC PROCESS	1	1	-1
GO:0009150	GO:PURINE RIBONUCLEOTIDE METABOLIC PROCESS	1	1	-1
GO:0009152	GO:PURINE RIBONUCLEOTIDE BIOSYNTHETIC PROCESS	1	1	-1
GO:0009154	GO:PURINE RIBONUCLEOTIDE CATABOLIC PROCESS	1	1	-1
GO:0009156	GO:RIBONUCLEOSIDE MONOPHOSPHATE BIOSYNTHETIC PROCESS	1.00000000000001	1	-1
GO:0009161	GO:RIBONUCLEOSIDE MONOPHOSPHATE METABOLIC PROCESS	1	1	-1
GO:0009163	GO:NUCLEOSIDE BIOSYNTHETIC PROCESS	1	1	-1
GO:0009164	GO:NUCLEOSIDE CATABOLIC PROCESS	1	1	-1
GO:0009165	GO:NUCLEOTIDE BIOSYNTHETIC PROCESS	1	1	-1
GO:0009166	GO:NUCLEOTIDE CATABOLIC PROCESS	1	1	-1
GO:0009167	GO:PURINE RIBONUCLEOSIDE MONOPHOSPHATE METABOLIC PROCESS	0.999999999999998	1	-1
GO:0009168	GO:PURINE RIBONUCLEOSIDE MONOPHOSPHATE BIOSYNTHETIC PROCESS	1	1	-1
GO:0009179	GO:PURINE RIBONUCLEOSIDE DIPHOSPHATE METABOLIC PROCESS	1	1	-1
GO:0009185	GO:RIBONUCLEOSIDE DIPHOSPHATE METABOLIC PROCESS	1	1	-1
GO:0009187	GO:CYCLIC NUCLEOTIDE METABOLIC PROCESS	1	1	-1
GO:0009199	GO:RIBONUCLEOSIDE TRIPHOSPHATE METABOLIC PROCESS	1	1	-1
GO:0009200	GO:DEOXYRIBONUCLEOSIDE TRIPHOSPHATE METABOLIC PROCESS	1	1	-1
GO:0009201	GO:RIBONUCLEOSIDE TRIPHOSPHATE BIOSYNTHETIC PROCESS	1	1	-1
GO:0009205	GO:PURINE RIBONUCLEOSIDE TRIPHOSPHATE METABOLIC PROCESS	1	1	-1
GO:0009206	GO:PURINE RIBONUCLEOSIDE TRIPHOSPHATE BIOSYNTHETIC PROCESS	1	1	-1
GO:0009208	GO:PYRIMIDINE RIBONUCLEOSIDE TRIPHOSPHATE METABOLIC PROCESS	1	1	-1
GO:0009209	GO:PYRIMIDINE RIBONUCLEOSIDE TRIPHOSPHATE BIOSYNTHETIC PROCESS	1	1	-1
GO:0009214	GO:CYCLIC NUCLEOTIDE CATABOLIC PROCESS	1	1	-1
GO:0009218	GO:PYRIMIDINE RIBONUCLEOTIDE METABOLIC PROCESS	1	1	-1
GO:0009219	GO:PYRIMIDINE DEOXYRIBONUCLEOTIDE METABOLIC PROCESS	1	1	-1
GO:0009220	GO:PYRIMIDINE RIBONUCLEOTIDE BIOSYNTHETIC PROCESS	1	1	-1
GO:0009225	GO:NUCLEOTIDE-SUGAR METABOLIC PROCESS	1	1	-1
GO:0009226	GO:NUCLEOTIDE-SUGAR BIOSYNTHETIC PROCESS	1	1	-1
GO:0009235	GO:COBALAMIN METABOLIC PROCESS	1	1	-1
GO:0009247	GO:GLYCOLIPID BIOSYNTHETIC PROCESS	1	1	-1
GO:0009250	GO:GLUCAN BIOSYNTHETIC PROCESS	1	1	-1
GO:0009251	GO:GLUCAN CATABOLIC PROCESS	1	1	-1
GO:0009259	GO:RIBONUCLEOTIDE METABOLIC PROCESS	1	1	-1
GO:0009260	GO:RIBONUCLEOTIDE BIOSYNTHETIC PROCESS	1	1	-1
GO:0009261	GO:RIBONUCLEOTIDE CATABOLIC PROCESS	1	1	-1
GO:0009262	GO:DEOXYRIBONUCLEOTIDE METABOLIC PROCESS	1	1	-1
GO:0009264	GO:DEOXYRIBONUCLEOTIDE CATABOLIC PROCESS	1	1	-1
GO:0009266	GO:RESPONSE TO TEMPERATURE STIMULUS	0.24796122676235	1	-1
GO:0009267	GO:CELLULAR RESPONSE TO STARVATION	1	1	-1
GO:0009268	GO:RESPONSE TO PH	0.132285473447139	1	-1
GO:0009295	GO:NUCLEOID	1	1	-1
GO:0009299	GO:MRNA TRANSCRIPTION	1	1	-1
GO:0009303	GO:RRNA TRANSCRIPTION	1	1	-1
GO:0009306	GO:PROTEIN SECRETION	0.222529407941645	1	-1
GO:0009308	GO:AMINE METABOLIC PROCESS	0.624940453813586	1	-1
GO:0009309	GO:AMINE BIOSYNTHETIC PROCESS	1	1	-1
GO:0009310	GO:AMINE CATABOLIC PROCESS	1	1	-1
GO:0009311	GO:OLIGOSACCHARIDE METABOLIC PROCESS	1	1	-1
GO:0009314	GO:RESPONSE TO RADIATION	0.161887278214501	1	-1
GO:0009394	GO:2'-DEOXYRIBONUCLEOTIDE METABOLIC PROCESS	1	1	-1
GO:0009395	GO:PHOSPHOLIPID CATABOLIC PROCESS	1	1	-1
GO:0009408	GO:RESPONSE TO HEAT	0.164292781842571	1	-1
GO:0009409	GO:RESPONSE TO COLD	0.157868019570132	1	-1
GO:0009410	GO:RESPONSE TO XENOBIOTIC STIMULUS	1	1	-1
GO:0009411	GO:RESPONSE TO UV	0.502601419907076	1	-1
GO:0009416	GO:RESPONSE TO LIGHT STIMULUS	0.442262175745429	1	-1
GO:0009451	GO:RNA MODIFICATION	1	1	-1
GO:0009452	GO:7-METHYLGUANOSINE RNA CAPPING	1	1	-1
GO:0009566	GO:FERTILIZATION	1	1	-1
GO:0009583	GO:DETECTION OF LIGHT STIMULUS	1	1	-1
GO:0009584	GO:DETECTION OF VISIBLE LIGHT	1	1	-1
GO:0009593	GO:DETECTION OF CHEMICAL STIMULUS	0.144034896897176	1	-1
GO:0009595	GO:DETECTION OF BIOTIC STIMULUS	1	1	-1
GO:0009612	GO:RESPONSE TO MECHANICAL STIMULUS	0.145624334330184	1	-1
GO:0009615	GO:RESPONSE TO VIRUS	0.752347832608042	1	-1
GO:0009620	GO:RESPONSE TO FUNGUS	1	1	-1
GO:0009636	GO:RESPONSE TO TOXIC SUBSTANCE	0.301354243203741	1	-1
GO:0009648	GO:PHOTOPERIODISM	1	1	-1
GO:0009649	GO:ENTRAINMENT OF CIRCADIAN CLOCK	1	1	-1
GO:0009651	GO:RESPONSE TO SALT STRESS	1	1	-1
GO:0009712	GO:CATECHOL-CONTAINING COMPOUND METABOLIC PROCESS	1	1	-1
GO:0009713	GO:CATECHOL-CONTAINING COMPOUND BIOSYNTHETIC PROCESS	1	1	-1
GO:0009743	GO:RESPONSE TO CARBOHYDRATE	0.227061450144092	1	-1
GO:0009746	GO:RESPONSE TO HEXOSE	0.546091143136036	1	-1
GO:0009749	GO:RESPONSE TO GLUCOSE	0.542967741319929	1	-1
GO:0009755	GO:HORMONE-MEDIATED SIGNALING PATHWAY	0.585334373657527	1	-1
GO:0009791	GO:POST-EMBRYONIC DEVELOPMENT	1	1	-1
GO:0009792	GO:EMBRYO DEVELOPMENT ENDING IN BIRTH OR EGG HATCHING	0.031653558550174	1	-1
GO:0009798	GO:AXIS SPECIFICATION	1	1	-1
GO:0009799	GO:SPECIFICATION OF SYMMETRY	1	1	-1
GO:0009812	GO:FLAVONOID METABOLIC PROCESS	1	1	-1
GO:0009855	GO:DETERMINATION OF BILATERAL SYMMETRY	1	1	-1
GO:0009880	GO:EMBRYONIC PATTERN SPECIFICATION	0.186890804384515	1	-1
GO:0009886	GO:POST-EMBRYONIC MORPHOGENESIS	1	1	-1
GO:0009894	GO:REGULATION OF CATABOLIC PROCESS	0.971339179963054	1	-1
GO:0009895	GO:NEGATIVE REGULATION OF CATABOLIC PROCESS	0.664051591126645	1	-1
GO:0009896	GO:POSITIVE REGULATION OF CATABOLIC PROCESS	0.999999999999999	1	-1
GO:0009897	GO:EXTERNAL SIDE OF PLASMA MEMBRANE	0.365772307212014	1	-1
GO:0009898	GO:CYTOPLASMIC SIDE OF PLASMA MEMBRANE	1	1	-1
GO:0009913	GO:EPIDERMAL CELL DIFFERENTIATION	1	1	-1
GO:0009914	GO:HORMONE TRANSPORT	0.695633801143501	1	-1
GO:0009925	GO:BASAL PLASMA MEMBRANE	1	1	-1
GO:0009948	GO:ANTERIOR/POSTERIOR AXIS SPECIFICATION	1	1	-1
GO:0009950	GO:DORSAL/VENTRAL AXIS SPECIFICATION	1	1	-1
GO:0009952	GO:ANTERIOR/POSTERIOR PATTERN SPECIFICATION	0.465218108883872	1	-1
GO:0009953	GO:DORSAL/VENTRAL PATTERN FORMATION	1	1	-1
GO:0009954	GO:PROXIMAL/DISTAL PATTERN FORMATION	1	1	-1
GO:0009975	GO:CYCLASE ACTIVITY	1	1	-1
GO:0009988	GO:CELL-CELL RECOGNITION	1	1	-1
GO:0009991	GO:RESPONSE TO EXTRACELLULAR STIMULUS	0.374578494061947	1	-1
GO:0009994	GO:OOCYTE DIFFERENTIATION	1	1	-1
GO:0010002	GO:CARDIOBLAST DIFFERENTIATION	0.0419134242472746	1	-1
GO:0010008	GO:ENDOSOME MEMBRANE	0.847048734010309	1	-1
GO:0010035	GO:RESPONSE TO INORGANIC SUBSTANCE	0.0475407919977636	1	-1
GO:0010038	GO:RESPONSE TO METAL ION	0.0401472330693425	1	-1
GO:0010039	GO:RESPONSE TO IRON ION	1	1	-1
GO:0010042	GO:RESPONSE TO MANGANESE ION	1	1	-1
GO:0010043	GO:RESPONSE TO ZINC ION	1	1	-1
GO:0010107	GO:POTASSIUM ION IMPORT	1	1	-1
GO:0010165	GO:RESPONSE TO X-RAY	1	1	-1
GO:0010171	GO:BODY MORPHOGENESIS	1	1	-1
GO:0010212	GO:RESPONSE TO IONIZING RADIATION	0.0364997278728551	1	-1
GO:0010224	GO:RESPONSE TO UV-B	1	1	-1
GO:0010226	GO:RESPONSE TO LITHIUM ION	1	1	-1
GO:0010256	GO:ENDOMEMBRANE SYSTEM ORGANIZATION	0.924317563083128	1	-1
GO:0010257	GO:NADH DEHYDROGENASE COMPLEX ASSEMBLY	1	1	-1
GO:0010259	GO:MULTICELLULAR ORGANISM AGING	1	1	-1
GO:0010288	GO:RESPONSE TO LEAD ION	1	1	-1
GO:0010324	GO:MEMBRANE INVAGINATION	1	1	-1
GO:0010332	GO:RESPONSE TO GAMMA RADIATION	0.195867246232749	1	-1
GO:0010389	GO:REGULATION OF G2/M TRANSITION OF MITOTIC CELL CYCLE	1	1	-1
GO:0010390	GO:HISTONE MONOUBIQUITINATION	1	1	-1
GO:0010447	GO:RESPONSE TO ACIDIC PH	0.0759845905281445	1	-1
GO:0010458	GO:EXIT FROM MITOSIS	1	1	-1
GO:0010466	GO:NEGATIVE REGULATION OF PEPTIDASE ACTIVITY	0.464011554024679	1	-1
GO:0010469	GO:REGULATION OF RECEPTOR ACTIVITY	1	1	-1
GO:0010470	GO:REGULATION OF GASTRULATION	1	1	-1
GO:0010485	GO:H4 HISTONE ACETYLTRANSFERASE ACTIVITY	1	1	-1
GO:0010494	GO:CYTOPLASMIC STRESS GRANULE	1	1	-1
GO:0010498	GO:PROTEASOMAL PROTEIN CATABOLIC PROCESS	1	1	-1
GO:0010501	GO:RNA SECONDARY STRUCTURE UNWINDING	1	1	-1
GO:0010506	GO:REGULATION OF AUTOPHAGY	0.633361338437487	1	-1
GO:0010507	GO:NEGATIVE REGULATION OF AUTOPHAGY	0.208599633552251	1	-1
GO:0010508	GO:POSITIVE REGULATION OF AUTOPHAGY	1	1	-1
GO:0010517	GO:REGULATION OF PHOSPHOLIPASE ACTIVITY	1	1	-1
GO:0010518	GO:POSITIVE REGULATION OF PHOSPHOLIPASE ACTIVITY	1	1	-1
GO:0010522	GO:REGULATION OF CALCIUM ION TRANSPORT INTO CYTOSOL	0.258731738353818	1	-1
GO:0010523	GO:NEGATIVE REGULATION OF CALCIUM ION TRANSPORT INTO CYTOSOL	1	1	-1
GO:0010524	GO:POSITIVE REGULATION OF CALCIUM ION TRANSPORT INTO CYTOSOL	0.150743046643669	1	-1
GO:0010559	GO:REGULATION OF GLYCOPROTEIN BIOSYNTHETIC PROCESS	1	1	-1
GO:0010560	GO:POSITIVE REGULATION OF GLYCOPROTEIN BIOSYNTHETIC PROCESS	1	1	-1
GO:0010563	GO:NEGATIVE REGULATION OF PHOSPHORUS METABOLIC PROCESS	0.429323994236137	1	-1
GO:0010564	GO:REGULATION OF CELL CYCLE PROCESS	0.76148617268726	1	-1
GO:0010565	GO:REGULATION OF CELLULAR KETONE METABOLIC PROCESS	1	1	-1
[truncated: 5,719 more rows]
